# Supplementary material for: Epigenetic dysregulation in meningiomas
Source: Neurooncol Adv. 2022 Jun 6;4(1):vdac084. doi: 10.1093/noajnl/vdac084 (PMC9234763; doi:10.1093/noajnl/vdac084)
Supplement: vdac084_suppl_Supplementary_Table_S1 [file vdac084_suppl_supplementary_table_s1.xlsx]

## Sheet: DifferentiallyMethylatedProbes
	p.value	results	rank	FDR	negLog10FDR	deltaBeta	deltaM	threshold	meanBetaDura	meanBetaMeningioma
cg17965684	2.87235e-12	-1	1	8.04544e-08	7.09445	-0.427009	-2.90468	TRUE	0.817171	0.390162
cg22764380	1.02845e-11	-1	2	1.44034e-07	6.84153	-0.338521	-2.78089	TRUE	0.894308	0.555787
cg07836815	5.51361e-11	1	3	5.14788e-07	6.28837	0.415849	3.42503	TRUE	0.111063	0.526912
cg01804528	8.51456e-11	-1	4	5.96232e-07	6.22458	-0.362074	-2.47131	TRUE	0.814813	0.452739
cg15278262	2.30506e-10	1	5	1.2913e-06	5.88897	0.445339	3.27229	TRUE	0.165972	0.611311
cg19712573	3.28514e-10	-1	6	1.53361e-06	5.81428	-0.409134	-2.77401	TRUE	0.812006	0.402872
cg17003260	8.38433e-10	1	7	3.35493e-06	5.47432	0.406123	3.32108	TRUE	0.10548	0.511603
cg21398275	1.02715e-09	1	8	3.59632e-06	5.44414	0.40008	2.73813	TRUE	0.17823	0.57831
cg05226168	1.08977e-09	1	9	3.39161e-06	5.46959	0.399182	3.27271	TRUE	0.125422	0.524604
cg00748373	1.28938e-09	1	10	3.61156e-06	5.4423	0.319899	3.60461	TRUE	0.0531653	0.373064
cg14611152	1.40271e-09	1	11	3.57181e-06	5.44711	0.30621	2.21887	TRUE	0.173651	0.479861
cg07351059	1.41446e-09	-1	12	3.30158e-06	5.48128	-0.465238	-3.86812	TRUE	0.910838	0.4456
cg14210094	1.5496e-09	-1	13	3.3388e-06	5.47641	-0.313371	-2.62208	TRUE	0.892341	0.57897
cg11511795	1.86729e-09	1	14	3.73591e-06	5.4276	0.421029	2.83233	TRUE	0.194123	0.615152
cg14281591	2.11629e-09	-1	15	3.95182e-06	5.4032	-0.550636	-3.90624	TRUE	0.814136	0.2635
cg10480584	3.56726e-09	1	16	6.24493e-06	5.20447	0.297409	2.25491	TRUE	0.151479	0.448888
cg27605228	4.41851e-09	1	17	7.28015e-06	5.13786	-0.0155508	0.127599	TRUE	0.819268	0.803718
cg13916080	4.44147e-09	1	18	6.91142e-06	5.16043	0.284164	2.0116	TRUE	0.192122	0.476286
cg22047295	4.5515e-09	1	19	6.70987e-06	5.17329	0.503208	3.76607	TRUE	0.146932	0.650141
cg15454563	5.72558e-09	-1	20	8.01867e-06	5.0959	-0.367096	-2.80344	TRUE	0.873384	0.506288
cg00425988	6.47798e-09	1	21	8.64039e-06	5.06347	0.448469	3.90188	TRUE	0.0867283	0.535197
cg05600717	9.58459e-09	1	22	1.22029e-05	4.91354	0.338435	2.40039	TRUE	0.173409	0.511844
cg15813266	1.04553e-08	1	23	1.27327e-05	4.89508	0.030397	0.546764	TRUE	0.812112	0.842509
cg01996714	1.19534e-08	1	24	1.39506e-05	4.85541	0.310469	3.30832	TRUE	0.0588687	0.369338
cg20010506	1.45751e-08	1	25	1.633e-05	4.78701	0.283795	2.65431	TRUE	0.0914149	0.37521
cg08274589	1.52855e-08	1	26	1.64672e-05	4.78338	0.33026	2.78592	TRUE	0.122949	0.453209
cg05419581	1.59705e-08	1	27	1.65679e-05	4.78073	0.193487	2.58579	TRUE	0.0545788	0.248065
cg00982984	2.05369e-08	1	28	2.05442e-05	4.68731	0.423124	3.19231	TRUE	0.144005	0.567129
cg00638845	2.06757e-08	-1	29	1.99699e-05	4.69962	-0.342942	-2.5879	TRUE	0.857723	0.514782
cg17440044	2.16827e-08	1	30	2.02444e-05	4.6937	0.253947	2.07942	TRUE	0.137461	0.391408
cg20314331	2.34729e-08	1	31	2.12089e-05	4.67348	0.337924	2.89682	TRUE	0.110847	0.448771
cg13475583	2.42993e-08	1	32	2.12694e-05	4.67224	0.467405	4.18205	TRUE	0.0699091	0.537314
cg24657503	2.82593e-08	1	33	2.39861e-05	4.62004	0.3481	2.55104	TRUE	0.149305	0.497405
cg02743342	2.8283e-08	-1	34	2.33002e-05	4.63264	-0.412971	-3.048	TRUE	0.872959	0.459988
cg06575065	3.09896e-08	1	35	2.48006e-05	4.60554	0.319597	2.33917	TRUE	0.154754	0.474352
cg08426898	3.52733e-08	-1	36	2.74446e-05	4.56154	-0.454773	-3.0992	TRUE	0.800398	0.345625
cg03552688	3.5391e-08	-1	37	2.67919e-05	4.572	-0.395679	-2.83601	TRUE	0.850428	0.454749
cg17879722	3.90617e-08	1	38	2.87926e-05	4.54072	0.415335	3.3788	TRUE	0.107086	0.522422
cg01129320	5.04086e-08	-1	39	3.62037e-05	4.44125	-0.367024	-2.98438	TRUE	0.892979	0.525955
cg04918402	5.19693e-08	1	40	3.63915e-05	4.439	0.327009	3.17679	TRUE	0.0715507	0.39856
cg07061260	5.30615e-08	1	41	3.62501e-05	4.44069	0.364544	2.7854	TRUE	0.128312	0.492856
cg09900242	6.16407e-08	1	42	4.11085e-05	4.38607	0.30399	2.83443	TRUE	0.0913986	0.395389
cg21698310	6.31564e-08	1	43	4.11398e-05	4.38574	0.363014	2.77164	TRUE	0.132632	0.495645
cg03553786	6.90356e-08	1	44	4.39474e-05	4.35707	0.488675	4.32216	TRUE	0.0673413	0.556016
cg08969922	6.93553e-08	1	45	4.31698e-05	4.36482	-0.0474573	-0.204403	TRUE	0.813978	0.766521
cg20249584	7.30635e-08	1	46	4.44893e-05	4.35174	0.553437	3.99456	TRUE	0.170167	0.723604
cg06974755	7.33019e-08	1	47	4.36848e-05	4.35967	0.366924	3.37676	TRUE	0.0869344	0.453859
cg00033490	7.95276e-08	-1	48	4.64077e-05	4.33341	-0.452627	-3.49411	TRUE	0.888444	0.435817
cg05143869	8.53024e-08	-1	49	4.87616e-05	4.31192	-0.367352	-2.98608	TRUE	0.889738	0.522386
cg13504856	8.95201e-08	-1	50	5.01492e-05	4.29974	-0.304367	-2.36934	TRUE	0.875414	0.571048
cg07720856	9.03717e-08	1	51	4.96335e-05	4.30422	0.261089	2.859	TRUE	0.0660225	0.327111
cg08409642	9.33024e-08	1	52	5.02577e-05	4.2988	0.4664	3.21098	TRUE	0.199244	0.665644
cg09508531	9.71253e-08	1	53	5.13298e-05	4.28963	0.436614	3.28159	TRUE	0.170499	0.607113
cg06769820	9.73836e-08	1	54	5.05132e-05	4.29659	0.241213	1.83495	TRUE	0.145774	0.386987
cg11755107	1.0067e-07	1	55	5.12687e-05	4.29015	0.435086	4.75491	TRUE	0.0412602	0.476346
cg03553715	1.09246e-07	1	56	5.46425e-05	4.26247	0.423722	3.56955	TRUE	0.0876101	0.511332
cg16285780	1.11802e-07	-1	57	5.49398e-05	4.26011	-0.379091	-2.67221	TRUE	0.834345	0.455254
cg21307043	1.16098e-07	-1	58	5.60675e-05	4.25129	-0.325611	-2.42108	TRUE	0.858316	0.532706
cg27417609	1.20701e-07	1	59	5.73022e-05	4.24183	0.373248	2.67844	TRUE	0.160476	0.533724
cg22831436	1.21548e-07	1	60	5.67427e-05	4.24609	0.373269	2.97857	TRUE	0.117463	0.490732
cg17707493	1.23866e-07	-1	61	5.68768e-05	4.24506	-0.464161	-3.44491	TRUE	0.877288	0.413126
cg16271437	1.27931e-07	1	62	5.77958e-05	4.2381	0.288686	2.19928	TRUE	0.152734	0.44142
cg26814703	1.54962e-07	1	63	6.88965e-05	4.1618	0.286079	2.04693	TRUE	0.187065	0.473144
cg05350188	1.68506e-07	1	64	7.37478e-05	4.13225	0.400499	2.77485	TRUE	0.178653	0.579151
cg07544187	1.80267e-07	1	65	7.76814e-05	4.10968	0.331701	3.48313	TRUE	0.0704085	0.40211
cg16736896	1.80622e-07	1	66	7.66547e-05	4.11546	0.352786	2.58157	TRUE	0.16641	0.519197
cg15148064	1.92753e-07	-1	67	8.05821e-05	4.09376	-0.259618	-1.9576	TRUE	0.844766	0.585148
cg09301200	1.97545e-07	-1	68	8.1371e-05	4.08953	-0.347523	-2.66047	TRUE	0.874657	0.527134
cg04380519	2.2229e-07	1	69	9.02371e-05	4.04462	0.270026	2.50675	TRUE	0.0972195	0.367245
cg23526474	2.93822e-07	1	70	0.000117571	3.9297	0.256271	1.95578	TRUE	0.164407	0.420679
cg20003368	3.00785e-07	1	71	0.000118662	3.92569	0.315645	2.28961	TRUE	0.175349	0.490994
cg10943458	3.02515e-07	1	72	0.000117687	3.92927	0.288641	3.20792	TRUE	0.0505898	0.339231
cg05477024	3.07424e-07	1	73	0.000117958	3.92827	0.445203	3.082	TRUE	0.180672	0.625874
cg10536999	3.55029e-07	1	74	0.000134383	3.87166	0.417491	3.29022	TRUE	0.11564	0.533131
cg15799461	3.58139e-07	1	75	0.000133753	3.8737	0.236975	1.6351	TRUE	0.195408	0.432382
cg19370684	3.82137e-07	1	76	0.000140838	3.85128	0.442979	3.10914	TRUE	0.166258	0.609238
cg25312122	3.82282e-07	-1	77	0.000139061	3.85679	-0.353037	-2.45692	TRUE	0.823101	0.470063
cg12248614	4.62161e-07	1	78	0.000165963	3.77999	0.435831	4.52168	TRUE	0.0569956	0.492826
cg25256141	5.01352e-07	-1	79	0.000177758	3.75017	-0.445639	-3.20875	TRUE	0.83962	0.393981
cg00011225	5.10586e-07	1	80	0.000178769	3.74771	0.30368	2.43263	TRUE	0.126859	0.430539
cg16286142	5.20553e-07	1	81	0.000180008	3.74471	0.261769	2.08838	TRUE	0.147811	0.40958
cg08530859	5.20967e-07	-1	82	0.000177955	3.74969	-0.293992	-2.07751	TRUE	0.812829	0.518837
cg21011133	5.22277e-07	1	83	0.000176253	3.75386	0.528089	3.79885	TRUE	0.168565	0.696654
cg11390489	5.37463e-07	-1	84	0.000179218	3.74662	-0.378002	-2.88995	TRUE	0.886017	0.508015
cg03359362	5.59088e-07	1	85	0.000184236	3.73463	0.459873	3.2874	TRUE	0.147213	0.607086
cg17911021	5.6399e-07	1	86	0.00018369	3.73591	0.376528	3.08691	TRUE	0.122084	0.498613
cg05493841	5.70157e-07	1	87	0.000183564	3.73621	0.396184	3.11741	TRUE	0.0998635	0.496047
cg20693209	5.78946e-07	1	88	0.000184276	3.73453	0.246925	1.8935	TRUE	0.14603	0.392955
cg11282676	5.89434e-07	1	89	0.000185506	3.73164	0.29204	2.26737	TRUE	0.139278	0.431317
cg00402172	6.15781e-07	1	90	0.000191645	3.7175	0.375204	3.35844	TRUE	0.0876091	0.462814
cg03349020	6.41956e-07	1	91	0.000197595	3.70422	0.31707	3.31663	TRUE	0.0618646	0.378935
cg25193077	6.44847e-07	1	92	0.000196328	3.70702	0.389139	2.91268	TRUE	0.130304	0.519443
cg22717525	6.73174e-07	-1	93	0.000202748	3.69304	-0.427303	-2.9116	TRUE	0.820046	0.392743
cg04501840	6.80788e-07	1	94	0.00020286	3.6928	0.283423	2.53353	TRUE	0.112196	0.395619
cg14834675	7.33498e-07	1	95	0.000216266	3.66501	0.412131	3.24033	TRUE	0.0996117	0.511743
cg22498143	7.48203e-07	1	96	0.000218304	3.66094	0.502217	3.93925	TRUE	0.128941	0.631158
cg19031575	7.68931e-07	1	97	0.000222039	3.65357	0.403288	2.71365	TRUE	0.182072	0.58536
cg17153138	7.78032e-07	1	98	0.000222374	3.65292	0.46614	3.5564	TRUE	0.118637	0.584777
cg15821892	7.80933e-07	1	99	0.000220949	3.65571	-0.0503683	-0.276933	TRUE	0.840389	0.790021
cg02566978	7.89696e-07	1	100	0.000221194	3.65523	0.271034	3.04655	TRUE	0.0533686	0.324403
cg02570361	8.23038e-07	-1	101	0.000228251	3.64159	-0.383876	-3.01989	TRUE	0.893645	0.509769
cg17768491	8.30341e-07	1	102	0.000228018	3.64203	0.461755	4.23942	TRUE	0.0807923	0.542547
cg12099952	8.53355e-07	1	103	0.000232063	3.63439	0.36599	3.33631	TRUE	0.0944325	0.460423
cg02286091	8.88183e-07	1	104	0.000239212	3.62122	0.441292	3.50785	TRUE	0.119424	0.560716
cg27153759	9.53381e-07	1	105	0.000254326	3.59461	0.273639	1.95314	TRUE	0.181622	0.45526
cg20698924	1.00697e-06	1	106	0.000266086	3.57498	0.306749	2.8134	TRUE	0.087593	0.394342
cg23149687	1.0115e-06	1	107	0.000264785	3.57711	0.450538	3.34024	TRUE	0.138323	0.588861
cg15803756	1.02198e-06	1	108	0.000265053	3.57667	0.37417	2.68433	TRUE	0.163157	0.537328
cg25162948	1.03872e-06	1	109	0.000266923	3.57361	0.357934	2.47473	TRUE	0.166438	0.524372
cg00079224	1.06632e-06	-1	110	0.000271524	3.56619	-0.344735	-2.48429	TRUE	0.860762	0.516027
cg04470054	1.06776e-06	1	111	0.000269441	3.56954	0.391096	2.75462	TRUE	0.170607	0.561703
cg06862374	1.06807e-06	1	112	0.000267112	3.57331	0.500745	3.55623	TRUE	0.169863	0.670608
cg24449445	1.09096e-06	-1	113	0.000270424	3.56796	-0.328751	-2.53585	TRUE	0.885559	0.556808
cg13058457	1.10548e-06	1	114	0.000271619	3.56604	0.395908	2.90682	TRUE	0.126983	0.522892
cg01383955	1.22175e-06	1	115	0.000297576	3.5264	0.438454	2.96299	TRUE	0.181768	0.620223
cg00065935	1.26178e-06	1	116	0.000304677	3.51616	0.273151	2.29357	TRUE	0.108091	0.381243
cg27336554	1.26512e-06	-1	117	0.000302871	3.51874	-0.409455	-3.02301	TRUE	0.881269	0.471814
cg20068620	1.27006e-06	1	118	0.000301479	3.52074	0.244005	1.74977	TRUE	0.186241	0.430246
cg09300856	1.28899e-06	1	119	0.000303399	3.51799	0.403617	2.74395	TRUE	0.185736	0.589353
cg02088237	1.33482e-06	1	120	0.000311568	3.50645	0.349734	2.57093	TRUE	0.156127	0.50586
cg02741882	1.37147e-06	1	121	0.000317478	3.49829	0.315279	2.86738	TRUE	0.0932321	0.408511
cg22027433	1.39023e-06	1	122	0.000319182	3.49596	0.357275	2.53819	TRUE	0.158902	0.516177
cg23009067	1.45311e-06	1	123	0.000330908	3.48029	-0.00548277	0.0671441	TRUE	0.807139	0.801657
cg09478396	1.59601e-06	1	124	0.000360517	3.44307	0.345582	2.3604	TRUE	0.181816	0.527398
cg04554928	1.65056e-06	1	125	0.000369858	3.43197	0.282063	1.95961	TRUE	0.197617	0.47968
cg05402976	1.65965e-06	-1	126	0.000368942	3.43304	-0.333592	-2.80583	TRUE	0.912708	0.579116
cg24459560	1.68606e-06	1	127	0.000371863	3.42962	-0.0550311	-0.319429	TRUE	0.841119	0.786088
cg19230501	1.71763e-06	1	128	0.000375865	3.42497	0.471347	3.47049	TRUE	0.171399	0.642746
cg12919829	1.75045e-06	1	129	0.000380078	3.42013	-0.0219864	-0.0696344	TRUE	0.844216	0.822229
cg05492442	1.80685e-06	1	130	0.000389308	3.40971	0.268004	2.06612	TRUE	0.147271	0.415276
cg13338783	1.93612e-06	1	131	0.000413975	3.38303	0.307197	3.43848	TRUE	0.095222	0.402419
cg04081218	2.045e-06	-1	132	0.000433943	3.36257	-0.301482	-2.41257	TRUE	0.883057	0.581575
cg07144296	2.08374e-06	1	133	0.000438839	3.3577	0.387783	3.8739	TRUE	0.0635894	0.451372
cg16200879	2.10032e-06	1	134	0.000439029	3.35751	0.437215	3.12226	TRUE	0.156561	0.593777
cg11828470	2.15382e-06	1	135	0.000446878	3.34981	0.234215	1.6599	TRUE	0.180919	0.415134
cg20656294	2.18187e-06	1	136	0.000449369	3.3474	-0.015293	0.0624241	TRUE	0.844295	0.829002
cg21070009	2.22252e-06	-1	137	0.0004544	3.34256	-0.298234	-2.17214	TRUE	0.830536	0.532301
cg24540678	2.28323e-06	1	138	0.000463429	3.33402	0.330393	2.43155	TRUE	0.15342	0.483813
cg06980853	2.30915e-06	1	139	0.000465319	3.33225	0.36273	3.47234	TRUE	0.0691022	0.431832
cg21838115	2.42785e-06	1	140	0.000485744	3.31359	0.347332	2.40111	TRUE	0.178518	0.52585
cg03297163	2.46063e-06	1	141	0.000488809	3.31086	0.44024	3.01157	TRUE	0.158819	0.599059
cg11228682	2.49556e-06	1	142	0.000492258	3.30781	0.428196	3.11116	TRUE	0.142648	0.570844
cg12043818	2.56511e-06	1	143	0.000502439	3.29892	0.211398	3.16156	TRUE	0.0597052	0.271103
cg27246744	2.7168e-06	1	144	0.000528455	3.27699	0.214327	1.6516	TRUE	0.159556	0.373883
cg20515377	2.71962e-06	1	145	0.000525355	3.27955	0.196019	1.44323	TRUE	0.180802	0.37682
cg02571816	2.75709e-06	1	146	0.000528947	3.27659	0.418341	2.99683	TRUE	0.181122	0.599462
cg07041999	2.82814e-06	1	147	0.000538885	3.2685	0.517075	3.8473	TRUE	0.186485	0.70356
cg24822503	2.98048e-06	1	148	0.000564076	3.24866	0.295577	2.94107	TRUE	0.0712302	0.366808
cg22490991	2.99394e-06	-1	149	0.000562821	3.24963	-0.421022	-3.17036	TRUE	0.881912	0.460891
cg03510349	3.00872e-06	1	150	0.000561829	3.2504	0.303378	2.80591	TRUE	0.0724442	0.375822
cg22734086	3.14939e-06	1	151	0.000584202	3.23344	0.361631	2.6746	TRUE	0.170709	0.532339
cg15835620	3.16295e-06	1	152	0.000582858	3.23444	0.30404	2.39066	TRUE	0.153535	0.457575
cg15974642	3.17085e-06	-1	153	0.000580493	3.2362	-0.35586	-3.16808	TRUE	0.921918	0.566057
cg25037165	3.17842e-06	-1	154	0.0005781	3.238	-0.384006	-2.8098	TRUE	0.818953	0.434946
cg23620822	3.22779e-06	1	155	0.000583292	3.23411	0.41304	4.28762	TRUE	0.038408	0.451448
cg04041942	3.32511e-06	1	156	0.000597028	3.22401	0.162083	1.6744	TRUE	0.110527	0.27261
cg18893098	3.43696e-06	-1	157	0.00061318	3.21241	-0.29572	-2.02644	TRUE	0.811007	0.515287
cg24481868	3.677e-06	1	158	0.000651853	3.18585	0.332648	2.62385	TRUE	0.11158	0.444228
cg06201680	3.71766e-06	1	159	0.000654917	3.18381	0.404089	2.85476	TRUE	0.158333	0.562423
cg14499577	3.76508e-06	1	160	0.000659124	3.18103	0.373272	2.94489	TRUE	0.11354	0.486812
cg25660390	3.91846e-06	1	161	0.000681715	3.1664	0.349921	3.78885	TRUE	0.0859011	0.435822
cg02047051	3.94103e-06	1	162	0.000681408	3.16659	0.370693	2.51361	TRUE	0.187565	0.558258
cg17081867	4.00768e-06	-1	163	0.000688681	3.16198	-0.321191	-2.18431	TRUE	0.807686	0.486494
cg18877285	4.01107e-06	1	164	0.000685062	3.16427	0.151211	2.00976	TRUE	0.0586495	0.20986
cg10284771	4.13455e-06	1	165	0.000701871	3.15374	0.261399	2.05942	TRUE	0.132766	0.394165
cg24935121	4.28396e-06	1	166	0.000722854	3.14095	0.405771	2.91937	TRUE	0.151416	0.557187
cg18915156	4.28728e-06	1	167	0.000719082	3.14322	-0.0493978	-0.329967	TRUE	0.857436	0.808038
cg21413797	4.29437e-06	1	168	0.000715985	3.1451	0.340507	2.47821	TRUE	0.153442	0.493949
cg10367724	4.50718e-06	1	169	0.000747018	3.12667	0.190961	1.87316	TRUE	0.0969749	0.287936
cg24534872	4.55416e-06	1	170	0.000750365	3.12473	0.295623	2.07697	TRUE	0.166566	0.462188
cg20359994	4.62147e-06	1	171	0.000757002	3.1209	0.20528	1.76914	TRUE	0.124225	0.329505
cg05309989	4.7748e-06	1	172	0.000777571	3.10926	0.177111	1.95645	TRUE	0.0840313	0.261142
cg26268866	4.93742e-06	1	173	0.000799406	3.09723	0.317571	2.92044	TRUE	0.0818275	0.399399
cg04821793	4.94132e-06	1	174	0.000795439	3.09939	0.294569	2.28028	TRUE	0.142444	0.437013
cg03081478	4.95573e-06	1	175	0.0007932	3.10062	0.465337	3.32944	TRUE	0.186379	0.651716
cg02399570	5.02257e-06	1	176	0.000799331	3.09727	0.162511	1.91891	TRUE	0.0894049	0.251916
cg04476019	5.48197e-06	-1	177	0.000867515	3.06172	-0.323666	-2.32706	TRUE	0.842076	0.518411
cg21492877	5.53946e-06	-1	178	0.000871686	3.05964	-0.195882	-1.77112	TRUE	0.891265	0.695384
cg10400652	5.70617e-06	1	179	0.000892903	3.0492	0.299445	2.48321	TRUE	0.12971	0.429155
cg20641465	5.83963e-06	1	180	0.000908711	3.04157	0.357033	2.79486	TRUE	0.132582	0.489615
cg26669365	5.85778e-06	-1	181	0.000906499	3.04263	-0.399196	-2.74111	TRUE	0.830249	0.431053
cg25108022	5.92619e-06	1	182	0.000912047	3.03998	0.297006	3.00128	TRUE	0.0598306	0.356836
cg10349685	6.13208e-06	1	183	0.000938577	3.02753	0.366072	2.42432	TRUE	0.19739	0.563462
cg09299055	6.23804e-06	1	184	0.000949607	3.02246	0.313319	2.46982	TRUE	0.136658	0.449977
cg09760963	6.35242e-06	1	185	0.000961791	3.01692	0.417954	3.23968	TRUE	0.144556	0.56251
cg03521696	6.35524e-06	1	186	0.000957044	3.01907	0.322635	2.65932	TRUE	0.124852	0.447487
cg22975853	6.3785e-06	-1	187	0.00095541	3.01981	-0.257706	-2.04022	TRUE	0.872606	0.6149
cg08021727	6.50401e-06	-1	188	0.000969028	3.01366	-0.384536	-2.9371	TRUE	0.876156	0.49162
cg18323984	6.65551e-06	1	189	0.000986354	3.00597	-0.0445733	-0.239718	TRUE	0.847049	0.802475
cg00713214	6.90231e-06	1	190	0.00101755	2.99245	0.212462	1.46812	TRUE	0.198542	0.411004
cg26745764	7.21784e-06	1	191	0.00105849	2.97531	0.32176	2.6503	TRUE	0.118269	0.440029
cg12232388	7.25559e-06	1	192	0.00105848	2.97532	0.320375	2.30048	TRUE	0.167601	0.487976
cg01003859	7.39881e-06	1	193	0.00107379	2.96908	-0.0242709	-0.111944	TRUE	0.801424	0.777153
cg01072076	7.44436e-06	1	194	0.00107483	2.96866	0.302015	2.18229	TRUE	0.166332	0.468346
cg15735129	7.45731e-06	1	195	0.00107118	2.97014	-0.0501147	-0.316708	TRUE	0.85391	0.803795
cg26163537	7.47783e-06	1	196	0.00106864	2.97117	0.260604	1.85139	TRUE	0.181809	0.442413
cg26976450	7.50911e-06	-1	197	0.00106767	2.97156	-0.305598	-2.10928	TRUE	0.806923	0.501326
cg25302704	7.61364e-06	-1	198	0.00107706	2.96776	-0.356209	-2.387	TRUE	0.815535	0.459327
cg06886374	7.63225e-06	-1	199	0.00107427	2.96889	-0.425522	-3.00833	TRUE	0.83514	0.409619
cg13857921	7.75516e-06	1	200	0.00108611	2.96413	-0.0825795	-0.534496	TRUE	0.844707	0.762128
cg11462533	7.97498e-06	1	201	0.00111134	2.95415	0.297614	2.09847	TRUE	0.167289	0.464904
cg26494782	8.05349e-06	-1	202	0.00111672	2.95205	-0.325332	-2.68228	TRUE	0.895673	0.570342
cg24783119	8.14768e-06	-1	203	0.00112422	2.94915	-0.454503	-3.18052	TRUE	0.817031	0.362528
cg07482202	8.20359e-06	1	204	0.00112639	2.94831	0.344273	2.59932	TRUE	0.154865	0.499138
cg02953302	8.39896e-06	1	205	0.00114758	2.94022	0.311636	2.80245	TRUE	0.0866018	0.398238
cg20099449	8.62442e-06	-1	206	0.00117267	2.93082	-0.368595	-2.58056	TRUE	0.837136	0.468541
cg15012054	8.63719e-06	1	207	0.00116873	2.93228	0.28901	2.41206	TRUE	0.110342	0.399352
cg06962746	8.6539e-06	1	208	0.00116536	2.93354	0.325351	2.33993	TRUE	0.169115	0.494466
cg06423193	8.72538e-06	-1	209	0.00116937	2.93205	-0.372941	-2.63466	TRUE	0.840958	0.468017
cg10976623	8.97841e-06	-1	210	0.00119755	2.92171	-0.334384	-2.43678	TRUE	0.85425	0.519865
cg27455331	9.04639e-06	1	211	0.0012009	2.92049	0.202363	2.52562	TRUE	0.0532509	0.255614
cg24085895	9.14702e-06	1	212	0.00120853	2.91774	0.301954	3.47801	TRUE	0.0450167	0.346971
cg12198913	9.67362e-06	1	213	0.0012721	2.89548	0.212237	1.69983	TRUE	0.139971	0.352209
cg23273465	9.69173e-06	-1	214	0.00126853	2.8967	-0.266189	-1.96524	TRUE	0.840035	0.573845
cg11110643	9.82771e-06	1	215	0.00128034	2.89267	0.238089	2.09784	TRUE	0.10952	0.347608
cg15922174	1.00981e-05	1	216	0.00130948	2.8829	0.47201	4.28321	TRUE	0.069964	0.541974
cg04666027	1.01773e-05	1	217	0.00131366	2.88152	0.361647	2.43771	TRUE	0.193639	0.555286
cg17383236	1.0231e-05	1	218	0.00131454	2.88123	0.240542	1.8139	TRUE	0.154341	0.394883
cg24041637	1.02373e-05	1	219	0.00130934	2.88295	0.361803	2.45169	TRUE	0.190234	0.552036
cg06747543	1.05258e-05	1	220	0.00134012	2.87286	0.255726	2.38018	TRUE	0.119779	0.375504
cg09527362	1.05566e-05	1	221	0.00133797	2.87355	0.248243	2.34928	TRUE	0.0988613	0.347104
cg11198589	1.07754e-05	1	222	0.00135954	2.86661	0.305748	2.42464	TRUE	0.120081	0.425829
cg13531977	1.08677e-05	-1	223	0.00136504	2.86485	-0.330429	-2.18544	TRUE	0.801992	0.471562
cg13573761	1.08872e-05	-1	224	0.00136139	2.86602	-0.266329	-1.8666	TRUE	0.82272	0.556391
cg03462096	1.09338e-05	1	225	0.00136113	2.8661	-0.0188321	0.015462	TRUE	0.813649	0.794817
cg10762626	1.11418e-05	1	226	0.00138089	2.85984	0.276691	2.6209	TRUE	0.0834691	0.36016
cg14673387	1.11595e-05	1	227	0.001377	2.86107	0.224783	3.43614	TRUE	0.0448044	0.269587
cg09997676	1.18525e-05	1	228	0.0014561	2.83681	0.255305	1.74531	TRUE	0.178077	0.433383
cg21910355	1.18769e-05	1	229	0.00145272	2.83782	0.162583	2.40014	TRUE	0.0450313	0.207614
cg09611642	1.18845e-05	-1	230	0.00144732	2.83943	-0.284347	-1.96258	TRUE	0.828116	0.54377
cg08873628	1.1904e-05	1	231	0.00144342	2.84061	0.224759	2.58693	TRUE	0.066238	0.290997
cg11848254	1.19645e-05	1	232	0.0014445	2.84028	0.323433	2.23847	TRUE	0.198074	0.521507
cg26942829	1.20183e-05	-1	233	0.00144478	2.8402	-0.328735	-2.42047	TRUE	0.823506	0.494771
cg02067535	1.24247e-05	1	234	0.00148724	2.82762	0.272326	2.00342	TRUE	0.1584	0.430726
cg08611689	1.24833e-05	1	235	0.00148791	2.82742	-0.0175322	-0.0442088	TRUE	0.815195	0.797662
cg05928980	1.26127e-05	-1	236	0.00149696	2.82479	-0.186708	-1.61131	TRUE	0.871354	0.684646
cg11646730	1.26734e-05	1	237	0.00149781	2.82454	0.316535	2.66477	TRUE	0.100898	0.417432
cg22359623	1.26743e-05	-1	238	0.00149163	2.82634	-0.315421	-2.29488	TRUE	0.842075	0.526655
cg14573411	1.28035e-05	1	239	0.00150053	2.82376	0.404633	3.99105	TRUE	0.0555284	0.460161
cg06675784	1.28371e-05	1	240	0.0014982	2.82443	0.18428	1.41412	TRUE	0.170386	0.354666
cg25497399	1.30059e-05	1	241	0.00151159	2.82056	0.287144	2.24015	TRUE	0.143129	0.430273
cg21155870	1.303e-05	1	242	0.00150815	2.82156	0.191934	2.00941	TRUE	0.0801123	0.272046
cg27436995	1.31588e-05	1	243	0.00151678	2.81908	0.52029	4.34432	TRUE	0.185077	0.705367
cg04757901	1.31606e-05	-1	244	0.00151078	2.8208	-0.432739	-3.11485	TRUE	0.828326	0.395587
cg12258093	1.32037e-05	1	245	0.00150953	2.82116	0.211121	1.65692	TRUE	0.157329	0.368451
cg09005762	1.32348e-05	-1	246	0.00150694	2.8219	-0.424642	-3.13783	TRUE	0.871818	0.447176
cg20899146	1.32384e-05	-1	247	0.00150125	2.82355	-0.472487	-4.12134	TRUE	0.935985	0.463498
cg06691218	1.32997e-05	1	248	0.00150212	2.8233	0.368191	3.01042	TRUE	0.110587	0.478778
cg15232240	1.33314e-05	1	249	0.00149964	2.82401	0.335915	2.49982	TRUE	0.129133	0.465047
cg05542681	1.33873e-05	1	250	0.00149991	2.82393	0.395212	3.12793	TRUE	0.107049	0.50226
cg12775656	1.3643e-05	1	251	0.00152247	2.81745	0.341224	2.40367	TRUE	0.15476	0.495983
cg08634318	1.36976e-05	1	252	0.0015225	2.81744	0.273054	2.00796	TRUE	0.160097	0.433151
cg17837500	1.38229e-05	1	253	0.00153036	2.81521	-0.0234204	-0.103549	TRUE	0.828211	0.80479
cg09275291	1.39593e-05	1	254	0.00153937	2.81266	-0.0603504	-0.357443	TRUE	0.80799	0.747639
cg05037725	1.39926e-05	1	255	0.00153699	2.81333	0.352302	2.48418	TRUE	0.155117	0.507419
cg22961457	1.40552e-05	1	256	0.00153784	2.81309	0.359158	2.91974	TRUE	0.107045	0.466203
cg19750321	1.42587e-05	-1	257	0.00155404	2.80854	-0.176971	-1.42235	TRUE	0.844035	0.667064
cg20941110	1.42961e-05	1	258	0.00155207	2.80909	0.284291	2.05329	TRUE	0.176704	0.460995
cg23002268	1.44763e-05	1	259	0.00156556	2.80533	0.25048	2.7377	TRUE	0.062037	0.312517
cg06288821	1.47257e-05	1	260	0.00158641	2.79959	0.279154	3.11488	TRUE	0.0566025	0.335757
cg12581592	1.49076e-05	1	261	0.00159985	2.79592	0.286078	2.08426	TRUE	0.148608	0.434686
cg04659689	1.50985e-05	1	262	0.00161416	2.79205	0.374089	2.7006	TRUE	0.139468	0.513556
cg19697239	1.51141e-05	1	263	0.00160968	2.79326	0.328607	2.51337	TRUE	0.142041	0.470647
cg23756265	1.51146e-05	-1	264	0.00160364	2.79489	-0.255362	-1.85643	TRUE	0.832417	0.577055
cg20755342	1.51769e-05	1	265	0.00160417	2.79475	0.274976	2.04721	TRUE	0.149063	0.42404
cg01953797	1.54316e-05	1	266	0.00162496	2.78916	0.0496312	0.6369	TRUE	0.805896	0.855527
cg09453076	1.54654e-05	1	267	0.00162242	2.78984	0.214621	2.16758	TRUE	0.0786487	0.29327
cg03931678	1.55258e-05	1	268	0.00162268	2.78977	0.183045	1.69721	TRUE	0.109849	0.292894
cg13774015	1.55343e-05	-1	269	0.00161753	2.79115	-0.297795	-2.22209	TRUE	0.859286	0.561491
cg19437852	1.55934e-05	-1	270	0.00161767	2.79111	-0.262672	-2.03594	TRUE	0.857426	0.594755
cg18632602	1.57063e-05	1	271	0.00162337	2.78958	0.176555	2.96062	TRUE	0.0280703	0.204625
cg04489012	1.58808e-05	1	272	0.00163537	2.78638	0.358715	3.05476	TRUE	0.113521	0.472236
cg11896633	1.59448e-05	1	273	0.00163595	2.78623	0.255388	3.37072	TRUE	0.0337458	0.289134
cg13898106	1.59823e-05	1	274	0.00163381	2.7868	0.159092	1.85263	TRUE	0.0738806	0.232973
cg15846886	1.6066e-05	1	275	0.00163639	2.78611	0.329343	2.43646	TRUE	0.140083	0.469426
cg08739433	1.6241e-05	1	276	0.00164823	2.78298	0.291222	2.12579	TRUE	0.160341	0.451563
cg10012059	1.62536e-05	1	277	0.00164355	2.78422	0.296563	3.3388	TRUE	0.0501467	0.34671
cg01062029	1.62726e-05	1	278	0.00163956	2.78527	0.194101	1.74664	TRUE	0.108639	0.30274
cg21932368	1.62792e-05	1	279	0.00163433	2.78666	0.371117	3.09769	TRUE	0.107522	0.478639
cg17543123	1.63642e-05	1	280	0.00163701	2.78595	0.183162	1.63132	TRUE	0.0960231	0.279185
cg20867633	1.65738e-05	1	281	0.00165207	2.78197	0.232524	1.62695	TRUE	0.187977	0.420502
cg24011936	1.66404e-05	-1	282	0.00165283	2.78177	-0.345114	-2.65795	TRUE	0.879244	0.534129
cg08722366	1.66419e-05	-1	283	0.00164714	2.78327	-0.241943	-2.19011	TRUE	0.89992	0.657978
cg01195246	1.67568e-05	1	284	0.00165267	2.78181	0.222308	1.57959	TRUE	0.187381	0.409689
cg16956501	1.68371e-05	1	285	0.00165477	2.78126	0.169039	1.78933	TRUE	0.0881324	0.257171
cg18454288	1.73008e-05	1	286	0.00169439	2.77099	0.279183	2.76901	TRUE	0.0801642	0.359348
cg17603288	1.79126e-05	-1	287	0.0017482	2.75741	-0.30846	-2.82731	TRUE	0.92411	0.615651
cg15939539	1.81692e-05	1	288	0.00176709	2.75274	-0.026326	-0.0964641	TRUE	0.802034	0.775708
cg02958327	1.82617e-05	1	289	0.00176993	2.75204	0.359142	2.51488	TRUE	0.185976	0.545118
cg13147822	1.84467e-05	1	290	0.0017817	2.74917	0.153692	2.35255	TRUE	0.0454869	0.199179
cg22557662	1.87625e-05	1	291	0.00180597	2.74329	0.398903	3.33419	TRUE	0.109611	0.508514
cg09350895	1.92565e-05	1	292	0.00184717	2.73349	0.326299	2.31839	TRUE	0.161701	0.488
cg18137512	1.93704e-05	-1	293	0.00185175	2.73242	-0.239789	-2.02717	TRUE	0.891873	0.652084
cg22115305	1.95105e-05	1	294	0.0018588	2.73077	0.00830532	0.220781	TRUE	0.819475	0.82778
cg20983112	1.95912e-05	1	295	0.00186016	2.73045	0.312713	2.16759	TRUE	0.171838	0.484551
cg07570470	1.98242e-05	1	296	0.00187593	2.72678	0.43808	3.03441	TRUE	0.176243	0.614324
cg16595484	1.9911e-05	1	297	0.0018778	2.72635	0.146427	1.60911	TRUE	0.095071	0.241498
cg11528328	2.01148e-05	1	298	0.00189066	2.72339	0.433859	3.62195	TRUE	0.0925485	0.526407
cg24685006	2.03351e-05	1	299	0.00190497	2.72011	0.370981	2.72769	TRUE	0.164198	0.535179
cg16904330	2.04085e-05	1	300	0.00190547	2.72	0.410974	3.1109	TRUE	0.133829	0.544803
cg06183338	2.05373e-05	1	301	0.00191113	2.71871	0.395165	3.17767	TRUE	0.111919	0.507085
cg23072383	2.08558e-05	1	302	0.00193434	2.71347	0.322745	2.58095	TRUE	0.109372	0.432117
cg00346623	2.09099e-05	1	303	0.00193296	2.71378	-0.0610961	-0.304481	TRUE	0.867382	0.806286
cg26814396	2.0979e-05	1	304	0.00193297	2.71378	0.273482	2.08287	TRUE	0.164912	0.438394
cg00809888	2.12449e-05	1	305	0.00195104	2.70973	0.267499	2.65107	TRUE	0.066847	0.334346
cg03046346	2.14101e-05	1	306	0.00195979	2.70779	0.178351	1.98049	TRUE	0.0732225	0.251573
cg08327690	2.14984e-05	1	307	0.00196146	2.70742	0.339573	3.8332	TRUE	0.0594879	0.39906
cg14032732	2.15158e-05	1	308	0.00195668	2.70848	0.252057	3.55442	TRUE	0.0440453	0.296102
cg20343832	2.16525e-05	1	309	0.00196274	2.70714	0.260454	1.77085	TRUE	0.198804	0.459258
cg02539682	2.19783e-05	1	310	0.00198585	2.70205	0.227039	2.04346	TRUE	0.11697	0.344009
cg13285387	2.25402e-05	-1	311	0.00203006	2.69249	-0.234305	-1.71146	TRUE	0.827934	0.59363
cg09836395	2.27748e-05	-1	312	0.00204462	2.68939	-0.193333	-1.93854	TRUE	0.907724	0.714391
cg18661379	2.30327e-05	1	313	0.00206117	2.68589	0.383106	2.69164	TRUE	0.159474	0.542579
cg14095283	2.32148e-05	1	314	0.00207084	2.68385	-0.0928201	-0.681658	TRUE	0.867079	0.774259
cg00479101	2.33148e-05	1	315	0.00207316	2.68337	0.163452	1.39092	TRUE	0.136019	0.299471
cg03594515	2.34593e-05	1	316	0.00207941	2.68206	0.286461	2.41061	TRUE	0.122892	0.409353
cg19402039	2.35808e-05	-1	317	0.00208359	2.68119	-0.354211	-2.38902	TRUE	0.82576	0.471549
cg03062002	2.36557e-05	1	318	0.00208364	2.68118	0.251964	3.12676	TRUE	0.0461012	0.298065
cg00446900	2.42314e-05	1	319	0.00212766	2.6721	0.272879	1.93598	TRUE	0.178921	0.4518
cg15326513	2.44649e-05	1	320	0.00214144	2.66929	0.302175	2.077	TRUE	0.182661	0.484836
cg02305765	2.46561e-05	1	321	0.00215145	2.66727	0.378324	3.31357	TRUE	0.0790009	0.457325
cg22610980	2.4709e-05	1	322	0.00214937	2.66769	0.347611	2.57925	TRUE	0.12948	0.477091
cg21026830	2.47662e-05	1	323	0.00214768	2.66803	0.46005	3.37899	TRUE	0.15963	0.61968
cg13364756	2.50956e-05	-1	324	0.00216953	2.66363	-0.303376	-2.15274	TRUE	0.823259	0.519883
cg02961707	2.52759e-05	1	325	0.00217839	2.66186	0.324209	2.63308	TRUE	0.135603	0.459812
cg16872520	2.52967e-05	1	326	0.0021735	2.66284	0.201158	1.60788	TRUE	0.148876	0.350033
cg27386912	2.53634e-05	1	327	0.00217256	2.66303	0.232006	1.76196	TRUE	0.150092	0.382098
cg04864199	2.59109e-05	1	328	0.00221269	2.65508	0.402764	3.6179	TRUE	0.100343	0.503107
cg20302342	2.6192e-05	1	329	0.0022299	2.65171	0.212913	1.94741	TRUE	0.0999692	0.312882
cg14851114	2.64078e-05	1	330	0.00224146	2.64947	-0.104183	-0.706749	TRUE	0.845544	0.741361
cg20997159	2.7798e-05	1	331	0.00235233	2.6285	0.32522	2.31949	TRUE	0.162276	0.487497
cg16997203	2.79232e-05	1	332	0.00235581	2.62786	0.278369	2.34402	TRUE	0.100631	0.379
cg09918657	2.80772e-05	1	333	0.00236169	2.62678	0.440654	3.56426	TRUE	0.105409	0.546062
cg21151432	2.82255e-05	1	334	0.00236705	2.62579	0.402308	2.5788	TRUE	0.199306	0.601614
cg09386682	2.85893e-05	1	335	0.00239041	2.62153	0.295676	2.57214	TRUE	0.0930886	0.388765
cg13213814	2.86849e-05	1	336	0.00239126	2.62137	-0.0661536	-0.404422	TRUE	0.83269	0.766537
cg05501682	2.88795e-05	1	337	0.00240034	2.61973	0.193323	1.92993	TRUE	0.0917388	0.285062
cg15377174	2.89331e-05	-1	338	0.00239768	2.62021	-0.295018	-1.98413	TRUE	0.809116	0.514099
cg19281363	2.89526e-05	1	339	0.00239222	2.6212	0.241891	2.83908	TRUE	0.0518129	0.293704
cg10654165	2.92202e-05	1	340	0.00240723	2.61848	-0.0325313	-0.133288	TRUE	0.84151	0.808979
cg22587479	2.92299e-05	1	341	0.00240097	2.61961	0.327119	2.19117	TRUE	0.190636	0.517755
cg12627712	2.96042e-05	-1	342	0.0024246	2.61536	-0.350151	-2.79155	TRUE	0.894273	0.544122
cg16632096	2.99655e-05	-1	343	0.00244704	2.61136	-0.294148	-2.08259	TRUE	0.830923	0.536776
cg07409680	3.06523e-05	1	344	0.00249584	2.60278	0.166277	1.68993	TRUE	0.0897899	0.256066
cg08967456	3.10834e-05	1	345	0.00252361	2.59798	-0.038863	-0.241679	TRUE	0.829157	0.790294
cg22009751	3.11674e-05	-1	346	0.00252312	2.59806	-0.290217	-2.00783	TRUE	0.80485	0.514633
cg01768775	3.17202e-05	1	347	0.00256047	2.59168	0.155441	1.65913	TRUE	0.0909533	0.246394
cg03767970	3.17306e-05	1	348	0.00255394	2.59279	0.311427	2.35567	TRUE	0.152031	0.463459
cg18255595	3.17893e-05	1	349	0.00255134	2.59323	0.27294	2.09716	TRUE	0.154114	0.427054
cg05501060	3.28639e-05	-1	350	0.00263005	2.58004	-0.279464	-2.13632	TRUE	0.861672	0.582208
cg10999157	3.31852e-05	1	351	0.0026482	2.57705	0.134522	1.27527	TRUE	0.125417	0.259939
cg15751948	3.37781e-05	1	352	0.00268785	2.57059	-0.0637405	-0.438327	TRUE	0.85502	0.791279
cg13922291	3.38601e-05	1	353	0.00268675	2.57077	0.33155	2.38893	TRUE	0.192791	0.52434
cg05138787	3.39942e-05	-1	354	0.00268977	2.57029	-0.304386	-2.59054	TRUE	0.909515	0.605129
cg19427642	3.41007e-05	-1	355	0.00269059	2.57015	-0.256067	-1.84796	TRUE	0.825037	0.56897
cg05768922	3.41835e-05	1	356	0.00268955	2.57032	0.155762	1.16883	TRUE	0.195358	0.35112
cg25983589	3.42543e-05	1	357	0.00268757	2.57064	0.273177	2.54807	TRUE	0.0869545	0.360131
cg05940240	3.45465e-05	1	358	0.00270292	2.56817	-0.0355659	-0.175332	TRUE	0.813691	0.778125
cg12779445	3.4601e-05	1	359	0.00269965	2.56869	-0.0246748	-0.00111975	TRUE	0.832873	0.808198
cg14615440	3.51016e-05	1	360	0.0027311	2.56366	0.304523	2.46478	TRUE	0.124206	0.428729
cg17951713	3.51683e-05	1	361	0.00272871	2.56404	0.429456	3.01667	TRUE	0.178744	0.608201
cg20967441	3.53791e-05	-1	362	0.00273748	2.56265	-0.197943	-1.46343	TRUE	0.822985	0.625042
cg17164093	3.59624e-05	-1	363	0.00277495	2.55674	-0.384503	-2.74888	TRUE	0.851896	0.467393
cg13767768	3.60778e-05	-1	364	0.00277621	2.55655	-0.251694	-2.09826	TRUE	0.884565	0.632871
cg15877831	3.63811e-05	-1	365	0.00279188	2.5541	-0.305175	-2.14519	TRUE	0.830575	0.5254
cg08793208	3.72175e-05	1	366	0.00284826	2.54542	0.234749	1.91723	TRUE	0.130827	0.365575
cg10545768	3.72774e-05	-1	367	0.00284507	2.54591	-0.274867	-2.42387	TRUE	0.908657	0.63379
cg05675373	3.75598e-05	1	368	0.00285883	2.54381	0.227	1.91889	TRUE	0.119948	0.346948
cg11573625	3.76208e-05	-1	369	0.00285571	2.54429	-0.248072	-1.88188	TRUE	0.84946	0.601388
cg17838754	3.85665e-05	-1	370	0.00291959	2.53468	-0.281618	-1.91873	TRUE	0.801125	0.519507
cg08994923	3.85977e-05	-1	371	0.00291407	2.5355	-0.462346	-3.3235	TRUE	0.848419	0.386073
cg11806528	3.88193e-05	1	372	0.00292293	2.53418	0.289097	2.17943	TRUE	0.13892	0.428017
cg13990559	3.94282e-05	1	373	0.00296081	2.52859	0.172503	1.60756	TRUE	0.118526	0.291029
cg23656110	3.96931e-05	1	374	0.00297274	2.52684	0.203428	1.6054	TRUE	0.15866	0.362087
cg24414363	3.98545e-05	-1	375	0.00297687	2.52624	-0.102702	-0.88673	TRUE	0.833858	0.731156
cg17299456	4.01638e-05	1	376	0.00299199	2.52404	0.304809	2.82874	TRUE	0.0818195	0.386628
cg21517389	4.01915e-05	1	377	0.00298611	2.52489	0.211459	2.07669	TRUE	0.0949694	0.306429
cg18263988	4.05478e-05	-1	378	0.00300461	2.52221	-0.269515	-2.10634	TRUE	0.879257	0.609742
cg08528170	4.09916e-05	1	379	0.00302948	2.51863	0.213325	1.77289	TRUE	0.131137	0.344462
cg15109151	4.11393e-05	1	380	0.0030324	2.51821	-0.000851046	0.23771	TRUE	0.826755	0.825904
cg00972761	4.12415e-05	-1	381	0.00303195	2.51828	-0.250661	-1.78765	TRUE	0.803901	0.55324
cg10532489	4.1335e-05	1	382	0.00303087	2.51843	0.261288	2.10981	TRUE	0.123855	0.385143
cg04280548	4.16801e-05	-1	383	0.0030482	2.51596	-0.280337	-1.94911	TRUE	0.810444	0.530107
cg26575389	4.17648e-05	1	384	0.00304644	2.51621	0.237283	1.61841	TRUE	0.194531	0.431815
cg15495417	4.21903e-05	1	385	0.00306948	2.51294	0.0666047	0.95975	TRUE	0.804062	0.870667
cg01113435	4.22499e-05	1	386	0.00306585	2.51345	0.234454	1.63375	TRUE	0.187216	0.421671
cg22102688	4.3268e-05	1	387	0.00313162	2.50423	0.361567	2.55624	TRUE	0.15357	0.515137
cg26527435	4.35564e-05	1	388	0.00314437	2.50247	0.265208	2.45199	TRUE	0.0815062	0.346714
cg27290624	4.4208e-05	1	389	0.0031832	2.49714	0.353619	3.53874	TRUE	0.0739328	0.427552
cg10396588	4.42194e-05	1	390	0.00317586	2.49814	-0.0454349	-0.255628	TRUE	0.840316	0.794882
cg19387936	4.43994e-05	1	391	0.00318063	2.49749	0.263275	2.08112	TRUE	0.125095	0.388369
cg13132884	4.45556e-05	1	392	0.00318368	2.49707	-0.0290763	-0.13931	TRUE	0.804841	0.775764
cg08206881	4.4838e-05	1	393	0.0031957	2.49543	0.481979	3.45551	TRUE	0.173197	0.655175
cg23817981	4.56331e-05	1	394	0.00324412	2.4889	0.376302	2.5463	TRUE	0.19809	0.574392
cg24984523	4.59429e-05	1	395	0.00325788	2.48707	0.117987	2.49498	TRUE	0.0231946	0.141182
cg09814480	4.66966e-05	1	396	0.00330296	2.4811	-0.0758106	-0.530109	TRUE	0.860051	0.78424
cg12599016	4.67491e-05	1	397	0.00329834	2.4817	0.170077	2.06519	TRUE	0.0701826	0.240259
cg02006203	4.69053e-05	1	398	0.00330105	2.48135	0.25452	2.37736	TRUE	0.0777764	0.332296
cg12492504	4.6944e-05	1	399	0.00329549	2.48208	0.188655	1.54224	TRUE	0.139858	0.328513
cg13824302	4.83838e-05	1	400	0.00338807	2.47005	0.406443	3.00919	TRUE	0.137284	0.543727
cg01364129	4.85742e-05	-1	401	0.00339293	2.46943	-0.382845	-2.62104	TRUE	0.814243	0.431398
cg18067793	4.88269e-05	1	402	0.0034021	2.46825	0.303394	2.4604	TRUE	0.137855	0.44125
cg14174336	4.8999e-05	1	403	0.00340562	2.4678	0.292716	2.12265	TRUE	0.170421	0.463136
cg02410887	4.9281e-05	1	404	0.00341674	2.46639	0.291433	2.07494	TRUE	0.162973	0.454406
cg13511777	4.92897e-05	1	405	0.0034089	2.46739	0.154007	1.19455	TRUE	0.163442	0.317449
cg00296121	4.93289e-05	1	406	0.00340321	2.46811	0.494333	3.74309	TRUE	0.134751	0.629085
cg13298199	4.97576e-05	1	407	0.00342435	2.46542	0.186409	2.62971	TRUE	0.0463744	0.232783
cg10791317	4.97709e-05	1	408	0.00341687	2.46637	0.141687	1.32386	TRUE	0.117035	0.258722
cg18228531	4.98109e-05	1	409	0.00341126	2.46709	0.209262	1.51977	TRUE	0.176316	0.385578
cg04560630	5.0427e-05	1	410	0.00344502	2.46281	0.232822	1.63686	TRUE	0.199052	0.431874
cg16653495	5.04516e-05	1	411	0.00343832	2.46365	0.28416	2.0409	TRUE	0.147689	0.431849
cg19677302	5.06905e-05	-1	412	0.00344621	2.46266	-0.356984	-2.41108	TRUE	0.801815	0.44483
cg10150686	5.15765e-05	1	413	0.00349796	2.45618	0.302675	2.31004	TRUE	0.154117	0.456792
cg19624630	5.15943e-05	-1	414	0.00349071	2.45709	-0.222706	-1.58393	TRUE	0.801531	0.578825
cg26267890	5.16442e-05	-1	415	0.00348567	2.45771	-0.353647	-2.3717	TRUE	0.807314	0.453667
cg10722799	5.1893e-05	1	416	0.00349404	2.45667	0.331386	2.81568	TRUE	0.101819	0.433205
cg03227128	5.19384e-05	1	417	0.00348872	2.45733	0.258907	2.3349	TRUE	0.0958004	0.354708
cg07011373	5.20908e-05	1	418	0.00349058	2.4571	0.235838	1.59629	TRUE	0.19151	0.427348
cg11748170	5.21676e-05	-1	419	0.00348738	2.4575	-0.167624	-1.59262	TRUE	0.891116	0.723492
cg06251289	5.31687e-05	1	420	0.00354584	2.45028	0.347956	2.90438	TRUE	0.0998692	0.447825
cg18397405	5.34132e-05	-1	421	0.00355369	2.44932	-0.191823	-1.37112	TRUE	0.802069	0.610246
cg03033629	5.34402e-05	1	422	0.00354706	2.45013	-0.0415528	-0.216762	TRUE	0.858241	0.816688
cg09105193	5.3887e-05	1	423	0.00356826	2.44754	0.134965	1.85852	TRUE	0.0593092	0.194274
cg00201234	5.45296e-05	1	424	0.0036023	2.44342	0.203495	1.51927	TRUE	0.17028	0.373775
cg03325671	5.47401e-05	-1	425	0.00360769	2.44277	-0.243459	-1.66083	TRUE	0.816232	0.572773
cg09879604	5.4742e-05	-1	426	0.00359935	2.44378	-0.249791	-1.75934	TRUE	0.811168	0.561378
cg09272948	5.65513e-05	1	427	0.00370961	2.43067	0.169797	2.23194	TRUE	0.0542483	0.224045
cg14329157	5.67214e-05	1	428	0.00371207	2.43038	0.210572	1.5491	TRUE	0.167383	0.377954
cg21058511	5.74006e-05	-1	429	0.00374776	2.42623	-0.2616	-1.87946	TRUE	0.828347	0.566747
cg15702677	5.77074e-05	1	430	0.00375903	2.42492	0.321696	2.20907	TRUE	0.187524	0.50922
cg15654594	5.83946e-05	-1	431	0.00379497	2.42079	-0.360852	-2.44158	TRUE	0.817381	0.456529
cg00025981	5.84311e-05	1	432	0.00378855	2.42153	0.200615	2.55874	TRUE	0.0464119	0.247027
cg12255995	5.97335e-05	1	433	0.00386405	2.41296	0.195471	1.53472	TRUE	0.15819	0.353661
cg16864999	6.02822e-05	-1	434	0.00389056	2.40999	-0.345342	-2.58533	TRUE	0.850004	0.504662
cg24679423	6.03328e-05	1	435	0.00388488	2.41062	0.267183	2.39543	TRUE	0.0853494	0.352532
cg11663667	6.04897e-05	1	436	0.00388605	2.41049	0.276067	1.97459	TRUE	0.169162	0.44523
cg20365336	6.06106e-05	1	437	0.0038849	2.41062	0.30721	2.2427	TRUE	0.174804	0.482015
cg18838675	6.06983e-05	1	438	0.00388164	2.41098	-0.068094	-0.447439	TRUE	0.844809	0.776715
cg14081251	6.11264e-05	-1	439	0.00390011	2.40892	-0.208899	-1.69208	TRUE	0.864201	0.655302
cg05778847	6.12577e-05	1	440	0.00389961	2.40898	0.224456	1.69989	TRUE	0.154368	0.378824
cg20382867	6.13984e-05	1	441	0.0038997	2.40897	0.414915	2.93927	TRUE	0.161406	0.576322
cg23282559	6.18326e-05	1	442	0.0039184	2.40689	0.138141	1.42747	TRUE	0.105992	0.244132
cg22724998	6.22478e-05	1	443	0.0039358	2.40497	0.314274	2.95369	TRUE	0.0746139	0.388888
cg12489526	6.26025e-05	1	444	0.00394931	2.40348	0.159728	2.16174	TRUE	0.0515849	0.211313
cg14644871	6.26194e-05	1	445	0.0039415	2.40434	0.270661	1.92366	TRUE	0.183388	0.45405
cg08346232	6.3775e-05	1	446	0.00400524	2.39737	0.265087	2.64569	TRUE	0.0674731	0.33256
cg03315456	6.38365e-05	-1	447	0.00400013	2.39793	-0.332526	-2.21609	TRUE	0.818475	0.485949
cg17971168	6.38434e-05	-1	448	0.00399164	2.39885	-0.180055	-1.41578	TRUE	0.852166	0.672111
cg14703024	6.38548e-05	-1	449	0.00398346	2.39974	-0.407743	-3.12415	TRUE	0.872764	0.465022
cg09515953	6.39357e-05	1	450	0.00397964	2.40016	0.276593	2.15415	TRUE	0.156154	0.432747
cg07267600	6.43563e-05	1	451	0.00399694	2.39827	0.20442	1.95696	TRUE	0.10149	0.30591
cg06579271	6.46993e-05	1	452	0.00400935	2.39693	0.175785	2.61186	TRUE	0.0462302	0.222016
cg13323756	6.47224e-05	1	453	0.00400193	2.39773	0.352258	2.76987	TRUE	0.118567	0.470825
cg23335414	6.50259e-05	1	454	0.00401184	2.39666	0.229537	1.80615	TRUE	0.141483	0.37102
cg26652413	6.54307e-05	1	455	0.00402794	2.39492	0.32033	2.18378	TRUE	0.183481	0.50381
cg09445448	6.55807e-05	1	456	0.00402833	2.39488	0.280912	2.36708	TRUE	0.129261	0.410173
cg01763090	6.60035e-05	1	457	0.00404542	2.39304	0.217295	1.67474	TRUE	0.161879	0.379174
cg26303165	6.63444e-05	1	458	0.00405744	2.39175	0.316829	2.36746	TRUE	0.126576	0.443406
cg17627629	6.71288e-05	1	459	0.00409647	2.38759	0.274853	2.7339	TRUE	0.0559966	0.330849
cg22995486	6.75771e-05	1	460	0.00411486	2.38565	-0.0744833	-0.543417	TRUE	0.881263	0.80678
cg02577433	6.78956e-05	1	461	0.00412529	2.38455	0.293666	2.08472	TRUE	0.181635	0.475301
cg02393514	6.8289e-05	1	462	0.0041402	2.38298	0.179573	1.36304	TRUE	0.170757	0.35033
cg04658357	6.89441e-05	-1	463	0.00417089	2.37977	-0.336807	-2.2192	TRUE	0.801698	0.464891
cg16958715	6.97698e-05	-1	464	0.00421175	2.37554	-0.19616	-1.49405	TRUE	0.862823	0.666663
cg19975917	6.97892e-05	-1	465	0.00420386	2.37635	-0.294333	-2.26629	TRUE	0.875976	0.581643
cg10550611	7.15029e-05	-1	466	0.00429784	2.36675	-0.324151	-2.35279	TRUE	0.837962	0.513811
cg27493243	7.24234e-05	1	467	0.00434386	2.36212	0.0299206	0.417382	TRUE	0.804457	0.834377
cg06879226	7.27968e-05	1	468	0.00435692	2.36082	0.486204	3.45671	TRUE	0.176522	0.662726
cg20417527	7.29628e-05	1	469	0.00435755	2.36076	0.260044	2.04964	TRUE	0.121604	0.381648
cg10283277	7.3856e-05	1	470	0.0044015	2.3564	0.125855	1.89769	TRUE	0.0411869	0.167041
cg07166795	7.47164e-05	-1	471	0.00444332	2.35229	-0.351834	-2.4917	TRUE	0.834294	0.48246
cg01263532	7.49631e-05	1	472	0.00444855	2.35178	0.281327	2.20491	TRUE	0.127866	0.409193
cg10417567	7.53132e-05	1	473	0.00445988	2.35068	0.140384	1.36963	TRUE	0.0931383	0.233522
cg09969277	7.56281e-05	1	474	0.00446908	2.34978	0.251129	3.09576	TRUE	0.0501615	0.30129
cg12934934	7.59677e-05	1	475	0.00447969	2.34875	0.246799	2.16983	TRUE	0.0935185	0.340318
cg06744740	7.69536e-05	1	476	0.0045283	2.34406	0.199215	1.92686	TRUE	0.0946718	0.293887
cg10492953	7.72748e-05	1	477	0.00453767	2.34317	0.149227	1.2917	TRUE	0.110964	0.260191
cg18959161	7.81465e-05	-1	478	0.00457926	2.33921	-0.253428	-1.82278	TRUE	0.827218	0.573789
cg11075029	7.87835e-05	1	479	0.00460694	2.33659	0.18743	1.82168	TRUE	0.121348	0.308778
cg06184926	8.05008e-05	-1	480	0.00469756	2.32813	-0.346979	-2.83689	TRUE	0.911523	0.564545
cg21766592	8.13781e-05	1	481	0.00473888	2.32432	0.321275	2.2384	TRUE	0.189173	0.510447
cg15805337	8.25088e-05	1	482	0.00479476	2.31923	-0.0252138	0.0398239	TRUE	0.80758	0.782366
cg15925940	8.25969e-05	1	483	0.00478994	2.31967	0.255061	2.60412	TRUE	0.0781529	0.333214
cg13409449	8.39618e-05	1	484	0.00485903	2.31345	0.176547	2.20129	TRUE	0.0570009	0.233547
cg11359984	8.50456e-05	1	485	0.0049116	2.30878	0.226896	1.61584	TRUE	0.169207	0.396103
cg22289360	8.52102e-05	1	486	0.00491098	2.30883	0.212312	1.48631	TRUE	0.191949	0.404261
cg19132069	8.61217e-05	1	487	0.00495333	2.3051	0.197943	1.68453	TRUE	0.137291	0.335235
cg00420869	8.63794e-05	1	488	0.00495796	2.3047	0.195151	1.41958	TRUE	0.181492	0.376642
cg04451736	8.64431e-05	1	489	0.00495148	2.30527	0.23083	1.6453	TRUE	0.19316	0.42399
cg02900213	8.69023e-05	1	490	0.00496762	2.30385	0.271693	2.2402	TRUE	0.124759	0.396452
cg04011247	8.76948e-05	1	491	0.00500271	2.30079	0.2703	3.03388	TRUE	0.0478852	0.318185
cg04041283	8.8436e-05	1	492	0.00503474	2.29802	0.18957	1.48232	TRUE	0.162999	0.352569
cg22138735	8.95357e-05	1	493	0.00508701	2.29354	0.365587	2.54556	TRUE	0.195991	0.561577
cg06232512	8.99365e-05	-1	494	0.00509943	2.29248	-0.372355	-2.49522	TRUE	0.810952	0.438598
cg24070541	9.05272e-05	-1	495	0.00512256	2.29051	-0.279218	-2.02833	TRUE	0.82149	0.542271
cg23831143	9.07517e-05	1	496	0.00512491	2.29031	0.339109	2.68911	TRUE	0.130485	0.469595
cg16103990	9.07915e-05	1	497	0.00511684	2.291	0.278124	1.89004	TRUE	0.194599	0.472722
cg04617948	9.26059e-05	1	498	0.00520862	2.28328	0.274423	2.31213	TRUE	0.121804	0.396227
cg06581978	9.26628e-05	1	499	0.00520137	2.28388	0.310029	2.45195	TRUE	0.115751	0.42578
cg18146843	9.33101e-05	1	500	0.00522723	2.28173	0.219175	2.71938	TRUE	0.0444807	0.263656
cg00609135	9.3797e-05	1	501	0.00524402	2.28034	0.220871	1.7792	TRUE	0.149191	0.370062
cg23045594	9.41318e-05	1	502	0.00525225	2.27965	0.269313	2.874	TRUE	0.0678344	0.337148
cg02367850	9.5802e-05	1	503	0.00533482	2.27288	0.369104	3.78459	TRUE	0.0607608	0.429865
cg05886574	9.62398e-05	1	504	0.00534856	2.27176	0.161161	2.33779	TRUE	0.041593	0.202754
cg19400616	9.84487e-05	-1	505	0.00546049	2.26277	-0.158703	-1.54731	TRUE	0.911117	0.752414
cg14171486	9.94251e-05	1	506	0.00550375	2.25934	0.264762	1.79389	TRUE	0.199078	0.46384
cg01579289	9.99e-05	1	507	0.00551913	2.25813	0.273909	3.68903	TRUE	0.0286053	0.302514
cg08845291	0.000100397	1	508	0.00553567	2.25683	-0.0614985	-0.494581	TRUE	0.874678	0.81318
cg12390344	0.000100777	1	509	0.0055457	2.25604	0.273388	1.98962	TRUE	0.165639	0.439027
cg03417884	0.000101664	1	510	0.00558355	2.25309	0.248338	2.28761	TRUE	0.100407	0.348745
cg13424229	0.000102478	-1	511	0.00561726	2.25048	-0.330392	-2.37753	TRUE	0.8359	0.505508
cg00166750	0.000104081	1	512	0.00569398	2.24458	0.194809	1.41101	TRUE	0.177507	0.372316
cg17904739	0.000104083	1	513	0.00568298	2.24542	0.379188	3.0114	TRUE	0.114348	0.493537
cg00935388	0.000104204	-1	514	0.0056785	2.24577	-0.178872	-1.4303	TRUE	0.857184	0.678312
cg23187159	0.000104364	1	515	0.00567618	2.24594	0.250518	2.43308	TRUE	0.0810347	0.331553
cg24943627	0.00010456	1	516	0.00567583	2.24597	0.303723	2.23971	TRUE	0.164667	0.46839
cg05163309	0.000104998	-1	517	0.00568858	2.245	-0.307163	-2.14234	TRUE	0.828334	0.521172
cg16846765	0.000106777	1	518	0.0057738	2.23854	-0.0233427	-0.080892	TRUE	0.812819	0.789476
cg18371700	0.000108349	1	519	0.00584751	2.23303	0.284039	1.93852	TRUE	0.188681	0.47272
cg05523017	0.0001091	-1	520	0.00587671	2.23087	-0.184784	-1.47626	TRUE	0.893167	0.708383
cg07291958	0.000109402	1	521	0.00588167	2.2305	0.255468	3.40786	TRUE	0.0369424	0.29241
cg23445772	0.000110307	1	522	0.00591897	2.22775	0.163359	1.73037	TRUE	0.0902592	0.253619
cg15129679	0.000110842	1	523	0.00593628	2.22649	0.339483	2.27958	TRUE	0.197786	0.53727
cg22827210	0.000110855	1	524	0.00592568	2.22726	0.37072	2.46136	TRUE	0.199114	0.569834
cg00099766	0.000112018	1	525	0.00597642	2.22356	0.391611	2.75777	TRUE	0.173771	0.565382
cg00238692	0.000114395	-1	526	0.00609162	2.21527	-0.37331	-2.57042	TRUE	0.824604	0.451295
cg26164897	0.000114609	-1	527	0.00609147	2.21528	-0.278064	-2.11579	TRUE	0.863197	0.585133
cg11752250	0.000114825	1	528	0.00609139	2.21528	0.412899	2.92088	TRUE	0.178342	0.59124
cg13719746	0.00011643	1	529	0.00616482	2.21008	0.233494	2.87127	TRUE	0.0455242	0.279018
cg06428196	0.000117074	-1	530	0.00618723	2.2085	-0.330745	-2.36232	TRUE	0.822578	0.491833
cg07511317	0.000117456	-1	531	0.00619577	2.2079	-0.256475	-2.27958	TRUE	0.907665	0.65119
cg15361251	0.000117649	-1	532	0.00619424	2.20801	-0.352427	-2.41397	TRUE	0.824194	0.471767
cg11039729	0.000118107	1	533	0.00620671	2.20714	0.368379	2.58671	TRUE	0.187356	0.555735
cg10017411	0.000119793	-1	534	0.00628355	2.2018	-0.215692	-1.49941	TRUE	0.813936	0.598244
cg00062282	0.000123031	1	535	0.00644132	2.19102	0.25169	1.75869	TRUE	0.199285	0.450975
cg14266927	0.000124349	-1	536	0.00649819	2.18721	-0.368443	-2.60651	TRUE	0.842118	0.473675
cg24862514	0.000125928	1	537	0.00656841	2.18254	0.210424	2.04624	TRUE	0.0864158	0.29684
cg05524246	0.000127607	1	538	0.00664365	2.17759	0.282368	1.96111	TRUE	0.180057	0.462425
cg00176657	0.000127952	-1	539	0.00664925	2.17723	-0.322042	-2.41567	TRUE	0.855979	0.533936
cg11484353	0.000128599	1	540	0.00667048	2.17584	0.243474	2.26253	TRUE	0.0881107	0.331585
cg16854917	0.000129589	1	541	0.00670939	2.17332	0.428246	3.1992	TRUE	0.138732	0.566978
cg24724428	0.000129866	1	542	0.00671135	2.17319	0.28175	2.21497	TRUE	0.116224	0.397974
cg07849944	0.000130883	1	543	0.00675145	2.1706	0.395017	2.87299	TRUE	0.177253	0.57227
cg15885628	0.000131936	1	544	0.00679323	2.16792	0.131773	1.90452	TRUE	0.0450568	0.17683
cg24345260	0.000131973	1	545	0.0067827	2.1686	0.0355946	0.646808	TRUE	0.819567	0.855162
cg17346857	0.000132343	1	546	0.00678923	2.16818	0.288544	2.47957	TRUE	0.113278	0.401822
cg12038696	0.000132503	1	547	0.00678505	2.16845	0.29933	2.22499	TRUE	0.161303	0.460633
cg24124703	0.00013284	1	548	0.00678988	2.16814	0.405733	2.75803	TRUE	0.194004	0.599738
cg00451642	0.000133209	1	549	0.00679631	2.16773	0.318254	2.51215	TRUE	0.156209	0.474463
cg00626422	0.000133487	1	550	0.00679813	2.16761	0.238681	1.75479	TRUE	0.149923	0.388603
cg02240936	0.000135254	1	551	0.00687563	2.16269	0.0123331	0.407704	TRUE	0.851449	0.863782
cg09963123	0.000135856	1	552	0.00689372	2.16155	0.323987	2.54281	TRUE	0.133227	0.457214
cg01304145	0.000136101	-1	553	0.00689365	2.16155	-0.210074	-1.53082	TRUE	0.841655	0.631581
cg04473654	0.000136975	1	554	0.00692538	2.15956	0.389196	2.86581	TRUE	0.132934	0.52213
cg19795866	0.000137188	-1	555	0.00692367	2.15966	-0.273718	-2.00737	TRUE	0.847909	0.574191
cg00548060	0.000137869	-1	556	0.00694552	2.1583	-0.33986	-2.60281	TRUE	0.865689	0.525828
cg20874324	0.000139144	-1	557	0.00699715	2.15508	-0.214391	-1.67785	TRUE	0.871367	0.656975
cg07477282	0.000141236	1	558	0.00708966	2.14937	0.254062	2.19306	TRUE	0.103436	0.357498
cg17390301	0.000141528	1	559	0.00709161	2.14926	0.202753	2.39031	TRUE	0.0574563	0.26021
cg06121469	0.000142316	1	560	0.00711835	2.14762	0.264114	2.46795	TRUE	0.0804654	0.344579
cg18909631	0.000143443	1	561	0.00716191	2.14497	0.206313	1.78177	TRUE	0.109791	0.316104
cg05022688	0.000143628	-1	562	0.00715839	2.14518	-0.0419875	-0.859677	TRUE	0.19177	0.149782
cg24675998	0.000145609	1	563	0.00724423	2.14001	0.284888	2.13367	TRUE	0.14611	0.430998
cg16384957	0.000147166	-1	564	0.00730872	2.13616	-0.351321	-3.29223	TRUE	0.932482	0.581161
cg27390061	0.000147693	1	565	0.00732193	2.13537	-0.0300278	-0.170629	TRUE	0.83457	0.804542
cg14835443	0.000148408	1	566	0.00734436	2.13405	0.113357	1.53659	TRUE	0.0544287	0.167786
cg06462291	0.000148971	1	567	0.00735921	2.13317	0.148914	1.55707	TRUE	0.0877248	0.236639
cg07138115	0.000149972	1	568	0.00739562	2.13103	0.265669	1.90454	TRUE	0.170873	0.436541
cg23365482	0.000149979	1	569	0.007383	2.13177	0.267502	1.88262	TRUE	0.183801	0.451303
cg11201710	0.000151011	1	570	0.00742074	2.12955	0.18282	1.5733	TRUE	0.130773	0.313593
cg09488203	0.000151625	1	571	0.00743788	2.12855	0.27096	2.23603	TRUE	0.129658	0.400618
cg22964469	0.000151834	1	572	0.00743511	2.12871	0.227794	1.63611	TRUE	0.185786	0.413579
cg07577267	0.000152515	1	573	0.00745538	2.12753	0.344715	2.75531	TRUE	0.126279	0.470994
cg21858614	0.000153732	1	574	0.0075018	2.12483	0.282805	2.48784	TRUE	0.0921088	0.374914
cg23533683	0.000154571	1	575	0.00752961	2.12323	0.257167	2.29371	TRUE	0.0859505	0.343117
cg04607372	0.000155072	1	576	0.00754093	2.12258	0.284235	2.11834	TRUE	0.157697	0.441932
cg00262061	0.000155422	-1	577	0.00754483	2.12235	-0.0506918	-0.410845	TRUE	0.817402	0.76671
cg06815411	0.000155609	1	578	0.00754086	2.12258	0.371575	2.96319	TRUE	0.112074	0.483648
cg17435479	0.0001557	-1	579	0.0075322	2.12308	-0.436297	-3.13425	TRUE	0.839093	0.402797
cg07451520	0.000156105	-1	580	0.00753878	2.1227	-0.208719	-1.65081	TRUE	0.857464	0.648745
cg08260790	0.000159387	-1	581	0.00768404	2.11441	-0.34934	-2.49372	TRUE	0.851221	0.50188
cg18226166	0.000159818	1	582	0.00769156	2.11399	0.293492	2.02513	TRUE	0.161587	0.455078
cg06277657	0.000160755	1	583	0.00772342	2.11219	0.253838	1.83305	TRUE	0.176741	0.430579
cg00204159	0.000163184	1	584	0.00782666	2.10642	0.201305	2.25017	TRUE	0.0813175	0.282623
cg15090509	0.000164199	1	585	0.00786192	2.10447	0.210189	1.52512	TRUE	0.17988	0.390069
cg21039631	0.000165689	1	586	0.00791971	2.10129	0.19015	1.4203	TRUE	0.173478	0.363628
cg16368750	0.000167936	1	587	0.00801341	2.09618	0.17374	2.27768	TRUE	0.0518223	0.225562
cg12193731	0.00016819	1	588	0.00801192	2.09626	0.29485	2.22548	TRUE	0.128666	0.423516
cg00134611	0.000169888	-1	589	0.00807903	2.09264	-0.153778	-1.52546	TRUE	0.901244	0.747466
cg17339202	0.000170389	1	590	0.00808914	2.0921	0.357199	2.87086	TRUE	0.118006	0.475205
cg10667709	0.000170904	1	591	0.00809986	2.09152	-0.0424875	-0.229914	TRUE	0.812232	0.769745
cg17806482	0.000173102	-1	592	0.00819018	2.08671	-0.312909	-2.1467	TRUE	0.821398	0.508489
cg02899346	0.000174656	1	593	0.00824976	2.08356	0.461945	3.82283	TRUE	0.084239	0.546185
cg23209990	0.000175337	1	594	0.00826799	2.0826	0.185636	2.18814	TRUE	0.0296667	0.215303
cg14772660	0.000177067	1	595	0.00833556	2.07907	-0.0438879	-0.27915	TRUE	0.840484	0.796596
cg02151997	0.000177382	-1	596	0.00833635	2.07902	-0.310792	-2.20542	TRUE	0.815542	0.50475
cg12593812	0.000178224	1	597	0.00836189	2.0777	0.200452	1.51926	TRUE	0.161645	0.362097
cg20753780	0.000178516	1	598	0.00836158	2.07771	0.171986	1.47174	TRUE	0.128124	0.30011
cg26027669	0.000180957	1	599	0.00846179	2.07254	0.319487	3.6552	TRUE	0.0612374	0.380724
cg26201811	0.000182042	1	600	0.00849834	2.07067	0.238044	2.57097	TRUE	0.0528037	0.290848
cg17525856	0.000183454	1	601	0.00854999	2.06803	0.160615	1.61692	TRUE	0.0963857	0.257001
cg03199014	0.00018549	-1	602	0.00863051	2.06396	-0.343333	-2.56074	TRUE	0.866216	0.522884
cg05743713	0.000185806	1	603	0.00863089	2.06394	0.381306	2.87395	TRUE	0.139489	0.520796
cg02432888	0.000187114	-1	604	0.00867727	2.06162	-0.137174	-1.6502	TRUE	0.925769	0.788594
cg13706058	0.000188277	1	605	0.00871678	2.05964	0.0121739	0.840446	TRUE	0.863954	0.876128
cg02431597	0.000188303	1	606	0.00870358	2.0603	0.173747	1.49567	TRUE	0.133314	0.307061
cg13757735	0.000188561	1	607	0.00870112	2.06042	0.0822272	0.713502	TRUE	0.167997	0.250224
cg07533176	0.000189846	1	608	0.00874605	2.05819	0.0554631	0.793419	TRUE	0.804001	0.859464
cg24936095	0.000191245	1	609	0.00879602	2.05571	0.163024	1.25218	TRUE	0.199994	0.363018
cg01570142	0.000191797	1	610	0.00880695	2.05517	0.0356597	0.612297	TRUE	0.807368	0.843028
cg25221196	0.000192875	1	611	0.00884196	2.05345	0.0258148	0.749945	TRUE	0.863508	0.889323
cg17820591	0.000194418	1	612	0.00889812	2.0507	0.279505	2.24052	TRUE	0.122075	0.40158
cg01202150	0.000194466	1	613	0.0088858	2.0513	0.149819	2.13959	TRUE	0.0297133	0.179532
cg01214340	0.000194723	1	614	0.00888303	2.05144	0.256249	1.93902	TRUE	0.152164	0.408413
cg01277331	0.000196535	1	615	0.00895113	2.04812	0.223227	1.61652	TRUE	0.189828	0.413055
cg21912938	0.00019707	1	616	0.00896091	2.04765	0.272603	2.27712	TRUE	0.103664	0.376266
cg23189044	0.000199948	1	617	0.00907705	2.04206	0.283048	1.85062	TRUE	0.196309	0.479357
cg17321480	0.000200026	-1	618	0.0090659	2.04259	-0.312855	-2.26692	TRUE	0.847464	0.53461
cg24684077	0.000200939	1	619	0.00909258	2.04131	0.3118	2.47116	TRUE	0.117362	0.429162
cg18131141	0.000201608	1	620	0.00910813	2.04057	0.369137	2.63389	TRUE	0.158738	0.527875
cg15727185	0.000201709	1	621	0.009098	2.04105	0.132959	1.49278	TRUE	0.0762703	0.209229
cg08938727	0.00020224	-1	622	0.00910729	2.04061	-0.14817	-1.20819	TRUE	0.851988	0.703818
cg07189401	0.000202746	1	623	0.00911545	2.04022	0.269852	1.96276	TRUE	0.153985	0.423837
cg22630713	0.000205432	1	624	0.00922138	2.0352	0.244775	3.05838	TRUE	0.0409302	0.285706
cg10318492	0.000205862	-1	625	0.00922589	2.03499	-0.0964991	-0.975576	TRUE	0.904941	0.808442
cg22234930	0.000206215	1	626	0.00922695	2.03494	0.365253	2.72411	TRUE	0.134448	0.499701
cg22674110	0.00020762	1	627	0.00927502	2.03269	0.436779	3.57037	TRUE	0.0788399	0.515619
cg08260658	0.000207795	1	628	0.00926804	2.03301	0.293933	2.10872	TRUE	0.163061	0.456995
cg07553761	0.000208447	1	629	0.00928234	2.03234	0.280836	2.09341	TRUE	0.161199	0.442035
cg09357684	0.000208541	1	630	0.00927179	2.03284	0.186416	1.43743	TRUE	0.153252	0.339668
cg04743758	0.000210891	1	631	0.00936144	2.02866	0.367223	3.56342	TRUE	0.057867	0.42509
cg03913921	0.000212085	1	632	0.00939951	2.02689	0.255856	2.0661	TRUE	0.126261	0.382117
cg10002178	0.000215013	1	633	0.00951426	2.02163	0.287645	2.7558	TRUE	0.0674557	0.355101
cg02449821	0.000215861	1	634	0.00953672	2.0206	0.142395	1.91789	TRUE	0.049921	0.192316
cg27244980	0.000215986	-1	635	0.00952721	2.02103	-0.289375	-2.02287	TRUE	0.812265	0.52289
cg16821385	0.000216634	1	636	0.00954077	2.02042	-0.0376623	-0.24869	TRUE	0.838132	0.80047
cg02051239	0.000217639	1	637	0.00956997	2.01909	0.275353	2.43861	TRUE	0.0971664	0.372519
cg08638632	0.000218036	-1	638	0.00957239	2.01898	-0.29169	-2.02946	TRUE	0.833287	0.541597
cg11051899	0.00021921	1	639	0.00960888	2.01733	0.0485223	0.792035	TRUE	0.805553	0.854076
cg24422900	0.000221736	1	640	0.00970442	2.01303	0.247656	2.29034	TRUE	0.105529	0.353185
cg17206850	0.000224979	1	641	0.00983098	2.0074	0.354867	2.58105	TRUE	0.159064	0.513931
cg12188560	0.000227768	1	642	0.00993736	2.00273	0.225859	1.77731	TRUE	0.137017	0.362876
cg24245601	0.000229249	1	643	0.00998644	2.00059	0.0140921	0.316929	TRUE	0.833621	0.847713
cg00399175	0.000229392	1	644	0.00997712	2.00099	0.196196	2.17045	TRUE	0.0689153	0.265111
cg16425577	0.000230381	1	645	0.0100046	1.9998	0.184222	1.92695	TRUE	0.0892045	0.273426
cg01732495	0.0002309	1	646	0.0100116	1.99949	0.187006	1.40514	TRUE	0.17955	0.366556
cg23651728	0.000231897	1	647	0.0100393	1.9983	0.216226	1.66927	TRUE	0.14093	0.357156
cg04917511	0.000232594	1	648	0.0100539	1.99766	0.304368	3.71302	TRUE	0.0408927	0.345261
cg15285733	0.000233374	1	649	0.0100721	1.99688	0.168386	1.91644	TRUE	0.0669795	0.235366
cg18029039	0.000233655	1	650	0.0100687	1.99703	-0.0184228	-0.0842288	TRUE	0.813157	0.794734
cg04611395	0.00023481	1	651	0.010103	1.99555	0.224886	1.77487	TRUE	0.167257	0.392143
cg06861572	0.000235685	1	652	0.0101251	1.9946	0.226161	1.71599	TRUE	0.126493	0.352654
cg25090514	0.000235887	1	653	0.0101182	1.9949	0.187343	1.41433	TRUE	0.168096	0.355439
cg24311373	0.000237553	-1	654	0.0101741	1.9925	-0.26704	-1.9461	TRUE	0.84706	0.58002
cg06187843	0.000239243	1	655	0.0102308	1.99009	0.133495	2.1777	TRUE	0.0235567	0.157051
cg00463011	0.000240426	-1	656	0.0102658	1.98861	-0.249618	-1.74613	TRUE	0.819181	0.569563
cg14972654	0.000241127	-1	657	0.01028	1.98801	-0.169478	-1.19782	TRUE	0.809035	0.639557
cg25163851	0.000242548	1	658	0.0103249	1.98611	0.325708	2.47693	TRUE	0.118579	0.444287
cg14667273	0.000244692	1	659	0.0104003	1.98295	0.28056	1.89274	TRUE	0.199176	0.479736
cg10848272	0.000245144	1	660	0.0104037	1.98281	0.260821	2.42313	TRUE	0.110436	0.371256
cg11203401	0.000245448	-1	661	0.0104009	1.98293	-0.283184	-2.16541	TRUE	0.875886	0.592702
cg14613546	0.000246676	-1	662	0.0104371	1.98142	-0.324475	-2.24167	TRUE	0.8153	0.490825
cg19200589	0.000247194	1	663	0.0104433	1.98116	0.377852	3.81458	TRUE	0.0563459	0.434198
cg10676472	0.000247301	-1	664	0.0104321	1.98163	-0.2833	-2.04931	TRUE	0.830502	0.547202
cg06976598	0.000247609	1	665	0.0104294	1.98174	0.274291	2.53558	TRUE	0.0773994	0.35169
cg13797425	0.000248018	1	666	0.0104309	1.98168	0.367575	2.85555	TRUE	0.136296	0.503872
cg14093363	0.00024809	1	667	0.0104183	1.9822	0.178942	1.36727	TRUE	0.169915	0.348857
cg17010394	0.000248222	1	668	0.0104082	1.98262	0.248147	1.89499	TRUE	0.159672	0.407818
cg05446539	0.000252373	1	669	0.0105665	1.97607	0.0567834	0.821518	TRUE	0.808579	0.865363
cg14037413	0.00025548	1	670	0.0106806	1.9714	0.156051	1.45613	TRUE	0.14303	0.299082
cg09012544	0.000255735	1	671	0.0106753	1.97162	0.172617	2.13276	TRUE	0.0557438	0.228361
cg00034076	0.000255832	1	672	0.0106635	1.9721	0.187318	1.99503	TRUE	0.0883164	0.275635
cg07537523	0.000255958	1	673	0.0106529	1.97253	0.133257	1.96803	TRUE	0.049142	0.182399
cg14212850	0.0002585	1	674	0.0107427	1.96889	0.0484198	1.21863	TRUE	0.861384	0.909804
cg05755354	0.000260234	-1	675	0.0107987	1.96663	-0.292081	-1.95394	TRUE	0.810688	0.518608
cg20895877	0.000260998	1	676	0.0108144	1.966	0.322414	2.52777	TRUE	0.135241	0.457655
cg23473955	0.000261605	1	677	0.0108236	1.96563	0.351566	2.56661	TRUE	0.195885	0.547451
cg09311683	0.000264722	1	678	0.0109364	1.96113	0.346865	2.43755	TRUE	0.180998	0.527863
cg18279326	0.000266186	1	679	0.0109807	1.95937	0.230849	1.81721	TRUE	0.149023	0.379872
cg05290300	0.000266381	1	680	0.0109726	1.95969	0.225161	1.60413	TRUE	0.197955	0.423115
cg14042132	0.000270055	1	681	0.0111076	1.95438	0.189181	1.4347	TRUE	0.155827	0.345008
cg08216584	0.000271535	-1	682	0.011152	1.95265	-0.304815	-2.35757	TRUE	0.87454	0.569724
cg04842787	0.000272205	-1	683	0.0111632	1.95221	-0.307805	-2.10953	TRUE	0.81741	0.509605
cg00574958	0.000273458	1	684	0.0111982	1.95085	0.261866	2.31513	TRUE	0.0927476	0.354614
cg07515422	0.000274148	1	685	0.0112101	1.95039	0.286207	1.99082	TRUE	0.199158	0.485366
cg15143268	0.000275625	-1	686	0.011254	1.94869	-0.399832	-3.21209	TRUE	0.900552	0.50072
cg20869310	0.000280907	1	687	0.011453	1.94108	-0.119222	-0.790511	TRUE	0.840672	0.72145
cg24522085	0.000280976	-1	688	0.0114391	1.94161	-0.206959	-1.44856	TRUE	0.808278	0.601319
cg17394306	0.000280986	1	689	0.011423	1.94222	-0.0190988	0.0567152	TRUE	0.816122	0.797023
cg22173141	0.000282029	1	690	0.0114488	1.94124	0.179862	1.3881	TRUE	0.147178	0.32704
cg03345805	0.00028285	1	691	0.0114655	1.94061	0.159247	1.59687	TRUE	0.101049	0.260295
cg00246386	0.000284153	1	692	0.0115016	1.93924	0.199906	2.78159	TRUE	0.0612873	0.261193
cg23616100	0.000284429	1	693	0.0114962	1.93945	0.122887	2.19074	TRUE	0.0233506	0.146237
cg08954352	0.000284922	-1	694	0.0114995	1.93932	-0.161923	-1.38555	TRUE	0.864565	0.702642
cg25098585	0.000286718	1	695	0.0115553	1.93722	0.0223737	0.696246	TRUE	0.843974	0.866348
cg26332061	0.000287248	1	696	0.0115601	1.93704	0.173773	1.3443	TRUE	0.165428	0.339201
cg21279840	0.000288714	1	697	0.0116024	1.93545	-0.0890241	-0.678827	TRUE	0.884341	0.795317
cg22413056	0.000290274	1	698	0.0116484	1.93373	0.159414	2.11967	TRUE	0.0522944	0.211708
cg16640008	0.000290807	1	699	0.0116531	1.93356	0.0679799	1.17366	TRUE	0.812066	0.880046
cg09180848	0.00029125	1	700	0.0116542	1.93352	0.205341	2.05473	TRUE	0.08951	0.294851
cg03486485	0.00029144	1	701	0.0116451	1.93386	0.152073	1.80192	TRUE	0.0773078	0.229381
cg13645409	0.000294591	1	702	0.0117543	1.9298	-0.0141693	-0.0130923	TRUE	0.804817	0.790648
cg14488605	0.000296162	1	703	0.0118001	1.92811	0.278493	2.24088	TRUE	0.125393	0.403886
cg22073332	0.000298131	-1	704	0.0118617	1.92585	-0.242603	-1.78265	TRUE	0.839104	0.596501
cg10286983	0.000298586	1	705	0.011863	1.92581	0.217936	1.8758	TRUE	0.11558	0.333516
cg19808620	0.000298715	1	706	0.0118513	1.92623	0.283102	2.42466	TRUE	0.108734	0.391836
cg16719194	0.000298905	1	707	0.0118421	1.92657	-0.0998658	-0.60295	TRUE	0.804651	0.704785
cg09714458	0.000298959	1	708	0.0118275	1.92711	0.360273	2.87497	TRUE	0.12697	0.487243
cg01667837	0.000299886	1	709	0.0118474	1.92638	0.163813	2.41007	TRUE	0.038759	0.202572
cg16935849	0.000300802	-1	710	0.0118669	1.92566	-0.251963	-1.79267	TRUE	0.80877	0.556807
cg27183188	0.000301001	1	711	0.011858	1.92599	0.252397	3.11517	TRUE	0.0490282	0.301425
cg01204210	0.000303123	1	712	0.0119248	1.92355	0.309088	2.09973	TRUE	0.198406	0.507494
cg07904452	0.000304309	1	713	0.0119547	1.92246	0.265796	1.88539	TRUE	0.177523	0.443319
cg26955275	0.000304895	-1	714	0.0119609	1.92223	-0.243924	-1.80662	TRUE	0.841136	0.597212
cg24866320	0.000306266	-1	715	0.0119979	1.92089	-0.201367	-1.54738	TRUE	0.868986	0.667619
cg06539921	0.000306682	-1	716	0.0119974	1.92091	-0.200422	-1.7529	TRUE	0.86958	0.669157
cg05694089	0.000308061	-1	717	0.0120346	1.91957	-0.458671	-3.1982	TRUE	0.813507	0.354836
cg09950076	0.000309517	1	718	0.0120746	1.91813	-0.056801	-0.337921	TRUE	0.857549	0.800747
cg18098839	0.000309689	1	719	0.0120645	1.91849	0.257349	2.06973	TRUE	0.131183	0.388532
cg16757821	0.00030975	1	720	0.0120501	1.91901	0.326714	2.42935	TRUE	0.17407	0.500785
cg03153397	0.000311553	1	721	0.0121035	1.91709	0.0553491	0.79648	TRUE	0.812765	0.868114
cg01392518	0.000312159	1	722	0.0121102	1.91685	0.295326	2.81141	TRUE	0.0716413	0.366967
cg27158495	0.000312513	-1	723	0.0121072	1.91696	-0.150063	-1.44097	TRUE	0.901443	0.75138
cg24046864	0.000314366	-1	724	0.0121622	1.91499	-0.120944	-0.878334	TRUE	0.834879	0.713935
cg15724328	0.00031451	-1	725	0.0121509	1.91539	-0.256777	-2.01561	TRUE	0.880659	0.623882
cg08589721	0.000314877	1	726	0.0121483	1.91548	0.250656	2.41007	TRUE	0.0673464	0.318002
cg10543363	0.000316402	1	727	0.0121904	1.91398	0.213312	1.79275	TRUE	0.123459	0.33677
cg10092957	0.000316432	1	728	0.0121748	1.91454	0.310375	2.24436	TRUE	0.15984	0.470215
cg22699052	0.000316588	1	729	0.0121641	1.91492	0.0385055	0.550294	TRUE	0.806813	0.845318
cg13470032	0.000316657	1	730	0.0121501	1.91542	0.174452	1.80136	TRUE	0.0920935	0.266545
cg12574296	0.00031785	1	731	0.0121792	1.91438	0.338606	2.35946	TRUE	0.189861	0.528467
cg26361533	0.00031835	1	732	0.0121817	1.91429	0.253827	2.09165	TRUE	0.0977357	0.351563
cg14163444	0.000318835	1	733	0.0121836	1.91423	0.239342	2.01559	TRUE	0.136185	0.375527
cg07775813	0.000319234	1	734	0.0121822	1.91427	0.0425675	0.687299	TRUE	0.806537	0.849105
cg06306751	0.000324983	-1	735	0.0123847	1.90711	0.0425898	0.000440205	TRUE	0.156329	0.198918
cg01321088	0.000325508	1	736	0.0123879	1.907	0.0556498	0.838339	TRUE	0.81152	0.86717
cg19389293	0.000325511	1	737	0.0123712	1.90759	0.239053	1.77776	TRUE	0.181504	0.420557
cg04124740	0.000327521	1	738	0.0124307	1.9055	0.245608	2.13602	TRUE	0.117352	0.36296
cg23799901	0.000328741	1	739	0.0124601	1.90448	0.228175	2.37562	TRUE	0.0729089	0.301084
cg14231369	0.000330399	1	740	0.012506	1.90288	-0.0601665	-0.402395	TRUE	0.828673	0.768507
cg23973393	0.000332251	1	741	0.0125592	1.90104	0.288639	1.98702	TRUE	0.181597	0.470237
cg01117364	0.000332777	1	742	0.0125621	1.90094	0.208984	1.61816	TRUE	0.151017	0.360001
cg14932313	0.000334438	1	743	0.0126078	1.89936	-0.0746055	-0.468333	TRUE	0.822344	0.747738
cg08465307	0.000335019	-1	744	0.0126128	1.89919	-0.364646	-2.82535	TRUE	0.870265	0.505619
cg17838626	0.000335233	1	745	0.0126039	1.8995	0.226462	2.30831	TRUE	0.0800604	0.306522
cg13971543	0.000335784	1	746	0.0126076	1.89937	-0.115412	-0.942155	TRUE	0.888325	0.772912
cg05626079	0.000335877	-1	747	0.0125943	1.89983	-0.342601	-2.53997	TRUE	0.852686	0.510084
cg16691196	0.000336783	1	748	0.0126114	1.89924	-0.0826285	-0.585786	TRUE	0.85391	0.771281
cg08207876	0.000338446	1	749	0.0126567	1.89768	0.174617	1.70594	TRUE	0.0768282	0.251445
cg05770236	0.000339325	-1	750	0.0126727	1.89713	-0.281956	-2.18361	TRUE	0.869317	0.587361
cg25451958	0.0003401	1	751	0.0126847	1.89672	0.39113	2.84913	TRUE	0.179364	0.570493
cg00852245	0.000346519	1	752	0.0129069	1.88918	0.196575	1.91524	TRUE	0.0870616	0.283637
cg08475953	0.00034687	1	753	0.0129028	1.88932	0.215153	2.11608	TRUE	0.0748975	0.29005
cg18274619	0.000349102	1	754	0.0129686	1.88711	0.307246	2.13845	TRUE	0.159816	0.467063
cg04436255	0.000349568	1	755	0.0129687	1.8871	0.212377	1.73406	TRUE	0.132847	0.345224
cg21098557	0.000350301	1	756	0.0129787	1.88677	0.194233	2.69186	TRUE	0.0362886	0.230522
cg16674467	0.000351283	1	757	0.0129979	1.88613	0.18061	1.29434	TRUE	0.191555	0.372165
cg08055087	0.000351299	1	758	0.0129814	1.88668	0.200807	1.50571	TRUE	0.163106	0.363913
cg26881207	0.000352291	-1	759	0.0130009	1.88603	-0.365016	-2.67597	TRUE	0.866966	0.50195
cg00812580	0.000352945	-1	760	0.0130079	1.88579	-0.418506	-3.25163	TRUE	0.892635	0.474129
cg25726080	0.000356332	1	761	0.0131154	1.88222	0.178452	1.28927	TRUE	0.186542	0.364994
cg20082196	0.000356717	1	762	0.0131124	1.88232	-0.0457528	-0.245423	TRUE	0.810339	0.764587
cg01889574	0.000359152	1	763	0.0131846	1.87993	0.212472	2.26269	TRUE	0.0727309	0.285203
cg18867010	0.00036009	-1	764	0.0132017	1.87937	-0.160394	-1.12079	TRUE	0.813009	0.652615
cg08118159	0.000361439	1	765	0.0132338	1.87831	0.244651	3.43565	TRUE	0.0467734	0.291424
cg18606098	0.000363627	-1	766	0.0132966	1.87626	-0.326572	-2.30166	TRUE	0.83459	0.508019
cg19038540	0.000364086	1	767	0.013296	1.87628	0.261765	2.02379	TRUE	0.1191	0.380865
cg22782986	0.00036424	1	768	0.0132843	1.87666	0.387945	2.99308	TRUE	0.145423	0.533368
cg26372400	0.00036492	1	769	0.0132918	1.87642	0.168961	1.7055	TRUE	0.0920575	0.261019
cg16430166	0.000366987	1	770	0.0133497	1.87453	0.209964	1.80588	TRUE	0.150465	0.360429
cg05881135	0.000367437	1	771	0.0133488	1.87456	0.125958	1.58536	TRUE	0.0717492	0.197707
cg07092896	0.000370469	1	772	0.0134415	1.87155	0.362851	2.4547	TRUE	0.197339	0.56019
cg08647453	0.000371941	1	773	0.0134774	1.87039	-0.0607285	-0.447192	TRUE	0.876446	0.815718
cg20986875	0.000372854	1	774	0.0134931	1.86989	0.163204	1.53582	TRUE	0.116172	0.279376
cg14993430	0.000373453	-1	775	0.0134973	1.86975	-0.224804	-1.56465	TRUE	0.802981	0.578177
cg13303377	0.00037362	-1	776	0.0134859	1.87012	-0.283157	-1.95901	TRUE	0.834158	0.551001
cg03966785	0.000373712	1	777	0.0134719	1.87057	0.145282	1.7876	TRUE	0.0314293	0.176711
cg20460852	0.000375504	1	778	0.0135191	1.86905	0.198908	1.66021	TRUE	0.128014	0.326922
cg15678844	0.000375603	1	779	0.0135053	1.8695	0.366842	2.69319	TRUE	0.128667	0.495509
cg15189567	0.000375875	1	780	0.0134978	1.86974	-0.0486394	-0.303133	TRUE	0.812164	0.763525
cg07001963	0.0003772	1	781	0.013528	1.86877	0.204784	1.74486	TRUE	0.101239	0.306023
cg04864807	0.000377767	1	782	0.013531	1.86867	0.386673	3.0739	TRUE	0.151023	0.537696
cg19561972	0.000377949	-1	783	0.0135202	1.86902	-0.218919	-1.47163	TRUE	0.812257	0.593338
cg06323479	0.000379346	1	784	0.0135529	1.86797	0.282872	2.01296	TRUE	0.1973	0.480172
cg07419975	0.000379363	1	785	0.0135362	1.8685	0.038987	1.17535	TRUE	0.831123	0.87011
cg06680397	0.000383077	1	786	0.0136514	1.86482	0.213451	1.65457	TRUE	0.154879	0.36833
cg22256960	0.000384295	1	787	0.0136774	1.864	0.136087	1.56706	TRUE	0.119249	0.255335
cg09236434	0.000385896	1	788	0.0137169	1.86274	0.182754	2.66439	TRUE	0.0497814	0.232535
cg11299854	0.000385926	1	789	0.0137006	1.86326	0.177474	2.40497	TRUE	0.0412823	0.218756
cg04631994	0.000386891	-1	790	0.0137175	1.86273	-0.190755	-1.54395	TRUE	0.860537	0.669782
cg20792208	0.000387585	-1	791	0.0137247	1.8625	-0.144272	-1.22996	TRUE	0.882154	0.737882
cg02030187	0.000388746	1	792	0.0137485	1.86175	0.194018	2.04952	TRUE	0.0781597	0.272177
cg03053875	0.000390729	1	793	0.0138012	1.86008	0.199652	3.27423	TRUE	0.0296147	0.229267
cg15287092	0.000391551	1	794	0.0138128	1.85972	0.21148	1.44023	TRUE	0.184177	0.395657
cg24531520	0.000392237	1	795	0.0138196	1.85951	0.254276	1.79735	TRUE	0.169151	0.423426
cg02235529	0.000392513	-1	796	0.0138119	1.85975	-0.16006	-1.37058	TRUE	0.870603	0.710544
cg13596049	0.000393378	1	797	0.013825	1.85934	0.395416	2.96644	TRUE	0.128193	0.523609
cg23037132	0.000393837	1	798	0.0138238	1.85937	0.283287	2.06694	TRUE	0.156021	0.439308
cg00852622	0.000395476	1	799	0.0138639	1.85811	0.17298	2.51575	TRUE	0.0477171	0.220697
cg04725285	0.000397383	-1	800	0.0139134	1.85657	-0.200807	-1.77164	TRUE	0.889842	0.689035
cg00652727	0.000401339	1	801	0.0140343	1.85281	0.181963	1.79682	TRUE	0.100379	0.282343
cg11983867	0.000403206	1	802	0.0140821	1.85133	0.159839	1.52942	TRUE	0.0869817	0.246821
cg27392395	0.000403445	-1	803	0.0140728	1.85162	-0.258126	-1.78028	TRUE	0.814343	0.556217
cg18197795	0.000403705	1	804	0.0140644	1.85188	0.286185	2.15131	TRUE	0.13996	0.426145
cg16713321	0.000404417	1	805	0.0140717	1.85165	-0.04047	-0.253205	TRUE	0.806517	0.766047
cg25408314	0.000405523	1	806	0.0140927	1.85101	0.303452	2.07278	TRUE	0.188191	0.491643
cg25874953	0.000407895	1	807	0.0141575	1.84901	0.227982	1.61723	TRUE	0.190783	0.418765
cg17336615	0.000408225	1	808	0.0141515	1.8492	0.00970323	0.18747	TRUE	0.811763	0.821467
cg02324291	0.000409704	-1	809	0.0141852	1.84816	-0.28666	-2.05199	TRUE	0.818806	0.532147
cg15480367	0.000410352	1	810	0.0141901	1.84802	0.181741	1.32758	TRUE	0.198485	0.380227
cg17777432	0.0004129	1	811	0.0142606	1.84586	0.347321	2.22914	TRUE	0.177178	0.524499
cg04799722	0.000413153	1	812	0.0142517	1.84613	0.17044	1.82208	TRUE	0.076303	0.246743
cg14019464	0.000413725	1	813	0.0142539	1.84607	-0.0338764	-0.124082	TRUE	0.814885	0.781008
cg13234110	0.000414501	1	814	0.0142631	1.84579	0.214433	1.78849	TRUE	0.122639	0.337072
cg00123762	0.000414718	1	815	0.0142531	1.84609	0.385863	3.02261	TRUE	0.132813	0.518676
cg13948585	0.000415537	1	816	0.0142637	1.84577	0.14092	1.50122	TRUE	0.0863482	0.227268
cg14139652	0.000418318	1	817	0.0143416	1.8434	-0.0398998	-0.249566	TRUE	0.811217	0.771317
cg21888214	0.000419955	1	818	0.0143801	1.84224	0.13577	1.55059	TRUE	0.0793541	0.215124
cg10133935	0.000421333	1	819	0.0144097	1.84135	-0.0865419	-0.750623	TRUE	0.890927	0.804385
cg00032205	0.000422111	1	820	0.0144187	1.84107	0.278532	1.86418	TRUE	0.194296	0.472828
cg05651778	0.000423804	1	821	0.0144589	1.83987	0.295006	2.79371	TRUE	0.0664492	0.361456
cg03469461	0.000425357	1	822	0.0144942	1.8388	0.214222	1.59558	TRUE	0.180959	0.395181
cg19279342	0.00042628	1	823	0.014508	1.83839	0.333661	2.34694	TRUE	0.190589	0.52425
cg14360444	0.000426776	1	824	0.0145073	1.83841	-0.0265936	-0.133325	TRUE	0.818818	0.792224
cg16689609	0.00042812	-1	825	0.0145353	1.83758	-0.321074	-2.43308	TRUE	0.87127	0.550196
cg26333041	0.000430357	-1	826	0.0145936	1.83584	-0.456903	-3.55473	TRUE	0.886187	0.429283
cg05924583	0.000430908	1	827	0.0145946	1.83581	0.260574	1.92237	TRUE	0.167452	0.428026
cg10120816	0.000430987	1	828	0.0145797	1.83625	0.170128	1.71926	TRUE	0.0934197	0.263548
cg19229182	0.000433105	1	829	0.0146336	1.83465	0.256482	2.27606	TRUE	0.125169	0.381651
cg02561912	0.000436082	1	830	0.0147164	1.8322	0.350476	2.64672	TRUE	0.155705	0.506181
cg07806886	0.000438623	1	831	0.0147844	1.8302	0.18152	2.00936	TRUE	0.0739245	0.255444
cg26879945	0.000439074	1	832	0.0147818	1.83027	0.174253	2.80539	TRUE	0.0436804	0.217934
cg20755888	0.000439078	1	833	0.0147642	1.83079	0.0362508	0.551799	TRUE	0.807702	0.843953
cg21037265	0.00044639	1	834	0.0149921	1.82414	0.251689	2.47483	TRUE	0.07167	0.323359
cg07276861	0.000447452	1	835	0.0150097	1.82363	0.200272	2.16072	TRUE	0.0586819	0.258954
cg20504236	0.000453315	1	836	0.0151882	1.81849	0.189767	1.55025	TRUE	0.146445	0.336212
cg18161211	0.000455921	-1	837	0.0152573	1.81652	-0.233624	-1.7838	TRUE	0.841619	0.607996
cg20817824	0.000456031	1	838	0.0152428	1.81694	0.212846	1.61183	TRUE	0.131553	0.344399
cg20761322	0.000459983	1	839	0.0153565	1.81371	0.228409	1.67084	TRUE	0.171809	0.400218
cg08338368	0.000465057	-1	840	0.0155074	1.80946	-0.281383	-2.07251	TRUE	0.859809	0.578427
cg26477549	0.000465562	1	841	0.0155058	1.80951	0.240398	2.34589	TRUE	0.0767021	0.3171
cg01546919	0.000468019	-1	842	0.0155692	1.80774	-0.202268	-1.45628	TRUE	0.816565	0.614298
cg16654595	0.000473531	1	843	0.0157338	1.80317	0.240665	2.48275	TRUE	0.0589457	0.299611
cg22696652	0.000475422	-1	844	0.0157779	1.80195	-0.106182	-1.00537	TRUE	0.884551	0.778369
cg24694246	0.000479319	1	845	0.0158884	1.79892	0.00936897	0.432413	TRUE	0.823214	0.832583
cg11994674	0.000479509	1	846	0.0158759	1.79926	0.347662	2.66597	TRUE	0.131195	0.478857
cg13199577	0.000482532	1	847	0.0159572	1.79704	0.212892	2.4033	TRUE	0.0617324	0.274624
cg14228238	0.000482717	1	848	0.0159445	1.79739	0.195284	2.09036	TRUE	0.075055	0.270339
cg01634458	0.000490098	1	849	0.0161692	1.79131	0.0826936	0.622373	TRUE	0.13311	0.215804
cg19058865	0.000492968	1	850	0.0162447	1.78929	0.316583	3.34693	TRUE	0.0472103	0.363793
cg05233289	0.000493505	-1	851	0.0162433	1.78932	-0.392596	-2.74774	TRUE	0.84194	0.449344
cg18142162	0.000495922	1	852	0.0163037	1.78771	0.218423	1.5832	TRUE	0.172166	0.390589
cg07745166	0.000498037	1	853	0.0163541	1.78637	0.133249	0.953874	TRUE	0.182434	0.315683
cg06157318	0.000498493	1	854	0.0163499	1.78649	0.196457	1.90679	TRUE	0.0915322	0.287989
cg04807470	0.000500751	1	855	0.0164047	1.78503	0.324752	3.24444	TRUE	0.0556756	0.380428
cg26597727	0.000505044	1	856	0.016526	1.78183	0.268089	1.85189	TRUE	0.183104	0.451194
cg08343042	0.000505264	1	857	0.0165139	1.78215	0.165675	2.05898	TRUE	0.0641942	0.229869
cg07139284	0.000505841	1	858	0.0165135	1.78216	0.307262	2.5378	TRUE	0.113153	0.420415
cg02586182	0.000506043	1	859	0.0165009	1.78249	0.114807	1.11996	TRUE	0.124181	0.238988
cg09750599	0.000506643	1	860	0.0165012	1.78248	-0.0232618	-0.070271	TRUE	0.827171	0.803909
cg16506513	0.000511449	-1	861	0.0166384	1.77889	-0.165491	-1.34999	TRUE	0.85399	0.6885
cg11140044	0.000512479	1	862	0.0166526	1.77852	0.012044	0.326518	TRUE	0.827981	0.840025
cg24394631	0.000518886	1	863	0.0168412	1.77363	0.276887	1.95298	TRUE	0.16565	0.442537
cg26133196	0.000519333	1	864	0.0168362	1.77376	-0.0230788	-0.0892748	TRUE	0.803603	0.780525
cg08617354	0.000525008	-1	865	0.0170006	1.76954	-0.232324	-1.63391	TRUE	0.808279	0.575955
cg15244327	0.000527957	1	866	0.0170763	1.76761	0.276905	1.96177	TRUE	0.182345	0.45925
cg23336905	0.000528489	1	867	0.0170738	1.76767	0.21013	1.64221	TRUE	0.156174	0.366304
cg16847696	0.000532183	1	868	0.0171733	1.76515	0.186336	3.58907	TRUE	0.0279726	0.214308
cg04488822	0.000533334	1	869	0.0171906	1.76471	0.212939	1.52369	TRUE	0.185202	0.398142
cg06133145	0.000536045	1	870	0.0172582	1.763	0.342201	2.384	TRUE	0.185942	0.528143
cg19205926	0.000537552	1	871	0.0172868	1.76228	-0.0556785	-0.40823	TRUE	0.859292	0.803614
cg23928165	0.000537823	1	872	0.0172757	1.76256	0.332185	4.14709	TRUE	0.0650102	0.397195
cg14515064	0.000539297	-1	873	0.0173032	1.76187	-0.222455	-1.60996	TRUE	0.806041	0.583587
cg25458520	0.000539659	1	874	0.017295	1.76208	0.168369	1.47129	TRUE	0.132424	0.300793
cg24697215	0.000543411	-1	875	0.0173954	1.75957	-0.238031	-1.6565	TRUE	0.80071	0.562678
cg08703872	0.000545477	1	876	0.0174415	1.75841	0.414789	3.44735	TRUE	0.129018	0.543808
cg15746198	0.000551032	1	877	0.0175991	1.75451	-0.0758069	-0.486163	TRUE	0.813725	0.737918
cg20744943	0.000552538	-1	878	0.0176271	1.75382	-0.164674	-1.34724	TRUE	0.859541	0.694866
cg26806260	0.000552946	-1	879	0.01762	1.75399	-0.358612	-2.41945	TRUE	0.805915	0.447303
cg07472943	0.000554599	1	880	0.0176526	1.75319	-0.0237939	0.0421273	TRUE	0.817995	0.794201
cg13089906	0.000555901	-1	881	0.017674	1.75266	-0.345429	-2.85632	TRUE	0.908399	0.562971
cg18502397	0.000556345	1	882	0.0176681	1.75281	0.283364	2.07985	TRUE	0.159981	0.443346
cg05450805	0.000556511	1	883	0.0176533	1.75317	0.271393	2.58873	TRUE	0.0784932	0.349886
cg25539045	0.000561576	1	884	0.0177938	1.74973	0.363053	3.31187	TRUE	0.0784142	0.441467
cg27546736	0.000562417	1	885	0.0178003	1.74957	0.206208	2.37479	TRUE	0.052582	0.25879
cg22817352	0.00056523	1	886	0.0178692	1.7479	0.352682	2.66402	TRUE	0.133027	0.485709
cg06545268	0.000567785	1	887	0.0179297	1.74643	0.3167	2.66009	TRUE	0.12821	0.44491
cg26492686	0.000569358	-1	888	0.0179591	1.74571	-0.257768	-2.12896	TRUE	0.888499	0.630731
cg01838287	0.000570409	1	889	0.0179721	1.7454	0.160006	1.8815	TRUE	0.0658674	0.225873
cg08976687	0.000571451	-1	890	0.0179847	1.7451	-0.210146	-1.47816	TRUE	0.802942	0.592796
cg11652360	0.000571959	1	891	0.0179804	1.7452	0.157541	1.57886	TRUE	0.0958278	0.253369
cg24276681	0.000576708	1	892	0.0181094	1.7421	0.191023	2.74673	TRUE	0.0392935	0.230317
cg17423071	0.000576804	-1	893	0.0180921	1.74251	-0.190102	-1.59726	TRUE	0.876812	0.68671
cg10366178	0.000577591	1	894	0.0180966	1.7424	0.184314	2.34848	TRUE	0.0504947	0.234808
cg14589236	0.000579798	1	895	0.0181454	1.74123	0.243328	2.17858	TRUE	0.09243	0.335758
cg23973429	0.000581473	1	896	0.0181775	1.74047	0.268257	1.94018	TRUE	0.159468	0.427725
cg20434178	0.000582561	1	897	0.0181912	1.74014	0.162934	1.62991	TRUE	0.078449	0.241383
cg03105222	0.0005845	1	898	0.0182315	1.73918	0.165944	1.90241	TRUE	0.0701515	0.236095
cg02312175	0.00058479	1	899	0.0182202	1.73945	0.307018	2.35254	TRUE	0.149058	0.456076
cg10087172	0.000592798	1	900	0.0184492	1.73402	0.33199	2.89776	TRUE	0.0921773	0.424168
cg27092038	0.000596378	-1	901	0.01854	1.73189	-0.141743	-1.24324	TRUE	0.864873	0.72313
cg03472130	0.000597794	-1	902	0.0185634	1.73134	-0.31837	-2.26837	TRUE	0.835339	0.516968
cg25859972	0.000598413	1	903	0.0185621	1.73137	0.305358	2.21674	TRUE	0.179256	0.484615
cg09805254	0.000600966	1	904	0.0186206	1.73001	0.00486355	0.239469	TRUE	0.823831	0.828694
cg19808205	0.000602074	1	905	0.0186344	1.72969	0.196293	1.92506	TRUE	0.0988843	0.295177
cg15723350	0.00060373	1	906	0.018665	1.72897	0.29203	2.44411	TRUE	0.11569	0.40772
cg00804179	0.000605288	1	907	0.0186925	1.72833	0.0236959	1.31113	TRUE	0.858356	0.882052
cg13325904	0.000605663	1	908	0.0186835	1.72854	0.0710275	1.67	TRUE	0.825171	0.896198
cg07954414	0.000606365	1	909	0.0186846	1.72852	0.259712	1.77069	TRUE	0.178337	0.438049
cg14723921	0.000609695	1	910	0.0187665	1.72662	0.219202	1.56284	TRUE	0.17749	0.396692
cg10708761	0.000614901	1	911	0.018906	1.7234	0.231713	1.55246	TRUE	0.196376	0.428089
cg18705279	0.000615662	1	912	0.0189087	1.72334	0.279268	1.9137	TRUE	0.199766	0.479035
cg14716734	0.000616148	-1	913	0.0189029	1.72347	-0.37982	-2.7052	TRUE	0.850075	0.470255
cg04671611	0.00061645	1	914	0.0188914	1.72374	0.304049	2.13539	TRUE	0.187826	0.491875
cg06334134	0.000618773	1	915	0.0189419	1.72258	0.192158	2.09833	TRUE	0.0716815	0.26384
cg19171383	0.000619756	-1	916	0.0189513	1.72236	-0.224572	-1.81623	TRUE	0.871287	0.646715
cg12577105	0.000620141	1	917	0.0189424	1.72257	0.145543	1.71502	TRUE	0.0686779	0.214221
cg07711566	0.000620217	-1	918	0.0189241	1.72299	-0.0744438	-0.700958	TRUE	0.886644	0.8122
cg24091995	0.000621039	1	919	0.0189285	1.72288	0.331761	3.09427	TRUE	0.0754046	0.407166
cg26429925	0.000623188	1	920	0.0189734	1.72186	0.281809	2.04316	TRUE	0.184263	0.466072
cg14355654	0.000629199	-1	921	0.0191356	1.71816	-0.130901	-0.940052	TRUE	0.803271	0.67237
cg15653910	0.000629739	1	922	0.0191312	1.71826	0.187879	1.67881	TRUE	0.11669	0.304569
cg13740933	0.00063115	1	923	0.0191533	1.71776	0.18942	1.3989	TRUE	0.176367	0.365787
cg20651018	0.000632132	-1	924	0.0191623	1.71755	-0.361368	-2.72	TRUE	0.864128	0.50276
cg18036569	0.00063462	1	925	0.019217	1.71631	0.211246	1.87766	TRUE	0.0876254	0.298871
cg14744898	0.000636028	1	926	0.0192388	1.71582	0.224733	1.67365	TRUE	0.176766	0.4015
cg02639634	0.000637822	1	927	0.0192723	1.71507	0.152129	1.43241	TRUE	0.111368	0.263497
cg01031400	0.00064557	1	928	0.0194854	1.71029	0.237027	1.94079	TRUE	0.132513	0.36954
cg00321850	0.000646183	1	929	0.0194829	1.71035	0.150887	1.62893	TRUE	0.105823	0.25671
cg25339408	0.000646377	1	930	0.0194678	1.71068	0.179556	2.32427	TRUE	0.0497894	0.229346
cg04136490	0.000649354	1	931	0.0195364	1.70916	0.0624015	0.869259	TRUE	0.804177	0.866578
cg00495775	0.000653833	1	932	0.0196501	1.70664	0.195177	1.53024	TRUE	0.156667	0.351844
cg20731469	0.000655857	1	933	0.0196898	1.70576	0.271368	2.01973	TRUE	0.149512	0.42088
cg19258034	0.000660544	1	934	0.0198092	1.70313	0.340585	2.35269	TRUE	0.196115	0.536699
cg11494773	0.000661471	1	935	0.0198158	1.70299	0.163356	1.50263	TRUE	0.0976044	0.26096
cg27545407	0.000662411	1	936	0.0198228	1.70283	0.223291	1.86775	TRUE	0.113342	0.336633
cg24122068	0.000662661	-1	937	0.0198091	1.70313	-0.276513	-2.04349	TRUE	0.851482	0.574969
cg02614080	0.000665552	-1	938	0.0198743	1.70171	-0.279571	-2.22964	TRUE	0.891859	0.612288
cg01776691	0.000668618	1	939	0.0199446	1.70017	0.0145045	0.384434	TRUE	0.814132	0.828636
cg01340542	0.000669383	1	940	0.0199462	1.70014	0.168208	2.2305	TRUE	0.0447121	0.21292
cg02853703	0.000670612	1	941	0.0199616	1.6998	0.247936	1.74629	TRUE	0.151093	0.399029
cg05846166	0.000678103	1	942	0.0201631	1.69544	0.302873	1.99112	TRUE	0.185509	0.488382
cg18952647	0.000682738	1	943	0.0202794	1.69294	0.21783	2.29451	TRUE	0.0830191	0.300849
cg05555455	0.000682971	1	944	0.0202649	1.69326	0.114503	1.92166	TRUE	0.0371851	0.151688
cg16589135	0.000683461	1	945	0.0202579	1.69341	0.254815	3.13139	TRUE	0.0305885	0.285404
cg23287547	0.000684968	1	946	0.0202811	1.69291	0.167752	1.77386	TRUE	0.0725719	0.240324
cg14342235	0.000685074	-1	947	0.0202629	1.6933	-0.207555	-1.72505	TRUE	0.864696	0.657142
cg16030510	0.000688466	1	948	0.0203417	1.69161	0.0490867	0.805201	TRUE	0.804195	0.853282
cg10521153	0.000691146	1	949	0.0203994	1.69038	0.243498	1.96815	TRUE	0.149358	0.392856
cg26557693	0.000693446	1	950	0.0204457	1.6894	0.154051	1.19764	TRUE	0.178138	0.332189
cg19301632	0.000696683	1	951	0.0205196	1.68783	0.348711	2.50361	TRUE	0.134424	0.483134
cg17423624	0.000699495	1	952	0.0205807	1.68654	-0.0547851	-0.381756	TRUE	0.861352	0.806567
cg11359133	0.000699515	1	953	0.0205597	1.68698	0.18046	1.54668	TRUE	0.121749	0.302209
cg11214757	0.000700336	1	954	0.0205623	1.68693	0.246587	2.06117	TRUE	0.157997	0.404585
cg23721586	0.000703949	1	955	0.0206467	1.68515	0.256314	2.26217	TRUE	0.10313	0.359444
cg15764975	0.000704894	1	956	0.0206528	1.68502	0.299456	2.15885	TRUE	0.162782	0.462238
cg19950474	0.000708454	1	957	0.0207354	1.68329	0.127463	1.25993	TRUE	0.0918197	0.219283
cg07180458	0.000712111	1	958	0.0208207	1.6815	0.119249	1.66813	TRUE	0.0513134	0.170562
cg23214764	0.000714217	1	959	0.0208605	1.68068	0.144111	1.54209	TRUE	0.0919362	0.236047
cg20897119	0.000717732	1	960	0.0209413	1.679	0.146915	1.61234	TRUE	0.0858379	0.232753
cg21079113	0.000720611	1	961	0.0210034	1.67771	0.206204	1.64993	TRUE	0.14924	0.355445
cg13427189	0.000724695	1	962	0.0211005	1.67571	-0.0261463	-0.145504	TRUE	0.803482	0.777335
cg01834776	0.000726259	1	963	0.0211241	1.67522	0.2279	2.00451	TRUE	0.103367	0.331267
cg15494597	0.000726859	-1	964	0.0211196	1.67531	-0.0616555	-1.40612	TRUE	0.198068	0.136413
cg20319211	0.000731437	1	965	0.0212306	1.67304	0.167895	1.88742	TRUE	0.0689921	0.236887
cg08778851	0.000733846	1	966	0.0212785	1.67206	0.315508	2.54171	TRUE	0.122981	0.43849
cg03491584	0.000735472	1	967	0.0213036	1.67155	0.240762	1.77949	TRUE	0.156743	0.397505
cg07952381	0.000736201	1	968	0.0213027	1.67157	-0.00304845	0.136533	TRUE	0.844946	0.841897
cg12403889	0.0007398	1	969	0.0213847	1.6699	0.300651	2.28194	TRUE	0.124384	0.425034
cg23080355	0.000740137	-1	970	0.0213724	1.67015	-0.308662	-2.34806	TRUE	0.861479	0.552817
cg25764996	0.000740897	-1	971	0.0213723	1.67015	-0.245115	-1.98079	TRUE	0.863895	0.61878
cg11179081	0.00074199	1	972	0.0213818	1.66996	0.307291	2.50373	TRUE	0.121281	0.428572
cg19815327	0.000743795	1	973	0.0214118	1.66935	0.156133	1.35046	TRUE	0.101495	0.257628
cg25499397	0.000744233	1	974	0.0214024	1.66954	0.305264	2.06886	TRUE	0.177447	0.482711
cg08128274	0.000744646	1	975	0.0213924	1.66974	0.269935	1.99667	TRUE	0.150865	0.4208
cg22934849	0.000747847	-1	976	0.0214623	1.66832	-0.15132	-1.33142	TRUE	0.906319	0.754998
cg24867524	0.000747978	1	977	0.0214441	1.66869	0.141869	1.64162	TRUE	0.0780474	0.219917
cg03269757	0.000751255	-1	978	0.021516	1.66724	-0.357021	-2.4891	TRUE	0.821778	0.464757
cg18350249	0.000751686	-1	979	0.0215064	1.66743	-0.194484	-1.31502	TRUE	0.800027	0.605542
cg01256270	0.000753154	1	980	0.0215264	1.66703	-0.0945663	-0.574163	TRUE	0.834742	0.740175
cg23660755	0.000754279	1	981	0.0215365	1.66682	0.272141	2.41159	TRUE	0.0817893	0.35393
cg24021113	0.000758106	1	982	0.0216238	1.66507	0.142208	1.59017	TRUE	0.0804333	0.222641
cg17370823	0.000758349	1	983	0.0216087	1.66537	-0.0472108	-0.361971	TRUE	0.857674	0.810464
cg15649671	0.000760164	1	984	0.0216384	1.66477	-0.0432437	-0.156559	TRUE	0.800785	0.757541
cg01465169	0.000761668	1	985	0.0216592	1.66436	0.327174	2.29669	TRUE	0.183448	0.510622
cg09457766	0.000765492	1	986	0.0217459	1.66262	0.247963	1.714	TRUE	0.176164	0.424127
cg21115608	0.000776275	1	987	0.0220299	1.65699	0.222084	1.77651	TRUE	0.150835	0.372919
cg27492725	0.000778132	-1	988	0.0220602	1.65639	-0.149891	-1.20934	TRUE	0.851435	0.701544
cg23837438	0.000782496	1	989	0.0221615	1.6544	0.148614	1.31211	TRUE	0.132159	0.280773
cg14405625	0.000785611	1	990	0.0222272	1.65311	-0.03301	-0.121634	TRUE	0.81157	0.77856
cg19719133	0.000785722	1	991	0.0222079	1.65349	0.122553	1.71814	TRUE	0.0491956	0.171749
cg14707162	0.000787104	1	992	0.0222246	1.65317	0.252263	2.04521	TRUE	0.129688	0.38195
cg04086087	0.00079012	1	993	0.0222873	1.65194	0.0628824	0.940208	TRUE	0.807443	0.870325
cg03141298	0.00079064	1	994	0.0222795	1.65209	0.236565	1.84034	TRUE	0.135213	0.371778
cg18761422	0.000793162	-1	995	0.0223281	1.65115	-0.0567778	-1.49763	TRUE	0.158078	0.1013
cg00549561	0.000793246	-1	996	0.0223081	1.65154	-0.171528	-1.27902	TRUE	0.835071	0.663543
cg07968031	0.000793469	1	997	0.0222919	1.65185	0.307703	2.60716	TRUE	0.103754	0.411457
cg22612743	0.0007938	1	998	0.0222789	1.65211	0.255934	2.09897	TRUE	0.139532	0.395465
cg05000860	0.000796252	-1	999	0.0223254	1.6512	-0.229603	-1.94694	TRUE	0.860431	0.630828
cg11644891	0.000798777	-1	1000	0.0223737	1.65026	-0.24458	-1.724	TRUE	0.816175	0.571595
cg07511008	0.000798931	-1	1001	0.0223557	1.65061	-0.332994	-2.35484	TRUE	0.81887	0.485877
cg19848683	0.000801611	1	1002	0.0224083	1.64959	0.132629	1.34083	TRUE	0.0974846	0.230113
cg14837165	0.000803007	1	1003	0.022425	1.64927	0.263602	2.35052	TRUE	0.0993048	0.362907
cg24706564	0.000804783	-1	1004	0.0224522	1.64874	-0.281855	-2.03217	TRUE	0.838427	0.556571
cg12256538	0.000805308	1	1005	0.0224445	1.64889	0.334206	3.60287	TRUE	0.0371182	0.371325
cg10959498	0.000807503	-1	1006	0.0224833	1.64814	-0.419316	-2.92659	TRUE	0.814183	0.394867
cg27304406	0.000807888	1	1007	0.0224716	1.64837	0.170898	1.75977	TRUE	0.073268	0.244166
cg26279550	0.000809645	1	1008	0.0224982	1.64785	0.179879	2.62286	TRUE	0.0385156	0.218394
cg00981877	0.000810483	1	1009	0.0224991	1.64783	0.160468	1.465	TRUE	0.100462	0.26093
cg01396112	0.000811241	1	1010	0.0224979	1.64786	0.142631	2.14442	TRUE	0.0299067	0.172537
cg10795659	0.000812128	1	1011	0.0225002	1.64781	0.333005	2.4821	TRUE	0.149629	0.482634
cg10461547	0.000813725	1	1012	0.0225222	1.64739	0.297119	2.32115	TRUE	0.124868	0.421987
cg09940032	0.000814246	1	1013	0.0225143	1.64754	0.396565	3.15819	TRUE	0.120317	0.516881
cg02977360	0.000815902	1	1014	0.0225379	1.64709	0.146798	1.52147	TRUE	0.0931315	0.239929
cg15192932	0.000822611	1	1015	0.0227008	1.64396	-0.0513585	-0.345925	TRUE	0.846399	0.79504
cg11775488	0.000822668	1	1016	0.02268	1.64436	0.278233	2.60443	TRUE	0.0772736	0.355507
cg22198179	0.000825133	1	1017	0.0227256	1.64348	-0.0171469	0.09875	TRUE	0.802159	0.785012
cg14957718	0.000827172	1	1018	0.0227594	1.64284	0.194205	2.57101	TRUE	0.0539935	0.248199
cg19443556	0.000827492	-1	1019	0.0227459	1.6431	-0.259521	-2.01871	TRUE	0.869354	0.609832
cg10276016	0.00083178	1	1020	0.0228413	1.64128	-0.033471	-0.205147	TRUE	0.817521	0.78405
cg20569758	0.000833784	1	1021	0.0228739	1.64066	0.189602	1.84775	TRUE	0.0921509	0.281753
cg00910893	0.000835722	1	1022	0.0229047	1.64008	0.182968	1.35737	TRUE	0.172463	0.35543
cg11374871	0.000836537	1	1023	0.0229046	1.64008	0.251849	1.83349	TRUE	0.167485	0.419334
cg10163483	0.000838406	1	1024	0.0229334	1.63953	0.197558	1.56611	TRUE	0.133032	0.33059
cg17783815	0.000840145	-1	1025	0.0229585	1.63906	-0.245836	-1.85034	TRUE	0.863699	0.617862
cg22055815	0.000842378	1	1026	0.0229971	1.63833	0.116925	1.40461	TRUE	0.0710163	0.187942
cg01638369	0.000844467	1	1027	0.0230317	1.63767	0.141435	1.15464	TRUE	0.158017	0.299452
cg03736977	0.000844975	-1	1028	0.0230231	1.63784	-0.30324	-2.43041	TRUE	0.878821	0.575581
cg21567504	0.000849931	1	1029	0.0231356	1.63572	0.123097	1.21225	TRUE	0.112606	0.235702
cg08241295	0.000859724	-1	1030	0.0233795	1.63116	-0.131768	-0.923096	TRUE	0.808718	0.676949
cg14585907	0.000861578	1	1031	0.0234072	1.63065	-0.0422484	-0.282554	TRUE	0.844513	0.802264
cg04925385	0.000864398	1	1032	0.023461	1.62965	0.2033	1.75831	TRUE	0.115487	0.318787
cg24352971	0.000866451	1	1033	0.023494	1.62904	0.221649	2.92832	TRUE	0.038597	0.260246
cg15017004	0.000867634	1	1034	0.0235033	1.62887	0.247676	2.33857	TRUE	0.0932731	0.34095
cg11899535	0.000869109	1	1035	0.0235205	1.62855	0.323445	2.36565	TRUE	0.16817	0.491615
cg06832449	0.00087032	1	1036	0.0235306	1.62837	0.231922	2.24367	TRUE	0.0840158	0.315938
cg15586054	0.00087068	-1	1037	0.0235176	1.62861	-0.223299	-2.11022	TRUE	0.91579	0.692491
cg18700940	0.000873017	1	1038	0.023558	1.62786	0.348665	2.45562	TRUE	0.181957	0.530622
cg24425838	0.000874551	1	1039	0.0235767	1.62752	0.384883	2.87994	TRUE	0.159236	0.544118
cg15495463	0.000881419	1	1040	0.023739	1.62454	-0.101826	-0.835954	TRUE	0.878441	0.776615
cg18043267	0.000884738	1	1041	0.0238055	1.62332	0.226579	2.22729	TRUE	0.0839576	0.310537
cg04551318	0.000885642	-1	1042	0.0238069	1.6233	-0.214721	-1.78548	TRUE	0.831742	0.617021
cg00394316	0.000886658	1	1043	0.0238114	1.62322	0.184084	1.49467	TRUE	0.127488	0.311572
cg10120040	0.00088714	1	1044	0.0238015	1.6234	-0.0138959	0.035825	TRUE	0.829647	0.815751
cg07231955	0.000887203	1	1045	0.0237804	1.62378	0.12494	1.53795	TRUE	0.0545101	0.17945
cg17028105	0.000887706	1	1046	0.0237712	1.62395	0.143739	1.10158	TRUE	0.163993	0.307732
cg17198320	0.000889886	1	1047	0.0238068	1.6233	-0.0290487	-0.134373	TRUE	0.817411	0.788362
cg24235904	0.000890371	1	1048	0.023797	1.62348	0.142579	1.50556	TRUE	0.10031	0.242889
cg06165470	0.000893395	-1	1049	0.0238551	1.62242	-0.291245	-2.01504	TRUE	0.807187	0.515942
cg17603689	0.000893861	1	1050	0.0238448	1.62261	0.144076	1.2053	TRUE	0.137797	0.281873
cg26190890	0.000895579	1	1051	0.0238679	1.62219	0.307054	2.6505	TRUE	0.102315	0.40937
cg14371731	0.000896702	1	1052	0.0238751	1.62205	0.305634	3.2161	TRUE	0.0753291	0.380963
cg23714773	0.000900792	-1	1053	0.0239612	1.62049	-0.433874	-3.11988	TRUE	0.808899	0.375025
cg12468478	0.000901228	1	1054	0.0239501	1.62069	0.170424	1.38639	TRUE	0.158954	0.329379
cg04987122	0.000906578	-1	1055	0.0240694	1.61853	-0.323977	-2.21501	TRUE	0.80255	0.478572
cg04893913	0.000906808	1	1056	0.0240527	1.61884	0.199011	1.70852	TRUE	0.134162	0.333173
cg03440125	0.000907035	1	1057	0.024036	1.61914	0.129994	1.11605	TRUE	0.14007	0.270064
cg11286035	0.000907566	1	1058	0.0240273	1.61929	0.174389	1.53659	TRUE	0.120108	0.294497
cg01019875	0.000909502	1	1059	0.0240559	1.61878	0.411523	2.83679	TRUE	0.181681	0.593204
cg13035268	0.000911291	1	1060	0.0240804	1.61834	0.283422	1.96973	TRUE	0.186009	0.469431
cg23055707	0.000911374	1	1061	0.0240599	1.61871	-0.109963	-0.82353	TRUE	0.853359	0.743396
cg19500479	0.000911727	1	1062	0.0240466	1.61895	0.196376	1.31398	TRUE	0.197562	0.393939
cg06977036	0.000917231	1	1063	0.024169	1.61674	0.116936	1.29739	TRUE	0.08839	0.205326
cg07005055	0.00092189	1	1064	0.0242689	1.61495	0.395744	2.78235	TRUE	0.155043	0.550787
cg00384539	0.0009254	1	1065	0.0243384	1.61371	0.205089	2.64768	TRUE	0.0574436	0.262532
cg10143811	0.000929462	1	1066	0.0244224	1.61221	0.268174	1.94546	TRUE	0.156674	0.424848
cg09950309	0.00092988	1	1067	0.0244104	1.61242	0.224103	1.82919	TRUE	0.128138	0.352241
cg26702958	0.000930132	1	1068	0.0243942	1.61271	0.201768	2.0292	TRUE	0.0875785	0.289346
cg19280776	0.000930289	1	1069	0.0243755	1.61305	0.194644	2.0214	TRUE	0.0750686	0.269713
cg05655534	0.000934131	1	1070	0.0244533	1.61166	0.288584	1.99098	TRUE	0.180952	0.469536
cg18058747	0.000935375	1	1071	0.024463	1.61149	0.211301	1.62622	TRUE	0.158994	0.370295
cg03105999	0.000936978	1	1072	0.0244821	1.61115	0.148595	1.50992	TRUE	0.0892414	0.237837
cg19972590	0.000937319	1	1073	0.0244681	1.6114	0.035419	0.681104	TRUE	0.81584	0.851259
cg04362858	0.000940384	1	1074	0.0245253	1.61039	0.185407	1.92403	TRUE	0.0753936	0.260801
cg22272282	0.000941094	1	1075	0.024521	1.61046	0.353159	2.5706	TRUE	0.151961	0.50512
cg10030658	0.000942309	1	1076	0.0245298	1.61031	0.0421342	0.662019	TRUE	0.820162	0.862296
cg19106945	0.000943102	1	1077	0.0245277	1.61034	0.104326	0.786037	TRUE	0.126523	0.230849
cg04663932	0.000945804	1	1078	0.0245751	1.6095	0.273748	1.82718	TRUE	0.1915	0.465247
cg11100157	0.000947198	1	1079	0.0245885	1.60927	0.0247671	0.387872	TRUE	0.81229	0.837057
cg22230538	0.000949023	1	1080	0.0246131	1.60883	0.259328	3.89922	TRUE	0.0294136	0.288742
cg14776894	0.000954222	1	1081	0.024725	1.60686	-0.107596	-0.864426	TRUE	0.875672	0.768076
cg09373298	0.000954566	-1	1082	0.0247111	1.60711	-0.206727	-1.49378	TRUE	0.819909	0.613182
cg16010911	0.000956762	1	1083	0.0247451	1.60651	-0.0241361	-0.0611924	TRUE	0.821795	0.797659
cg01174140	0.000957636	1	1084	0.0247448	1.60652	0.172096	1.39876	TRUE	0.140216	0.312312
cg15006175	0.000961648	1	1085	0.0248256	1.6051	0.377371	2.71936	TRUE	0.190996	0.568367
cg01893041	0.000964322	1	1086	0.0248717	1.60429	0.264309	2.23229	TRUE	0.103589	0.367899
cg14983936	0.000965391	1	1087	0.0248764	1.60421	-0.0331537	-0.200769	TRUE	0.852249	0.819096
cg18135132	0.000969325	1	1088	0.0249548	1.60285	0.203813	1.42871	TRUE	0.154028	0.357841
cg08523343	0.000973338	1	1089	0.0250351	1.60145	0.349326	2.56737	TRUE	0.143674	0.493
cg10074727	0.000980048	1	1090	0.0251845	1.59887	0.286644	2.16126	TRUE	0.148293	0.434937
cg10176137	0.000983016	1	1091	0.0252377	1.59795	0.106259	1.26448	TRUE	0.089021	0.19528
cg25371919	0.000989424	1	1092	0.0253789	1.59553	0.364182	2.64072	TRUE	0.181747	0.545928
cg08751265	0.000990775	1	1093	0.0253903	1.59533	0.237788	1.85318	TRUE	0.131203	0.368991
cg10588471	0.000994764	1	1094	0.0254692	1.59398	-0.0283738	-0.144009	TRUE	0.813942	0.785568
cg11418813	0.000995282	1	1095	0.0254592	1.59415	-0.0996206	-0.849456	TRUE	0.905096	0.805476
cg10062187	0.000995804	1	1096	0.0254493	1.59432	0.0164513	0.266082	TRUE	0.808532	0.824983
cg06279276	0.00100004	1	1097	0.0255344	1.59287	0.317431	2.67794	TRUE	0.102893	0.420324
cg16366546	0.00100426	1	1098	0.0256188	1.59144	0.285156	2.03202	TRUE	0.168073	0.453229
cg26546105	0.00100677	1	1099	0.0256593	1.59076	0.141562	1.17608	TRUE	0.135678	0.27724
cg06551177	0.00100805	-1	1100	0.0256687	1.5906	-0.31117	-2.31863	TRUE	0.868247	0.557077
cg26668000	0.00101386	-1	1101	0.0257932	1.58849	-0.338251	-2.41219	TRUE	0.846075	0.507824
cg03826976	0.00101603	1	1102	0.0258249	1.58796	0.214429	1.5574	TRUE	0.197133	0.411562
cg07472199	0.00102103	1	1103	0.0259285	1.58622	0.0856258	1.51281	TRUE	0.802203	0.887829
cg07647822	0.00102168	1	1104	0.0259215	1.58634	0.188859	1.49009	TRUE	0.168632	0.357491
cg26460483	0.00102376	1	1105	0.0259506	1.58585	0.24738	1.96674	TRUE	0.151447	0.398826
cg03864483	0.0010268	1	1106	0.0260043	1.58495	0.119712	0.978076	TRUE	0.178103	0.297815
cg06426831	0.00103123	1	1107	0.0260928	1.58348	0.189761	1.83004	TRUE	0.0917304	0.281492
cg26070874	0.00103352	-1	1108	0.0261273	1.58291	-0.424234	-3.02573	TRUE	0.803771	0.379537
cg02026180	0.00103604	-1	1109	0.0261674	1.58224	-0.231935	-1.70736	TRUE	0.825151	0.593216
cg07478392	0.00103652	1	1110	0.0261559	1.58243	0.193267	1.94279	TRUE	0.0913796	0.284647
cg10441401	0.00103711	1	1111	0.0261471	1.58258	-0.0438872	-0.21987	TRUE	0.816327	0.77244
cg02244288	0.00104278	1	1112	0.0262663	1.5806	0.246485	1.68509	TRUE	0.196563	0.443049
cg26982695	0.00104391	1	1113	0.0262714	1.58052	0.231455	1.8461	TRUE	0.12466	0.356115
cg22125838	0.0010458	1	1114	0.0262951	1.58012	0.171766	1.91131	TRUE	0.0811516	0.252918
cg06415573	0.00105093	-1	1115	0.0264004	1.57839	-0.368234	-2.4637	TRUE	0.809024	0.44079
cg16853564	0.00105216	1	1116	0.0264078	1.57827	0.0233445	0.829955	TRUE	0.868257	0.891601
cg13867326	0.00105344	1	1117	0.0264163	1.57813	0.186562	1.47368	TRUE	0.180182	0.366744
cg17667648	0.00105602	1	1118	0.0264571	1.57746	0.0583176	0.962287	TRUE	0.815301	0.873619
cg10361659	0.00105707	1	1119	0.0264599	1.57741	-0.0663954	-0.417224	TRUE	0.81566	0.749265
cg14327531	0.00105777	1	1120	0.0264537	1.57751	0.184259	1.33656	TRUE	0.170616	0.354875
cg05961272	0.00105846	-1	1121	0.0264473	1.57762	-0.0565039	-0.476161	TRUE	0.824262	0.767758
cg02281208	0.00106127	1	1122	0.0264938	1.57686	0.109528	1.2573	TRUE	0.0778161	0.187344
cg17471425	0.00106482	1	1123	0.0265589	1.57579	0.250029	1.79655	TRUE	0.177005	0.427034
cg10125703	0.0010703	1	1124	0.0266718	1.57395	0.197974	1.8357	TRUE	0.098612	0.296586
cg07905444	0.00107057	1	1125	0.0266548	1.57422	0.25052	1.81314	TRUE	0.159093	0.409613
cg17748520	0.00107094	1	1126	0.0266404	1.57446	0.166136	2.00909	TRUE	0.0603793	0.226515
cg19858017	0.0010735	1	1127	0.0266804	1.57381	0.270031	1.97624	TRUE	0.147216	0.417246
cg13868106	0.00107789	1	1128	0.0267656	1.57242	0.2166	2.0123	TRUE	0.100007	0.316607
cg20164887	0.00107864	1	1129	0.0267605	1.57251	0.19069	1.65092	TRUE	0.102338	0.293028
cg10779489	0.00108033	-1	1130	0.0267789	1.57221	-0.237415	-1.79859	TRUE	0.855378	0.617964
cg26582733	0.00108066	1	1131	0.0267633	1.57246	0.368391	2.58483	TRUE	0.164526	0.532917
cg18054578	0.00108518	1	1132	0.0268516	1.57103	0.208802	1.71376	TRUE	0.123406	0.332207
cg02291556	0.00108603	1	1133	0.0268489	1.57107	0.197612	1.55957	TRUE	0.162631	0.360242
cg12660383	0.00108819	-1	1134	0.0268786	1.57059	-0.348397	-2.75371	TRUE	0.893224	0.544828
cg06849931	0.00109673	-1	1135	0.0270656	1.56758	-0.207715	-1.53278	TRUE	0.81144	0.603724
cg26962870	0.00109955	1	1136	0.0271114	1.56685	0.206494	1.49014	TRUE	0.184336	0.39083
cg01883759	0.00110058	1	1137	0.0271128	1.56683	0.279624	1.82012	TRUE	0.19913	0.478755
cg12431299	0.00110356	1	1138	0.0271623	1.56603	0.301741	2.05645	TRUE	0.198962	0.500703
cg10305789	0.00110548	1	1139	0.0271858	1.56566	0.147468	1.81104	TRUE	0.0696204	0.217088
cg04588840	0.00110611	1	1140	0.0271772	1.56579	0.266581	2.0436	TRUE	0.135369	0.40195
cg01493412	0.00110646	1	1141	0.0271622	1.56604	0.0323687	0.548162	TRUE	0.815678	0.848047
cg05500840	0.00110649	1	1142	0.0271391	1.56641	0.155605	2.10562	TRUE	0.04281	0.198415
cg23357257	0.0011076	1	1143	0.0271425	1.56635	0.300866	2.09363	TRUE	0.170592	0.471458
cg15985184	0.00110834	1	1144	0.027137	1.56644	0.331784	2.57953	TRUE	0.131353	0.463137
cg23428445	0.00110909	1	1145	0.0271316	1.56652	0.160112	1.62066	TRUE	0.0953237	0.255436
cg16023337	0.00111168	-1	1146	0.0271712	1.56589	-0.171167	-1.28358	TRUE	0.818395	0.647228
cg09817641	0.001113	-1	1147	0.0271796	1.56576	-0.148405	-1.39689	TRUE	0.884794	0.736389
cg00683654	0.00111578	1	1148	0.0272239	1.56505	0.146127	1.35266	TRUE	0.104415	0.250543
cg05306153	0.00111665	1	1149	0.0272213	1.56509	0.158544	1.98523	TRUE	0.0440363	0.20258
cg08202754	0.00111763	1	1150	0.0272215	1.56509	0.434719	3.04978	TRUE	0.171966	0.606685
cg04209727	0.00112548	1	1151	0.0273888	1.56243	0.143556	1.40345	TRUE	0.0964863	0.240043
cg13585324	0.00112649	-1	1152	0.0273897	1.56241	-0.283926	-2.01418	TRUE	0.836064	0.552138
cg22387369	0.00112884	1	1153	0.0274231	1.56188	0.342708	3.20826	TRUE	0.0722403	0.414948
cg00698602	0.00114004	1	1154	0.0276712	1.55797	0.196738	2.05442	TRUE	0.11408	0.310818
cg21609640	0.00114147	1	1155	0.0276819	1.5578	0.238686	2.16674	TRUE	0.112781	0.351467
cg12866104	0.00114285	-1	1156	0.0276914	1.55766	-0.333377	-2.65639	TRUE	0.902595	0.569218
cg02930432	0.0011493	1	1157	0.0278236	1.55559	0.275741	2.08434	TRUE	0.143515	0.419255
cg18097224	0.00115109	1	1158	0.0278428	1.55529	0.142838	2.18079	TRUE	0.0464336	0.189272
cg26559804	0.00116373	1	1159	0.0281243	1.55092	0.2058	1.54188	TRUE	0.15596	0.36176
cg27582007	0.00117032	1	1160	0.0282593	1.54884	0.208189	1.5688	TRUE	0.12514	0.333329
cg00165862	0.00117268	1	1161	0.0282917	1.54834	0.148867	1.49233	TRUE	0.105069	0.253936
cg09799633	0.00117655	1	1162	0.0283607	1.54728	0.14833	2.50703	TRUE	0.0316761	0.180007
cg24405999	0.00117683	1	1163	0.0283431	1.54755	0.254745	1.7794	TRUE	0.181187	0.435932
cg21036096	0.00117761	-1	1164	0.0283376	1.54764	-0.171277	-2.15811	TRUE	0.952655	0.781377
cg21134096	0.00117823	1	1165	0.028328	1.54778	0.231199	1.77995	TRUE	0.152467	0.383666
cg27287254	0.00117994	1	1166	0.0283449	1.54752	0.15861	1.21284	TRUE	0.162563	0.321174
cg12296751	0.00118687	1	1167	0.028487	1.54535	0.103534	1.31074	TRUE	0.07044	0.173974
cg02492799	0.00118805	-1	1168	0.0284907	1.5453	-0.23096	-2.20508	TRUE	0.914288	0.683328
cg07914856	0.00119207	1	1169	0.0285628	1.5442	0.185103	1.36691	TRUE	0.166417	0.35152
cg07036370	0.00119492	1	1170	0.0286066	1.54353	0.198664	1.36542	TRUE	0.164163	0.362827
cg27093546	0.00119648	1	1171	0.0286195	1.54334	0.195625	1.68042	TRUE	0.123285	0.31891
cg20367479	0.00120161	1	1172	0.0287177	1.54185	-0.104932	-0.770374	TRUE	0.879529	0.774597
cg22226527	0.00121175	1	1173	0.0289354	1.53857	0.152303	1.07279	TRUE	0.18822	0.340523
cg14080518	0.00121577	-1	1174	0.0290065	1.5375	-0.122586	-0.943083	TRUE	0.833461	0.710875
cg15731815	0.00121581	1	1175	0.0289828	1.53786	0.314294	2.17256	TRUE	0.185675	0.499968
cg12480562	0.00122127	1	1176	0.0290882	1.53628	0.00451445	0.158029	TRUE	0.812428	0.816942
cg02490260	0.00122225	-1	1177	0.0290867	1.5363	-0.194889	-1.48896	TRUE	0.847569	0.65268
cg19746873	0.00122482	1	1178	0.0291234	1.53576	0.219944	1.97092	TRUE	0.104254	0.324198
cg24366425	0.00122546	-1	1179	0.0291139	1.5359	-0.208421	-2.00952	TRUE	0.904617	0.696196
cg01097384	0.00122607	1	1180	0.0291036	1.53605	0.24125	1.79787	TRUE	0.182455	0.423705
cg05157702	0.00122777	1	1181	0.0291193	1.53582	0.063685	0.886382	TRUE	0.800208	0.863893
cg17754945	0.00122873	1	1182	0.0291174	1.53585	0.172846	1.40607	TRUE	0.139785	0.312632
cg23914380	0.00123555	1	1183	0.0292542	1.53381	0.0396711	0.846963	TRUE	0.821578	0.861249
cg00508334	0.00123732	1	1184	0.0292714	1.53356	0.144681	1.92848	TRUE	0.0469575	0.191639
cg02927618	0.00124524	-1	1185	0.0294339	1.53115	-0.0834618	-0.516917	TRUE	0.861452	0.77799
cg00522883	0.0012506	1	1186	0.0295356	1.52965	0.293105	2.01259	TRUE	0.188871	0.481976
cg22249735	0.001258	1	1187	0.0296855	1.52746	-0.0510513	-0.437555	TRUE	0.879212	0.82816
cg14081737	0.00125973	1	1188	0.0297012	1.52723	-0.0846386	-0.540966	TRUE	0.832658	0.74802
cg00673251	0.00126192	1	1189	0.0297277	1.52684	0.133643	2.03929	TRUE	0.0420065	0.17565
cg09778919	0.001264	1	1190	0.0297519	1.52649	-0.109118	-0.937945	TRUE	0.900468	0.791351
cg25940946	0.00126618	1	1191	0.029778	1.5261	0.224854	2.80256	TRUE	0.0516043	0.276458
cg22519189	0.00127195	1	1192	0.0298887	1.52449	-0.0196322	-0.0164312	TRUE	0.808682	0.789049
cg10893683	0.00127341	1	1193	0.0298979	1.52436	0.226681	1.63656	TRUE	0.168248	0.394929
cg25457331	0.00127346	1	1194	0.0298741	1.52471	0.171816	1.54742	TRUE	0.118999	0.290815
cg22354646	0.00127695	1	1195	0.0299308	1.52388	0.271035	1.91757	TRUE	0.18394	0.454975
cg00660140	0.0012793	1	1196	0.0299609	1.52344	0.145137	1.95765	TRUE	0.046065	0.191202
cg15286905	0.00128052	1	1197	0.0299645	1.52339	0.13767	1.69026	TRUE	0.0656845	0.203355
cg24814117	0.00128988	1	1198	0.0301582	1.52059	0.225044	1.57193	TRUE	0.172272	0.397316
cg13324128	0.00129509	1	1199	0.0302548	1.51921	0.0141014	0.407833	TRUE	0.8508	0.864902
cg08017450	0.0012956	-1	1200	0.0302414	1.5194	-0.273362	-1.9526	TRUE	0.830231	0.556869
cg23536530	0.0012972	1	1201	0.0302535	1.51922	0.123297	1.48937	TRUE	0.0787953	0.202092
cg23015138	0.00130052	1	1202	0.0303059	1.51847	0.211796	1.8964	TRUE	0.0950573	0.306854
cg16627829	0.00130153	1	1203	0.0303041	1.5185	0.196007	2.29523	TRUE	0.0557389	0.251746
cg25792718	0.0013031	1	1204	0.0303155	1.51833	-0.0411479	-0.248276	TRUE	0.830513	0.789366
cg03178748	0.00130601	1	1205	0.0303579	1.51773	0.296406	2.04111	TRUE	0.161615	0.458022
cg03277049	0.00131297	1	1206	0.0304943	1.51578	0.168277	1.35271	TRUE	0.14695	0.315227
cg10903726	0.00131747	-1	1207	0.0305737	1.51465	-0.165222	-2.24866	TRUE	0.954212	0.788989
cg18736168	0.0013177	1	1208	0.0305536	1.51494	-0.0113806	0.0689654	TRUE	0.850517	0.839137
cg11260097	0.00131992	1	1209	0.0305797	1.51457	0.139835	1.17363	TRUE	0.146605	0.286439
cg10660256	0.00132364	1	1210	0.0306407	1.5137	0.310987	2.21223	TRUE	0.180308	0.491295
cg02091526	0.00132632	1	1211	0.0306773	1.51318	0.140685	1.52588	TRUE	0.0906028	0.231288
cg12987911	0.00133167	1	1212	0.0307757	1.51179	-0.0496986	-0.189692	TRUE	0.802375	0.752676
cg25044817	0.00133216	1	1213	0.0307615	1.51199	0.180463	1.60812	TRUE	0.112528	0.292992
cg21481775	0.00133312	1	1214	0.0307583	1.51204	0.152202	1.13014	TRUE	0.187013	0.339215
cg03557857	0.00133354	1	1215	0.0307429	1.51226	0.313698	2.25387	TRUE	0.168203	0.481901
cg22604316	0.00133531	1	1216	0.0307584	1.51204	0.403741	3.34068	TRUE	0.10981	0.513551
cg22783363	0.00133739	1	1217	0.0307808	1.51172	0.183656	2.58525	TRUE	0.0518977	0.235553
cg03948139	0.00134075	-1	1218	0.0308329	1.51099	-0.199539	-1.59478	TRUE	0.866519	0.66698
cg20692149	0.00134938	1	1219	0.031006	1.50855	-0.0441585	-0.217782	TRUE	0.824191	0.780033
cg22278033	0.00135488	1	1220	0.0311067	1.50715	0.319286	2.55911	TRUE	0.11936	0.438646
cg15133351	0.0013561	1	1221	0.0311093	1.50711	0.24672	2.01557	TRUE	0.114267	0.360987
cg18119644	0.00137034	-1	1222	0.0314103	1.50293	-0.195869	-2.3836	TRUE	0.957617	0.761749
cg16133943	0.0013706	1	1223	0.0313904	1.5032	-0.0691453	-0.521409	TRUE	0.839537	0.770391
cg24794322	0.00138038	1	1224	0.0315886	1.50047	0.0726778	1.29225	TRUE	0.80723	0.879908
cg02953559	0.00138279	-1	1225	0.031618	1.50007	-0.182439	-1.3042	TRUE	0.818503	0.636064
cg18128495	0.00138609	-1	1226	0.0316676	1.49938	-0.286714	-2.1383	TRUE	0.853464	0.56675
cg18760502	0.0013866	1	1227	0.0316535	1.49958	-0.0423322	-0.280916	TRUE	0.860089	0.817757
cg24143287	0.00138784	1	1228	0.0316558	1.49955	-0.0702379	-0.537784	TRUE	0.860977	0.790739
cg19143950	0.00139028	1	1229	0.0316858	1.49914	0.201971	1.58748	TRUE	0.141011	0.342982
cg25490585	0.00139329	1	1230	0.0317285	1.49855	0.119535	1.74331	TRUE	0.0568048	0.17634
cg26611359	0.00139778	-1	1231	0.0318048	1.49751	-0.197299	-1.63749	TRUE	0.876784	0.679485
cg07190921	0.00139872	-1	1232	0.0318004	1.49757	-0.288308	-2.34193	TRUE	0.893233	0.604926
cg02657855	0.00140621	-1	1233	0.0319448	1.4956	-0.244303	-1.73547	TRUE	0.816669	0.572366
cg13686615	0.00140654	1	1234	0.0319265	1.49585	0.381456	2.71079	TRUE	0.156379	0.537835
cg05167251	0.00140899	1	1235	0.0319561	1.49545	0.170985	2.57555	TRUE	0.0298105	0.200796
cg26437306	0.00140983	-1	1236	0.0319492	1.49554	-0.188668	-1.33948	TRUE	0.821939	0.633271
cg12583095	0.00141399	1	1237	0.0320178	1.49461	0.268135	1.86602	TRUE	0.183279	0.451414
cg21480680	0.00141552	1	1238	0.0320264	1.49449	0.194744	1.42661	TRUE	0.176034	0.370778
cg13331936	0.00141611	1	1239	0.0320139	1.49466	0.199426	1.85808	TRUE	0.0945385	0.293964
cg01415909	0.00141803	1	1240	0.0320314	1.49442	0.355689	2.71461	TRUE	0.117954	0.473643
cg11973900	0.00142398	1	1241	0.0321401	1.49295	0.139839	2.33257	TRUE	0.0315405	0.17138
cg04033182	0.00142554	1	1242	0.0321492	1.49283	0.0278817	0.562028	TRUE	0.84098	0.868862
cg18450130	0.00142759	-1	1243	0.0321697	1.49255	-0.189808	-1.70817	TRUE	0.893701	0.703893
cg18820595	0.00142798	1	1244	0.0321524	1.49279	0.215993	1.81496	TRUE	0.128501	0.344494
cg04517323	0.00143269	1	1245	0.0322326	1.4917	0.141472	1.34862	TRUE	0.119738	0.26121
cg24635971	0.00143464	1	1246	0.0322507	1.49146	0.213378	1.68974	TRUE	0.136191	0.349569
cg10772185	0.0014348	1	1247	0.0322283	1.49176	0.181324	1.95032	TRUE	0.0720402	0.253364
cg01363714	0.00143651	1	1248	0.0322409	1.49159	0.245848	2.3456	TRUE	0.0784556	0.324304
cg00231140	0.00143893	1	1249	0.0322693	1.49121	0.254812	2.45612	TRUE	0.0686984	0.323511
cg23549367	0.00144325	1	1250	0.0323403	1.49026	-0.0613371	-0.391448	TRUE	0.802683	0.741345
cg12587930	0.00144816	1	1251	0.0324245	1.48913	0.00463182	0.196051	TRUE	0.801494	0.806126
cg15998406	0.00145075	1	1252	0.0324566	1.4887	0.312768	2.18667	TRUE	0.146786	0.459554
cg01507342	0.00145168	1	1253	0.0324515	1.48877	0.199839	1.53512	TRUE	0.179657	0.379496
cg24539517	0.00145601	1	1254	0.0325222	1.48782	0.217028	1.54507	TRUE	0.182008	0.399036
cg01805480	0.00145615	1	1255	0.0324995	1.48812	0.29648	2.44845	TRUE	0.0901539	0.386634
cg11714334	0.00145969	1	1256	0.0325524	1.48742	0.175405	2.60428	TRUE	0.0256244	0.201029
cg08205700	0.00146407	1	1257	0.0326242	1.48646	0.204855	2.03414	TRUE	0.0851741	0.29003
cg26061177	0.00146929	1	1258	0.0327145	1.48526	0.21401	2.22124	TRUE	0.0725745	0.286585
cg16847051	0.00146932	1	1259	0.0326893	1.4856	0.118704	1.23956	TRUE	0.101968	0.220672
cg11423206	0.00147117	1	1260	0.0327043	1.4854	0.216861	1.69929	TRUE	0.142277	0.359138
cg27470373	0.0014734	1	1261	0.0327279	1.48508	0.252898	2.2086	TRUE	0.0932929	0.346191
cg10457539	0.00147727	1	1262	0.0327879	1.48429	0.130013	0.997535	TRUE	0.161987	0.292
cg27071460	0.00148132	1	1263	0.0328518	1.48344	0.276856	2.47817	TRUE	0.0920367	0.368893
cg14164908	0.00148404	1	1264	0.032886	1.48299	0.188674	1.54762	TRUE	0.14225	0.330924
cg19388776	0.00148436	1	1265	0.0328671	1.48324	0.235409	2.45082	TRUE	0.0783911	0.3138
cg27625748	0.0014894	-1	1266	0.0329526	1.48211	-0.184567	-1.41135	TRUE	0.853258	0.668691
cg10018632	0.00149014	1	1267	0.0329431	1.48224	0.187724	1.78856	TRUE	0.122358	0.310082
cg13176012	0.00149163	1	1268	0.03295	1.48215	0.141344	1.12986	TRUE	0.171476	0.31282
cg22079747	0.00149292	1	1269	0.0329524	1.48211	0.226273	1.91624	TRUE	0.105583	0.331856
cg26242302	0.00149395	-1	1270	0.0329492	1.48216	-0.155295	-1.33914	TRUE	0.874267	0.718972
cg08659980	0.00149978	1	1271	0.0330519	1.4808	0.0280543	0.695057	TRUE	0.84272	0.870775
cg24446586	0.00150023	1	1272	0.0330357	1.48102	0.201309	1.45068	TRUE	0.196934	0.398244
cg16214267	0.00150302	1	1273	0.0330713	1.48055	0.209835	1.58703	TRUE	0.136752	0.346587
cg11615347	0.00150494	1	1274	0.0330875	1.48034	-0.00485607	0.246345	TRUE	0.868061	0.863205
cg15112803	0.0015102	1	1275	0.033177	1.47916	-0.0635995	-0.405679	TRUE	0.838628	0.775028
cg13182599	0.00151041	1	1276	0.0331557	1.47944	0.204576	1.77025	TRUE	0.109307	0.313883
cg03140118	0.00152033	1	1277	0.0333472	1.47694	0.31189	2.27139	TRUE	0.134081	0.445972
cg27610561	0.00152821	-1	1278	0.0334938	1.47504	-0.338202	-2.32245	TRUE	0.830318	0.492117
cg05985146	0.00153073	1	1279	0.0335228	1.47466	0.151101	1.10372	TRUE	0.1767	0.327801
cg15678825	0.0015328	1	1280	0.033542	1.47441	0.215557	1.82276	TRUE	0.119633	0.335189
cg26319579	0.00153508	1	1281	0.0335657	1.4741	0.17615	1.68465	TRUE	0.11331	0.28946
cg03895404	0.00153601	1	1282	0.0335597	1.47418	0.213197	1.69066	TRUE	0.117153	0.330349
cg17609158	0.00153818	1	1283	0.033581	1.47391	0.248091	1.73046	TRUE	0.162036	0.410127
cg18800771	0.00154659	1	1284	0.0337383	1.47188	0.161698	1.31947	TRUE	0.147465	0.309163
cg08024029	0.00154734	1	1285	0.0337284	1.472	0.233883	1.72952	TRUE	0.165521	0.399404
cg02117489	0.00155273	1	1286	0.0338195	1.47083	-0.0191187	0.0252824	TRUE	0.844438	0.825319
cg04238038	0.00155302	1	1287	0.0337997	1.47109	0.20428	1.63126	TRUE	0.132003	0.336283
cg11947493	0.00155863	1	1288	0.0338953	1.46986	0.22639	2.09523	TRUE	0.10239	0.328779
cg15270687	0.00155921	1	1289	0.0338816	1.47004	0.185302	1.7195	TRUE	0.0933483	0.27865
cg15451585	0.00157257	-1	1290	0.0341454	1.46667	-0.370401	-2.53226	TRUE	0.804887	0.434486
cg17317548	0.00157431	-1	1291	0.0341569	1.46652	-0.115419	-0.909181	TRUE	0.857538	0.742119
cg05377162	0.0015773	1	1292	0.0341952	1.46604	0.157955	1.86249	TRUE	0.0645506	0.222506
cg05435212	0.00157768	1	1293	0.034177	1.46627	0.321065	2.67829	TRUE	0.0995022	0.420568
cg19414706	0.00157914	-1	1294	0.0341822	1.4662	-0.0463319	-0.624071	TRUE	0.199263	0.152931
cg00542261	0.00158592	-1	1295	0.0343025	1.46467	-0.281562	-2.35825	TRUE	0.899082	0.61752
cg01717446	0.00158861	1	1296	0.0343341	1.46427	0.160522	1.93583	TRUE	0.0637783	0.2243
cg19619387	0.0015901	1	1297	0.0343398	1.4642	0.327207	2.37019	TRUE	0.132181	0.459388
cg06206471	0.00159472	1	1298	0.0344131	1.46328	0.216061	2.54295	TRUE	0.0526474	0.268709
cg08092258	0.00159601	-1	1299	0.0344143	1.46326	-0.0691126	-0.634497	TRUE	0.821981	0.752869
cg23158754	0.00160231	1	1300	0.0345237	1.46188	0.257309	1.9844	TRUE	0.141613	0.398921
cg04015522	0.0016043	1	1301	0.03454	1.46168	0.225368	1.55413	TRUE	0.176014	0.401382
cg12177087	0.00161442	1	1302	0.0347311	1.45928	0.0437523	0.639421	TRUE	0.810917	0.854669
cg20971045	0.0016204	1	1303	0.0348331	1.45801	0.160243	1.6247	TRUE	0.0983377	0.25858
cg14987002	0.00162064	-1	1304	0.0348113	1.45828	-0.317937	-2.24179	TRUE	0.821821	0.503884
cg16295725	0.00162542	1	1305	0.0348874	1.45733	0.289217	3.35839	TRUE	0.0502512	0.339468
cg21528710	0.00162892	1	1306	0.0349358	1.45673	-0.0159797	-0.0406244	TRUE	0.813899	0.797919
cg20567047	0.00163246	1	1307	0.034985	1.45612	0.188472	1.899	TRUE	0.0838894	0.272361
cg03662648	0.00163647	1	1308	0.0350441	1.45539	0.252285	1.82157	TRUE	0.155785	0.40807
cg22711111	0.00163979	1	1309	0.0350882	1.45484	0.19119	2.36054	TRUE	0.0528395	0.244029
cg10169539	0.00164094	1	1310	0.0350859	1.45487	0.27454	1.83607	TRUE	0.187918	0.462458
cg11021082	0.00164538	1	1311	0.0351542	1.45402	-0.00654403	0.292078	TRUE	0.825935	0.819391
cg02124892	0.00166515	1	1312	0.0355493	1.44917	0.150756	1.57778	TRUE	0.0853216	0.236077
cg21218957	0.00167138	-1	1313	0.0356552	1.44788	-0.218051	-1.55388	TRUE	0.836257	0.618206
cg20674638	0.00167234	1	1314	0.0356486	1.44796	0.199799	2.10441	TRUE	0.0644129	0.264212
cg09928888	0.00167238	1	1315	0.0356224	1.44828	0.0277422	0.464713	TRUE	0.811482	0.839224
cg02043994	0.00167361	1	1316	0.0356214	1.44829	0.207323	1.53934	TRUE	0.16455	0.371873
cg00273068	0.00167805	1	1317	0.0356888	1.44747	0.131209	1.08814	TRUE	0.175694	0.306903
cg13898762	0.00167959	1	1318	0.0356945	1.4474	0.196179	1.55567	TRUE	0.116411	0.31259
cg00231728	0.00167988	1	1319	0.0356736	1.44765	0.210631	1.77804	TRUE	0.110246	0.320877
cg09268718	0.00168546	1	1320	0.0357649	1.44654	0.0152166	0.470566	TRUE	0.804435	0.819652
cg03792767	0.00168574	1	1321	0.0357438	1.4468	0.116465	1.32393	TRUE	0.0755362	0.192001
cg19006429	0.00168855	1	1322	0.0357764	1.4464	0.149585	2.55435	TRUE	0.0397735	0.189358
cg03186851	0.00169444	1	1323	0.0358739	1.44522	0.206501	2.22232	TRUE	0.0733165	0.279817
cg01709619	0.00169894	1	1324	0.0359422	1.4444	0.189822	2.46203	TRUE	0.0360053	0.225827
cg08145723	0.00170281	1	1325	0.0359968	1.44374	0.297497	2.2452	TRUE	0.135759	0.433257
cg25288897	0.00170497	1	1326	0.0360153	1.44351	0.203432	1.70731	TRUE	0.127466	0.330898
cg00145118	0.00170654	1	1327	0.0360212	1.44344	0.170493	1.24796	TRUE	0.197211	0.367704
cg06544405	0.00170934	1	1328	0.0360533	1.44306	0.260294	2.24733	TRUE	0.0994371	0.359731
cg10118828	0.00171176	1	1329	0.0360771	1.44277	0.118899	1.48378	TRUE	0.072377	0.191276
cg24399204	0.0017135	1	1330	0.0360866	1.44265	0.229799	1.72607	TRUE	0.166889	0.396688
cg22118369	0.00171711	-1	1331	0.0361355	1.44207	-0.242115	-1.63448	TRUE	0.814304	0.572189
cg18549036	0.00171917	1	1332	0.0361515	1.44187	0.128229	1.64519	TRUE	0.0583419	0.186571
cg14773619	0.00172359	1	1333	0.0362175	1.44108	-0.0264807	-0.148486	TRUE	0.815584	0.789103
cg17321954	0.00172432	1	1334	0.0362056	1.44122	0.141041	1.16657	TRUE	0.152926	0.293967
cg11926473	0.0017258	1	1335	0.0362095	1.44118	0.253177	1.80363	TRUE	0.152271	0.405448
cg02474926	0.00172843	-1	1336	0.0362375	1.44084	-0.290444	-2.38678	TRUE	0.899414	0.60897
cg03568017	0.00173377	1	1337	0.0363223	1.43983	0.251414	1.92953	TRUE	0.14006	0.391474
cg13632752	0.00174817	-1	1338	0.0365966	1.43656	-0.281523	-2.07583	TRUE	0.842429	0.560906
cg24452591	0.00175529	1	1339	0.0367183	1.43512	0.15816	1.13356	TRUE	0.18967	0.34783
cg11744006	0.00175573	1	1340	0.0367	1.43533	0.00487183	0.205765	TRUE	0.833487	0.838359
cg16000017	0.00176914	1	1341	0.0369527	1.43235	-0.00421541	0.198853	TRUE	0.817167	0.812951
cg27350428	0.0017699	-1	1342	0.0369411	1.43249	-0.254059	-1.8614	TRUE	0.826508	0.572449
cg05554939	0.0017825	1	1343	0.0371763	1.42973	-0.0225889	-0.0075737	TRUE	0.837893	0.815304
cg12183875	0.00178438	-1	1344	0.037188	1.4296	-0.287027	-2.28097	TRUE	0.882824	0.595797
cg20744464	0.00178553	1	1345	0.0371841	1.42964	0.163437	1.41856	TRUE	0.103957	0.267394
cg01057527	0.00178901	-1	1346	0.0372289	1.42912	-0.213638	-1.74622	TRUE	0.887999	0.67436
cg10363661	0.00179145	1	1347	0.0372521	1.42885	0.212597	1.96772	TRUE	0.0914777	0.304075
cg04408104	0.00179557	1	1348	0.0373101	1.42817	0.379077	2.61108	TRUE	0.157661	0.536739
cg19841237	0.00179669	1	1349	0.0373057	1.42823	-0.0592897	-0.462505	TRUE	0.857123	0.797834
cg10015871	0.00179943	1	1350	0.0373349	1.42789	0.21127	1.54124	TRUE	0.170573	0.381843
cg25106461	0.00180519	1	1351	0.0374267	1.42682	0.151396	1.75188	TRUE	0.0724524	0.223849
cg23651826	0.00180858	1	1352	0.0374692	1.42633	0.141353	1.2892	TRUE	0.108595	0.249948
cg13981078	0.00181091	1	1353	0.0374898	1.42609	-0.067824	-0.518039	TRUE	0.873917	0.806093
cg09557034	0.00181513	1	1354	0.0375492	1.4254	0.213717	1.40529	TRUE	0.19454	0.408256
cg25354848	0.00182683	-1	1355	0.0377636	1.42293	-0.222903	-1.57445	TRUE	0.827434	0.604532
cg21048422	0.00182808	1	1356	0.0377615	1.42295	0.128412	1.26707	TRUE	0.109225	0.237637
cg00138641	0.00182927	1	1357	0.0377581	1.42299	0.130002	1.56809	TRUE	0.070742	0.200744
cg22871559	0.00182936	1	1358	0.0377323	1.42329	0.229205	1.62307	TRUE	0.194073	0.423278
cg05073044	0.00183418	-1	1359	0.0378037	1.42247	-0.228915	-1.82771	TRUE	0.888495	0.65958
cg07962143	0.00184106	1	1360	0.0379177	1.42116	0.116951	1.19022	TRUE	0.0858548	0.202806
cg13909895	0.00184456	1	1361	0.0379619	1.42065	0.2367	2.25145	TRUE	0.0636846	0.300384
cg23696955	0.00184719	-1	1362	0.037988	1.42035	-0.2616	-2.19705	TRUE	0.907701	0.646101
cg09493150	0.00185123	1	1363	0.0380432	1.41972	0.228849	1.79066	TRUE	0.138241	0.36709
cg09417640	0.00185999	1	1364	0.0381953	1.41799	-0.142898	-1.10747	TRUE	0.882112	0.739215
cg01230355	0.00186131	1	1365	0.0381943	1.418	0.158786	1.55919	TRUE	0.0966764	0.255462
cg05447833	0.00186406	1	1366	0.0382227	1.41768	0.14828	1.88724	TRUE	0.0607197	0.208999
cg03323636	0.00186416	1	1367	0.0381968	1.41797	0.0881189	0.995611	TRUE	0.0707044	0.158823
cg19921279	0.00186424	1	1368	0.0381705	1.41827	0.142056	1.18503	TRUE	0.110676	0.252733
cg08894788	0.00186491	1	1369	0.0381565	1.41843	0.112454	1.71567	TRUE	0.0501984	0.162652
cg18806923	0.00186596	1	1370	0.0381501	1.4185	-0.0915635	-0.672865	TRUE	0.865717	0.774153
cg16482314	0.00186618	1	1371	0.0381268	1.41877	0.161574	1.70434	TRUE	0.0615742	0.223149
cg00383167	0.00186632	1	1372	0.0381017	1.41906	0.179235	1.36209	TRUE	0.16182	0.341055
cg14625770	0.00187458	1	1373	0.0382426	1.41745	-0.0929873	-0.658811	TRUE	0.839193	0.746205
cg13042288	0.0018785	-1	1374	0.0382945	1.41686	-0.222193	-1.74656	TRUE	0.860249	0.638056
cg00583001	0.00187961	1	1375	0.0382893	1.41692	0.223566	1.72683	TRUE	0.151007	0.374573
cg25117600	0.00189074	1	1376	0.0384881	1.41467	0.271817	2.03497	TRUE	0.162507	0.434323
cg10493166	0.00190078	1	1377	0.0386644	1.41269	0.169453	1.68336	TRUE	0.0826662	0.252119
cg17858328	0.00191293	1	1378	0.0388833	1.41024	0.281126	3.29127	TRUE	0.0458137	0.32694
cg27014380	0.00192068	1	1379	0.0390124	1.4088	0.180934	2.99236	TRUE	0.0175011	0.198435
cg10523696	0.00192353	1	1380	0.039042	1.40847	0.0241958	0.412731	TRUE	0.807093	0.831289
cg13300273	0.00192567	1	1381	0.0390573	1.4083	0.259613	1.91777	TRUE	0.188129	0.447742
cg24952293	0.00192984	1	1382	0.0391135	1.40767	-0.0183913	0.0896396	TRUE	0.827983	0.809592
cg16578104	0.0019318	-1	1383	0.0391249	1.40755	-0.223009	-1.79569	TRUE	0.885636	0.662627
cg08006625	0.00193236	1	1384	0.0391079	1.40774	0.215891	1.93352	TRUE	0.0728207	0.288712
cg25957451	0.00193537	1	1385	0.0391407	1.40737	0.125365	1.50831	TRUE	0.0690246	0.19439
cg18186394	0.0019359	1	1386	0.0391231	1.40757	0.218651	1.72253	TRUE	0.152758	0.371408
cg25310081	0.00193963	1	1387	0.0391702	1.40704	0.17798	1.79189	TRUE	0.105785	0.283765
cg00266983	0.00194392	1	1388	0.0392285	1.4064	0.080703	0.740416	TRUE	0.115672	0.196375
cg16933181	0.00194755	1	1389	0.0392736	1.4059	0.24215	1.8773	TRUE	0.13941	0.38156
cg14126020	0.00195011	1	1390	0.0392968	1.40564	0.261992	2.05648	TRUE	0.109591	0.371583
cg14987787	0.00196482	-1	1391	0.0395647	1.40269	0.00459259	-0.150076	TRUE	0.158889	0.163482
cg15676455	0.00196678	1	1392	0.0395757	1.40257	0.239533	1.84599	TRUE	0.140366	0.379899
cg27294841	0.00196957	1	1393	0.0396036	1.40227	0.169757	1.39592	TRUE	0.130319	0.300076
cg05116443	0.00197258	-1	1394	0.0396356	1.40191	-0.235468	-1.84846	TRUE	0.863909	0.628441
cg17450505	0.00197386	-1	1395	0.0396328	1.40195	-0.191251	-1.28976	TRUE	0.817696	0.626445
cg07134230	0.00197497	1	1396	0.0396267	1.40201	0.172987	1.55619	TRUE	0.11358	0.286566
cg14376467	0.00197508	1	1397	0.0396006	1.4023	0.281859	2.00401	TRUE	0.150847	0.432706
cg04542030	0.00197557	1	1398	0.039582	1.4025	0.23176	1.90865	TRUE	0.12739	0.35915
cg20509675	0.00197777	1	1399	0.0395978	1.40233	0.174625	2.01611	TRUE	0.0579769	0.232602
cg12463256	0.00198475	1	1400	0.0397092	1.40111	-0.0408253	-0.183263	TRUE	0.862837	0.822011
cg26600802	0.00198538	1	1401	0.0396934	1.40128	0.0617715	1.51405	TRUE	0.826177	0.887949
cg01857019	0.00198718	1	1402	0.0397011	1.4012	0.181106	1.91982	TRUE	0.0829502	0.264056
cg08253405	0.00199006	-1	1403	0.0397304	1.40088	-0.230462	-1.73737	TRUE	0.821769	0.591307
cg19393755	0.00199038	1	1404	0.0397084	1.40112	0.0139164	0.263974	TRUE	0.812357	0.826273
cg19865525	0.00199105	1	1405	0.0396935	1.40128	0.180346	1.96627	TRUE	0.0844632	0.264809
cg22691986	0.00199204	-1	1406	0.039685	1.40137	-0.393066	-2.98151	TRUE	0.897038	0.503972
cg26392367	0.00199259	1	1407	0.0396677	1.40156	0.18534	1.3097	TRUE	0.195825	0.381165
cg17644208	0.00199491	1	1408	0.0396858	1.40137	0.246401	1.62425	TRUE	0.194352	0.440753
cg26626663	0.0019971	1	1409	0.0397011	1.4012	0.19535	1.89643	TRUE	0.0995292	0.294879
cg15530351	0.00200052	1	1410	0.0397408	1.40076	0.0879938	1.84532	TRUE	0.82044	0.908434
cg17456701	0.00200101	1	1411	0.0397225	1.40096	0.0473936	0.810161	TRUE	0.800249	0.847642
cg15593298	0.00200398	1	1412	0.0397532	1.40063	0.147994	2.19586	TRUE	0.0545281	0.202522
cg23833461	0.00200452	1	1413	0.0397357	1.40082	0.0645156	1.48711	TRUE	0.805318	0.869833
cg14853946	0.00200731	1	1414	0.0397629	1.40052	-0.0800657	-0.629744	TRUE	0.858389	0.778324
cg23923856	0.00201316	1	1415	0.0398505	1.39957	0.168091	2.01701	TRUE	0.0665443	0.234636
cg15867079	0.00201457	1	1416	0.0398503	1.39957	0.176168	1.28896	TRUE	0.185112	0.36128
cg19034505	0.00201457	1	1417	0.0398222	1.39987	0.202506	1.45627	TRUE	0.183692	0.386199
cg13991233	0.00201815	1	1418	0.0398649	1.39941	0.254681	1.83766	TRUE	0.143314	0.397995
cg02038273	0.00202698	1	1419	0.040011	1.39782	0.210209	1.45964	TRUE	0.19401	0.40422
cg12284382	0.00202711	1	1420	0.0399855	1.3981	0.123376	1.3102	TRUE	0.111593	0.23497
cg21282539	0.00203747	1	1421	0.0401615	1.39619	0.264865	2.11261	TRUE	0.109809	0.374674
cg20262683	0.00204522	1	1422	0.0402859	1.39485	0.036814	0.593001	TRUE	0.802717	0.839531
cg01764904	0.0020456	1	1423	0.0402652	1.39507	0.107958	0.807321	TRUE	0.150194	0.258152
cg15622544	0.00204706	1	1424	0.0402655	1.39507	0.178585	1.66107	TRUE	0.0796963	0.258281
cg03029734	0.00204969	1	1425	0.040289	1.39481	0.0658705	0.593106	TRUE	0.146177	0.212047
cg09010629	0.00205209	1	1426	0.0403079	1.39461	-0.0959993	-0.774941	TRUE	0.874098	0.778099
cg16564180	0.0020531	1	1427	0.0402994	1.3947	0.0479443	0.776066	TRUE	0.80784	0.855784
cg23627335	0.00205669	1	1428	0.0403416	1.39425	0.164541	2.01239	TRUE	0.064103	0.228644
cg11714200	0.00205823	1	1429	0.0403436	1.39423	0.0113178	0.342015	TRUE	0.805315	0.816633
cg22319311	0.00205894	1	1430	0.0403294	1.39438	0.205711	2.15705	TRUE	0.0695299	0.275241
cg13208899	0.00205898	1	1431	0.0403019	1.39467	0.083118	1.34163	TRUE	0.802095	0.885213
cg25706060	0.00206507	1	1432	0.0403929	1.3937	0.157697	2.28086	TRUE	0.0612673	0.218964
cg23937893	0.00207244	1	1433	0.0405088	1.39245	0.181278	1.74388	TRUE	0.0940333	0.275312
cg00754688	0.00207797	1	1434	0.0405886	1.3916	0.128241	1.34477	TRUE	0.0886863	0.216927
cg22367549	0.0020806	1	1435	0.0406115	1.39135	0.320699	2.1659	TRUE	0.191336	0.512035
cg11019430	0.00208094	1	1436	0.0405899	1.39158	0.29137	2.11634	TRUE	0.18372	0.47509
cg22630733	0.0020841	-1	1437	0.0406232	1.39123	-0.362142	-2.58764	TRUE	0.828308	0.466166
cg00700041	0.0020867	1	1438	0.0406456	1.39099	0.26531	2.35892	TRUE	0.100465	0.365775
cg12526807	0.00210023	1	1439	0.0408808	1.38848	0.129055	0.880518	TRUE	0.183754	0.312809
cg18657643	0.00211596	-1	1440	0.0411583	1.38554	-0.290639	-2.0455	TRUE	0.820949	0.53031
cg05238695	0.00211832	-1	1441	0.0411756	1.38536	-0.222376	-1.5335	TRUE	0.811284	0.588908
cg11597902	0.002121	-1	1442	0.0411992	1.38511	-0.0733201	-0.875196	TRUE	0.83659	0.76327
cg18274315	0.00212505	-1	1443	0.0412492	1.38458	-0.26663	-1.89773	TRUE	0.824732	0.558102
cg04511463	0.00213996	-1	1444	0.04151	1.38185	-0.116751	-1.32741	TRUE	0.924407	0.807657
cg05026798	0.0021491	1	1445	0.0416583	1.3803	0.0260803	0.624319	TRUE	0.852027	0.878107
cg15922976	0.00214971	1	1446	0.0416413	1.38048	0.12742	1.32081	TRUE	0.0951547	0.222574
cg01361068	0.0021533	1	1447	0.0416821	1.38005	0.040966	1.13621	TRUE	0.846357	0.887323
cg23528751	0.0021604	1	1448	0.0417906	1.37892	0.129531	1.37143	TRUE	0.097667	0.227198
cg09875444	0.0021654	1	1449	0.0418585	1.37822	0.120942	1.13407	TRUE	0.120599	0.241541
cg05098732	0.00217014	1	1450	0.0419212	1.37757	0.159199	1.73642	TRUE	0.0701402	0.22934
cg22533606	0.00217845	1	1451	0.0420527	1.37621	0.217903	1.5416	TRUE	0.17664	0.394543
cg15585318	0.00218373	1	1452	0.0421255	1.37546	0.29341	1.9699	TRUE	0.186898	0.480308
cg14156149	0.00219404	-1	1453	0.0422953	1.37371	-0.233447	-1.67113	TRUE	0.843975	0.610528
cg09971940	0.00219595	1	1454	0.0423029	1.37363	-0.0622577	-0.56293	TRUE	0.896579	0.834321
cg09464875	0.00219957	-1	1455	0.0423436	1.37321	-0.18613	-1.57357	TRUE	0.90426	0.71813
cg20714487	0.0022042	1	1456	0.0424036	1.3726	0.13819	1.39791	TRUE	0.095095	0.233285
cg08114317	0.00221118	1	1457	0.0425087	1.37152	0.200978	1.40406	TRUE	0.190785	0.391762
cg03917020	0.00221968	-1	1458	0.0426429	1.37015	-0.137534	-0.995102	TRUE	0.801262	0.663728
cg25524962	0.00222277	1	1459	0.0426729	1.36985	0.181408	2.83755	TRUE	0.0418326	0.22324
cg21913319	0.00222533	1	1460	0.0426929	1.36964	0.202822	2.46652	TRUE	0.0548743	0.257696
cg19189115	0.00222539	-1	1461	0.0426647	1.36993	-0.154203	-1.18193	TRUE	0.842911	0.688708
cg07403397	0.00222845	1	1462	0.0426941	1.36963	0.161365	2.39727	TRUE	0.0326737	0.194039
cg26118408	0.00223082	1	1463	0.0427104	1.36947	0.105588	2.18222	TRUE	0.0191779	0.124766
cg21694350	0.00223131	1	1464	0.0426905	1.36967	0.286409	2.16437	TRUE	0.120516	0.406925
cg25451249	0.0022326	1	1465	0.0426861	1.36971	0.200224	1.74334	TRUE	0.10449	0.304713
cg22718050	0.0022353	1	1466	0.0427085	1.36949	0.293747	2.07067	TRUE	0.142718	0.436465
cg07130266	0.00223702	1	1467	0.0427124	1.36945	0.285567	1.98555	TRUE	0.185315	0.470882
cg21601837	0.00224368	1	1468	0.0428102	1.36845	0.197797	1.41913	TRUE	0.17828	0.376077
cg00889945	0.00224506	1	1469	0.0428074	1.36848	0.103599	0.863101	TRUE	0.157557	0.261156
cg21046160	0.00224562	1	1470	0.0427889	1.36867	0.225167	2.10951	TRUE	0.0907999	0.315967
cg26689441	0.00224838	-1	1471	0.0428124	1.36843	-0.179604	-1.30635	TRUE	0.842314	0.66271
cg01098812	0.00224938	1	1472	0.0428025	1.36853	0.102432	1.0945	TRUE	0.103627	0.206059
cg18793404	0.00224946	1	1473	0.0427749	1.36881	0.246768	1.80865	TRUE	0.157628	0.404396
cg18284089	0.00226134	1	1474	0.0429716	1.36682	0.129006	1.55327	TRUE	0.0801738	0.209179
cg15188268	0.00226557	1	1475	0.0430228	1.3663	-0.053727	-0.363607	TRUE	0.822951	0.769224
cg01837410	0.00226923	1	1476	0.0430631	1.36589	0.118482	1.7004	TRUE	0.0515994	0.170082
cg15855170	0.00228292	1	1477	0.0432935	1.36358	0.185198	1.55925	TRUE	0.135266	0.320464
cg15311814	0.0022839	1	1478	0.0432829	1.36368	0.130036	1.09167	TRUE	0.134315	0.264351
cg06335918	0.00228847	1	1479	0.0433401	1.36311	0.148965	1.63725	TRUE	0.0767932	0.225758
cg13682912	0.00228874	1	1480	0.043316	1.36335	0.057294	0.846086	TRUE	0.805394	0.862688
cg13507207	0.00229743	-1	1481	0.0434511	1.362	-0.185333	-1.32944	TRUE	0.813629	0.628296
cg23038074	0.00230678	1	1482	0.0435984	1.36053	0.151338	1.28714	TRUE	0.139954	0.291292
cg24130711	0.00231232	1	1483	0.0436737	1.35978	0.104763	1.57844	TRUE	0.0580414	0.162804
cg01093363	0.00231257	1	1484	0.043649	1.36003	0.144217	1.40679	TRUE	0.111143	0.25536
cg26344798	0.00231743	1	1485	0.0437112	1.35941	0.277189	2.46038	TRUE	0.0926875	0.369877
cg03163831	0.00232304	-1	1486	0.0437876	1.35865	-0.0982318	-0.984161	TRUE	0.904812	0.80658
cg09920557	0.00232463	1	1487	0.043788	1.35864	0.123711	1.90164	TRUE	0.0420343	0.165745
cg02712145	0.00232567	1	1488	0.0437782	1.35874	0.137692	1.33887	TRUE	0.112567	0.250258
cg16600996	0.00233165	1	1489	0.0438614	1.35792	0.23957	1.65959	TRUE	0.188562	0.428132
cg00124175	0.00233945	1	1490	0.0439785	1.35676	0.274691	2.56285	TRUE	0.08916	0.363851
cg12025436	0.0023419	1	1491	0.0439951	1.3566	0.0395583	0.724896	TRUE	0.806236	0.845794
cg23586322	0.00234204	1	1492	0.0439682	1.35686	0.304518	2.62026	TRUE	0.119586	0.424105
cg23338594	0.00234925	1	1493	0.0440739	1.35582	-0.00746288	0.165381	TRUE	0.875051	0.867588
cg24565274	0.00236116	1	1494	0.0442678	1.35391	0.267929	1.91999	TRUE	0.149007	0.416936
cg23748098	0.00236326	1	1495	0.0442776	1.35382	0.0328681	0.597924	TRUE	0.840371	0.873239
cg13866527	0.00236507	1	1496	0.0442818	1.35377	0.200012	1.94294	TRUE	0.0944873	0.294499
cg27614534	0.00236673	1	1497	0.0442833	1.35376	0.0354474	0.611945	TRUE	0.810094	0.845541
cg16068038	0.00237385	1	1498	0.0443869	1.35274	0.0447699	0.818598	TRUE	0.802193	0.846963
cg17876497	0.00237591	1	1499	0.0443958	1.35266	0.196353	1.97943	TRUE	0.073569	0.269922
cg01336629	0.00237833	1	1500	0.0444113	1.35251	0.0201555	0.696012	TRUE	0.844676	0.864831
cg03310242	0.00238281	1	1501	0.0444654	1.35198	0.213959	1.80252	TRUE	0.131293	0.345252
cg14334441	0.00238823	1	1502	0.0445368	1.35128	0.160493	1.83869	TRUE	0.0770202	0.237514
cg14017077	0.00239148	1	1503	0.0445677	1.35098	-0.0114806	-0.0247091	TRUE	0.824767	0.813287
cg17327665	0.00242672	-1	1504	0.0451945	1.34491	-0.119879	-1.03926	TRUE	0.860861	0.740982
cg12100751	0.00242969	1	1505	0.0452197	1.34467	0.153194	1.70248	TRUE	0.072831	0.226025
cg24395801	0.00243278	1	1506	0.0452471	1.34441	0.161494	2.08506	TRUE	0.0491684	0.210662
cg24779941	0.00243583	1	1507	0.0452739	1.34415	0.174531	1.54442	TRUE	0.0856057	0.260137
cg22933807	0.00243943	1	1508	0.0453106	1.3438	0.143887	1.47486	TRUE	0.0963806	0.240267
cg19456540	0.0024422	1	1509	0.0453321	1.34359	0.305327	2.04029	TRUE	0.189405	0.494732
cg09535738	0.00244275	1	1510	0.0453123	1.34378	-0.0394377	-0.245879	TRUE	0.801133	0.761696
cg05265730	0.0024469	-1	1511	0.0453591	1.34334	-0.145967	-1.23095	TRUE	0.880409	0.734442
cg27139836	0.00244703	1	1512	0.0453315	1.3436	0.136517	1.60244	TRUE	0.0687521	0.205269
cg14458955	0.00244803	1	1513	0.04532	1.34371	0.178869	2.20593	TRUE	0.0426608	0.22153
cg24360513	0.00245016	-1	1514	0.0453297	1.34362	0.112211	0.91164	TRUE	0.125918	0.238129
cg11754357	0.00245107	1	1515	0.0453165	1.34374	-0.0107357	0.123554	TRUE	0.844668	0.833932
cg25947489	0.00245307	1	1516	0.0453235	1.34368	0.140863	1.36894	TRUE	0.103721	0.244584
cg06819445	0.00246534	1	1517	0.0455202	1.3418	0.171411	1.34514	TRUE	0.151277	0.322688
cg08648317	0.00246886	1	1518	0.0455551	1.34146	-0.0372423	-0.173849	TRUE	0.81477	0.777528
cg25247177	0.00247082	1	1519	0.0455614	1.3414	0.0827231	1.59542	TRUE	0.803022	0.885745
cg19226017	0.00247303	1	1520	0.0455721	1.3413	-0.0891121	-0.64828	TRUE	0.848676	0.759564
cg08205361	0.00247666	1	1521	0.0456089	1.34095	0.2161	2.00322	TRUE	0.0871109	0.303211
cg26781303	0.00247794	1	1522	0.0456027	1.34101	0.137478	1.40682	TRUE	0.120235	0.257714
cg27137983	0.00248009	1	1523	0.0456122	1.34092	0.104711	1.00368	TRUE	0.134771	0.239481
cg24314549	0.00249052	1	1524	0.045774	1.33938	0.138788	1.0297	TRUE	0.178453	0.317241
cg07258167	0.00249469	1	1525	0.0458205	1.33894	0.252892	1.76751	TRUE	0.177922	0.430814
cg00677866	0.0024953	1	1526	0.0458017	1.33912	0.102115	0.858391	TRUE	0.143423	0.245539
cg15618978	0.00250406	1	1527	0.0459323	1.33788	0.204772	1.84059	TRUE	0.117931	0.322703
cg05039004	0.00250535	1	1528	0.045926	1.33794	0.313748	3.88349	TRUE	0.0404555	0.354204
cg07167423	0.00251649	1	1529	0.0461	1.3363	0.267701	1.90427	TRUE	0.162895	0.430596
cg26366554	0.0025169	1	1530	0.0460774	1.33651	-0.0411245	-0.205482	TRUE	0.807208	0.766084
cg16477690	0.00251726	1	1531	0.0460539	1.33673	0.256134	2.29329	TRUE	0.078274	0.334408
cg27035251	0.00251938	1	1532	0.0460625	1.33665	0.232261	1.91483	TRUE	0.120497	0.352758
cg22957135	0.00252077	1	1533	0.0460579	1.3367	0.242939	1.94626	TRUE	0.121011	0.363949
cg26332016	0.00252117	1	1534	0.0460351	1.33691	-0.0824636	-0.523389	TRUE	0.821554	0.739091
cg27042584	0.00252176	1	1535	0.0460159	1.33709	0.0793752	0.614775	TRUE	0.114865	0.19424
cg04645545	0.002523	1	1536	0.0460085	1.33716	0.121586	1.41069	TRUE	0.0722613	0.193847
cg12255897	0.00254994	1	1537	0.0464696	1.33283	0.194714	1.60447	TRUE	0.147661	0.342375
cg15690379	0.00255129	1	1538	0.046464	1.33288	-0.0535188	-0.243733	TRUE	0.80137	0.747851
cg18739944	0.00255829	-1	1539	0.0465611	1.33198	-0.168976	-1.46673	TRUE	0.874743	0.705767
cg26792576	0.00256478	-1	1540	0.046649	1.33116	-0.259572	-1.78379	TRUE	0.811095	0.551523
cg05520409	0.00256727	1	1541	0.0466639	1.33102	0.228745	2.07352	TRUE	0.118061	0.346806
cg25276126	0.00256872	1	1542	0.0466601	1.33105	0.0197076	0.461822	TRUE	0.828264	0.847971
cg04109822	0.00257452	1	1543	0.0467351	1.33036	0.202973	1.70945	TRUE	0.118435	0.321408
cg04692156	0.00258654	-1	1544	0.0469228	1.32862	-0.105497	-1.25231	TRUE	0.921039	0.815542
cg11277156	0.00259156	1	1545	0.0469835	1.32805	0.0433046	0.757333	TRUE	0.80652	0.849825
cg09994117	0.00259279	1	1546	0.0469754	1.32813	-0.128189	-0.892716	TRUE	0.850596	0.722407
cg17589449	0.00259661	-1	1547	0.0470143	1.32777	-0.276468	-1.88129	TRUE	0.80297	0.526502
cg17463745	0.00260325	1	1548	0.047104	1.32694	0.372568	2.80594	TRUE	0.152489	0.525058
cg06510074	0.00260336	1	1549	0.0470755	1.3272	0.101612	0.777545	TRUE	0.188512	0.290124
cg25588387	0.00260885	-1	1550	0.0471444	1.32657	-0.276261	-2.04775	TRUE	0.84817	0.571909
cg11447040	0.00261176	1	1551	0.0471665	1.32637	-0.0491909	-0.350769	TRUE	0.860833	0.811642
cg08966624	0.00261433	1	1552	0.0471825	1.32622	0.183035	1.4043	TRUE	0.152491	0.335527
cg03504496	0.00263488	1	1553	0.0475229	1.3231	0.0706977	1.29122	TRUE	0.803721	0.874419
cg10058920	0.00264104	1	1554	0.0476033	1.32236	0.211552	1.56246	TRUE	0.143395	0.354947
cg07963033	0.00264844	1	1555	0.0477059	1.32143	0.154686	1.13473	TRUE	0.167313	0.321999
cg18585693	0.00264864	1	1556	0.047679	1.32167	0.166254	1.1661	TRUE	0.195498	0.361752
cg09736934	0.00265672	1	1557	0.0477937	1.32063	-0.0554021	-0.32652	TRUE	0.808353	0.752951
cg01804664	0.00265674	1	1558	0.0477633	1.32091	0.144188	1.51775	TRUE	0.100861	0.245049
cg19180235	0.00265863	1	1559	0.0477666	1.32088	0.0233644	0.473699	TRUE	0.814198	0.837563
cg09548780	0.00265987	1	1560	0.0477583	1.32095	0.247955	1.73993	TRUE	0.199714	0.44767
cg27532187	0.00266153	1	1561	0.0477575	1.32096	0.152519	2.27171	TRUE	0.0497542	0.202273
cg21201572	0.00266259	-1	1562	0.047746	1.32106	-0.240576	-2.33125	TRUE	0.92663	0.686053
cg02298862	0.00266765	1	1563	0.0478061	1.32052	0.174195	1.58957	TRUE	0.0773247	0.25152
cg04863713	0.00266846	1	1564	0.04779	1.32066	0.12854	1.28811	TRUE	0.101746	0.230286
cg10122865	0.00267893	1	1565	0.0479468	1.31924	0.237451	2.05316	TRUE	0.101163	0.338614
cg17309464	0.00268158	1	1566	0.0479636	1.31909	0.0757859	0.627296	TRUE	0.199215	0.275001
cg11806488	0.0026906	1	1567	0.0480943	1.31791	0.207535	1.63256	TRUE	0.146696	0.35423
cg04197452	0.00270028	1	1568	0.0482365	1.31662	0.266943	1.91218	TRUE	0.178927	0.44587
cg09445472	0.00270224	1	1569	0.0482407	1.31659	0.242174	1.67961	TRUE	0.177671	0.419846
cg16570256	0.00270719	-1	1570	0.0482983	1.31607	-0.202988	-1.55102	TRUE	0.849247	0.64626
cg05542406	0.00271175	1	1571	0.0483488	1.31561	0.0516178	0.853712	TRUE	0.818923	0.87054
cg16568727	0.00271252	1	1572	0.0483319	1.31577	0.24027	1.89886	TRUE	0.136762	0.377031
cg03002264	0.00271504	-1	1573	0.048346	1.31564	-0.246795	-1.78354	TRUE	0.813843	0.567048
cg09319061	0.00271539	1	1574	0.0483216	1.31586	0.159687	1.46082	TRUE	0.12893	0.288618
cg18449136	0.00272211	-1	1575	0.0484104	1.31506	-0.282569	-2.00354	TRUE	0.822936	0.540367
cg23095743	0.00272391	1	1576	0.0484115	1.31505	0.214749	2.11223	TRUE	0.0751692	0.289918
cg08154437	0.00272915	1	1577	0.048474	1.31449	0.440326	3.44249	TRUE	0.117722	0.558049
cg00157796	0.00273424	1	1578	0.0485336	1.31396	0.164741	2.18686	TRUE	0.0599809	0.224722
cg22470056	0.00274431	1	1579	0.0486816	1.31264	-0.0545024	-0.448813	TRUE	0.89141	0.836908
cg17038216	0.00275231	-1	1580	0.0487925	1.31165	-0.119519	-0.969861	TRUE	0.828175	0.708657
cg23852348	0.00275533	-1	1581	0.0488152	1.31144	-0.184582	-1.32539	TRUE	0.83572	0.651138
cg26226555	0.00275766	1	1582	0.0488256	1.31135	0.171971	1.76079	TRUE	0.0694559	0.241427
cg25217966	0.00276437	1	1583	0.0489134	1.31057	0.179068	1.75772	TRUE	0.0781596	0.257228
cg14385245	0.00276644	1	1584	0.0489192	1.31052	0.188206	1.66025	TRUE	0.127216	0.315422
cg07457727	0.00276658	-1	1585	0.0488908	1.31077	-0.040124	-0.338723	TRUE	0.802851	0.762727
cg03399783	0.00276922	1	1586	0.0489066	1.31063	0.1578	2.00484	TRUE	0.051521	0.209321
cg07484354	0.00277739	1	1587	0.0490199	1.30963	0.206153	1.84485	TRUE	0.104851	0.311003
cg14645545	0.00277803	1	1588	0.0490004	1.3098	0.191163	1.42873	TRUE	0.155305	0.346468
cg04121261	0.0027795	1	1589	0.0489955	1.30984	0.10238	0.975167	TRUE	0.135902	0.238282
cg04248332	0.00278056	1	1590	0.0489833	1.30995	-0.0604736	-0.396825	TRUE	0.835979	0.775506
cg08455031	0.0027871	-1	1591	0.0490677	1.3092	-0.197396	-2.04622	TRUE	0.940353	0.742957
cg14020652	0.00279677	1	1592	0.049207	1.30797	0.331736	2.83599	TRUE	0.0814555	0.413191
cg05635754	0.00279716	1	1593	0.0491829	1.30819	0.265513	2.07243	TRUE	0.121356	0.386869
cg02986266	0.00279872	1	1594	0.0491795	1.30822	0.132684	1.61409	TRUE	0.0573213	0.190005
cg01555052	0.00280104	-1	1595	0.0491895	1.30813	-0.185961	-1.46065	TRUE	0.849117	0.663157
cg15750501	0.00280954	1	1596	0.0493077	1.30708	0.198243	2.17135	TRUE	0.0587989	0.257042
cg26210721	0.00281541	1	1597	0.0493798	1.30645	0.0255194	0.516741	TRUE	0.846927	0.872446
cg08457332	0.0028171	-1	1598	0.0493786	1.30646	-0.228512	-1.68792	TRUE	0.840441	0.611929
cg14509902	0.00282208	1	1599	0.0494349	1.30597	-0.0384091	-0.231865	TRUE	0.871338	0.832929
cg22374237	0.00282421	1	1600	0.0494413	1.30591	0.12949	1.05586	TRUE	0.173636	0.303125
cg09640444	0.00282936	-1	1601	0.0495006	1.30539	-0.131526	-1.25092	TRUE	0.896402	0.764875
cg03168497	0.00284038	1	1602	0.0496623	1.30397	0.28358	2.34071	TRUE	0.118483	0.402064
cg27448110	0.00284336	1	1603	0.0496835	1.30379	0.206152	1.51264	TRUE	0.172508	0.378661
cg07969300	0.00284358	1	1604	0.0496563	1.30403	0.0648835	0.950328	TRUE	0.803758	0.868642
cg19735698	0.00284985	1	1605	0.0497347	1.30334	0.250392	1.84632	TRUE	0.153684	0.404075
cg12510512	0.00285543	1	1606	0.0498011	1.30276	0.0129943	0.398847	TRUE	0.814603	0.827598
cg13076829	0.00285888	-1	1607	0.0498302	1.30251	-0.160361	-1.17721	TRUE	0.811763	0.651402
