# Supplementary material for: Epigenetic dysregulation in meningiomas
Source: Neurooncol Adv. 2022 Jun 6;4(1):vdac084. doi: 10.1093/noajnl/vdac084 (PMC9234763; doi:10.1093/noajnl/vdac084)
Supplement: vdac084_suppl_Supplementary_Table_S2 [file vdac084_suppl_supplementary_table_s2.xlsx]

## Sheet: Probe to Promoter Mapping
Gene	Probe
ENSG00000230368.2_FAM41C	cg18147296
ENSG00000283040.1_AL669831.6	cg18147296
ENSG00000272438.1_AL645608.6	cg27573606
ENSG00000272438.1_AL645608.6	cg04195702
ENSG00000272438.1_AL645608.6	cg08128007
ENSG00000272438.1_AL645608.6	cg23733394
ENSG00000272438.1_AL645608.6	cg13371836
ENSG00000272438.1_AL645608.6	cg04407431
ENSG00000272438.1_AL645608.6	cg13565718
ENSG00000230699.2_AL645608.2	cg04364728
ENSG00000230699.2_AL645608.2	cg05151709
ENSG00000230699.2_AL645608.2	cg08546707
ENSG00000230699.2_AL645608.2	cg06154531
ENSG00000230699.2_AL645608.2	cg01782097
ENSG00000230699.2_AL645608.2	cg20825023
ENSG00000230699.2_AL645608.2	cg12549180
ENSG00000241180.1_AL645608.4	cg12549180
ENSG00000230699.2_AL645608.2	cg11851804
ENSG00000241180.1_AL645608.4	cg11851804
ENSG00000230699.2_AL645608.2	cg06623778
ENSG00000241180.1_AL645608.4	cg06623778
ENSG00000230699.2_AL645608.2	cg17436295
ENSG00000241180.1_AL645608.4	cg17436295
ENSG00000241180.1_AL645608.4	cg18865112
ENSG00000223764.2_LINC02593	cg22226438
ENSG00000223764.2_LINC02593	cg08029603
ENSG00000223764.2_LINC02593	cg16347928
ENSG00000223764.2_LINC02593	cg22699361
ENSG00000223764.2_LINC02593	cg03890988
ENSG00000223764.2_LINC02593	cg21786289
ENSG00000223764.2_LINC02593	cg13897241
ENSG00000223764.2_LINC02593	cg13176867
ENSG00000223764.2_LINC02593	cg15105996
ENSG00000223764.2_LINC02593	cg02565062
ENSG00000223764.2_LINC02593	cg09856436
ENSG00000223764.2_LINC02593	cg19159092
ENSG00000223764.2_LINC02593	cg08132177
ENSG00000223764.2_LINC02593	cg27050229
ENSG00000223764.2_LINC02593	cg06931612
ENSG00000223764.2_LINC02593	cg11407801
ENSG00000187634.11_SAMD11	cg11407801
ENSG00000223764.2_LINC02593	cg01197763
ENSG00000187634.11_SAMD11	cg01197763
ENSG00000187634.11_SAMD11	cg01980454
ENSG00000187634.11_SAMD11	cg16352085
ENSG00000187634.11_SAMD11	cg04839849
ENSG00000187634.11_SAMD11	cg03725447
ENSG00000187634.11_SAMD11	cg25215298
ENSG00000187634.11_SAMD11	cg04672450
ENSG00000187634.11_SAMD11	cg27487046
ENSG00000187634.11_SAMD11	cg06091566
ENSG00000187634.11_SAMD11	cg03735847
ENSG00000187634.11_SAMD11	cg03180780
ENSG00000187634.11_SAMD11	cg09166659
ENSG00000187634.11_SAMD11	cg05527507
ENSG00000188976.10_NOC2L	cg02326551
ENSG00000188976.10_NOC2L	cg20453388
ENSG00000188976.10_NOC2L	cg24664590
ENSG00000187961.13_KLHL17	cg24664590
ENSG00000188976.10_NOC2L	cg08472719
ENSG00000187961.13_KLHL17	cg08472719
ENSG00000188976.10_NOC2L	cg03161767
ENSG00000187961.13_KLHL17	cg03161767
ENSG00000188976.10_NOC2L	cg10207527
ENSG00000187961.13_KLHL17	cg10207527
ENSG00000188976.10_NOC2L	cg04485075
ENSG00000187961.13_KLHL17	cg04485075
ENSG00000188976.10_NOC2L	cg16389252
ENSG00000187961.13_KLHL17	cg16389252
ENSG00000188976.10_NOC2L	cg22114309
ENSG00000187961.13_KLHL17	cg22114309
ENSG00000188976.10_NOC2L	cg11132698
ENSG00000187961.13_KLHL17	cg11132698
ENSG00000188976.10_NOC2L	cg09789536
ENSG00000187961.13_KLHL17	cg09789536
ENSG00000188976.10_NOC2L	cg26866020
ENSG00000187961.13_KLHL17	cg26866020
ENSG00000188976.10_NOC2L	cg17505193
ENSG00000187961.13_KLHL17	cg17505193
ENSG00000188976.10_NOC2L	cg13802035
ENSG00000187961.13_KLHL17	cg13802035
ENSG00000187961.13_KLHL17	cg07582955
ENSG00000187961.13_KLHL17	cg16968662
ENSG00000187961.13_KLHL17	cg07696918
ENSG00000187961.13_KLHL17	cg04359978
ENSG00000187961.13_KLHL17	cg07236207
ENSG00000187583.10_PLEKHN1	cg14997037
ENSG00000187583.10_PLEKHN1	cg15648958
ENSG00000187583.10_PLEKHN1	cg03041482
ENSG00000187583.10_PLEKHN1	cg00328058
ENSG00000187583.10_PLEKHN1	cg25742326
ENSG00000187583.10_PLEKHN1	cg12663811
ENSG00000187583.10_PLEKHN1	cg07390924
ENSG00000187583.10_PLEKHN1	cg10110857
ENSG00000187583.10_PLEKHN1	cg10375192
ENSG00000187583.10_PLEKHN1	cg02056921
ENSG00000187583.10_PLEKHN1	cg21832150
ENSG00000187583.10_PLEKHN1	cg24076968
ENSG00000187583.10_PLEKHN1	cg12536471
ENSG00000187583.10_PLEKHN1	cg06324192
ENSG00000187642.9_PERM1	cg22348654
ENSG00000187642.9_PERM1	cg18166741
ENSG00000187642.9_PERM1	cg22699004
ENSG00000187642.9_PERM1	cg10824915
ENSG00000187642.9_PERM1	cg22599150
ENSG00000187642.9_PERM1	cg16349774
ENSG00000187642.9_PERM1	cg15526941
ENSG00000187642.9_PERM1	cg10201533
ENSG00000187642.9_PERM1	cg11235921
ENSG00000187642.9_PERM1	cg11782208
ENSG00000187642.9_PERM1	cg11143486
ENSG00000187642.9_PERM1	cg10381813
ENSG00000187642.9_PERM1	cg14350158
ENSG00000272512.1_AL645608.7	cg01729262
ENSG00000272512.1_AL645608.7	cg15882305
ENSG00000272512.1_AL645608.7	cg15713103
ENSG00000188290.10_HES4	cg15713103
ENSG00000272512.1_AL645608.7	cg26003967
ENSG00000188290.10_HES4	cg26003967
ENSG00000272512.1_AL645608.7	cg23552821
ENSG00000188290.10_HES4	cg23552821
ENSG00000272512.1_AL645608.7	cg26224305
ENSG00000188290.10_HES4	cg26224305
ENSG00000272512.1_AL645608.7	cg05095110
ENSG00000188290.10_HES4	cg05095110
ENSG00000272512.1_AL645608.7	cg15578015
ENSG00000188290.10_HES4	cg15578015
ENSG00000272512.1_AL645608.7	cg23205003
ENSG00000188290.10_HES4	cg23205003
ENSG00000187608.9_ISG15	cg23205003
ENSG00000272512.1_AL645608.7	cg17907238
ENSG00000188290.10_HES4	cg17907238
ENSG00000187608.9_ISG15	cg17907238
ENSG00000272512.1_AL645608.7	cg02397514
ENSG00000188290.10_HES4	cg02397514
ENSG00000187608.9_ISG15	cg02397514
ENSG00000188290.10_HES4	cg00447632
ENSG00000187608.9_ISG15	cg00447632
ENSG00000188290.10_HES4	cg26339484
ENSG00000187608.9_ISG15	cg26339484
ENSG00000188290.10_HES4	cg27430493
ENSG00000187608.9_ISG15	cg27430493
ENSG00000188290.10_HES4	cg25066040
ENSG00000187608.9_ISG15	cg25066040
ENSG00000188290.10_HES4	cg27060622
ENSG00000187608.9_ISG15	cg27060622
ENSG00000188290.10_HES4	cg08122545
ENSG00000187608.9_ISG15	cg08122545
ENSG00000188290.10_HES4	cg15825501
ENSG00000187608.9_ISG15	cg15825501
ENSG00000188290.10_HES4	cg13468764
ENSG00000187608.9_ISG15	cg13468764
ENSG00000188290.10_HES4	cg26321643
ENSG00000187608.9_ISG15	cg26321643
ENSG00000188290.10_HES4	cg16578267
ENSG00000187608.9_ISG15	cg16578267
ENSG00000188290.10_HES4	cg18977839
ENSG00000187608.9_ISG15	cg18977839
ENSG00000231702.2_AL645608.3	cg13219080
ENSG00000231702.2_AL645608.3	cg09364122
ENSG00000231702.2_AL645608.3	cg17142931
ENSG00000231702.2_AL645608.3	cg20064006
ENSG00000231702.2_AL645608.3	cg17006413
ENSG00000231702.2_AL645608.3	cg21472517
ENSG00000231702.2_AL645608.3	cg18019572
ENSG00000231702.2_AL645608.3	cg22673826
ENSG00000231702.2_AL645608.3	cg01922485
ENSG00000231702.2_AL645608.3	cg12763038
ENSG00000231702.2_AL645608.3	cg26155170
ENSG00000231702.2_AL645608.3	cg08853797
ENSG00000231702.2_AL645608.3	cg03125763
ENSG00000231702.2_AL645608.3	cg26155520
ENSG00000231702.2_AL645608.3	cg04985032
ENSG00000231702.2_AL645608.3	cg24004483
ENSG00000231702.2_AL645608.3	cg25552017
ENSG00000224969.1_AL645608.1	cg22020633
ENSG00000224969.1_AL645608.1	cg01768082
ENSG00000224969.1_AL645608.1	cg07589034
ENSG00000224969.1_AL645608.1	cg22367159
ENSG00000224969.1_AL645608.1	cg26837773
ENSG00000224969.1_AL645608.1	cg22618402
ENSG00000224969.1_AL645608.1	cg06538872
ENSG00000224969.1_AL645608.1	cg25610492
ENSG00000224969.1_AL645608.1	cg08469540
ENSG00000224969.1_AL645608.1	cg20022511
ENSG00000224969.1_AL645608.1	cg23684711
ENSG00000224969.1_AL645608.1	cg08067365
ENSG00000224969.1_AL645608.1	cg20062691
ENSG00000224969.1_AL645608.1	cg03811829
ENSG00000224969.1_AL645608.1	cg11211792
ENSG00000224969.1_AL645608.1	cg04788999
ENSG00000224969.1_AL645608.1	cg16526047
ENSG00000188157.14_AGRN	cg09363892
ENSG00000188157.14_AGRN	cg03185752
ENSG00000188157.14_AGRN	cg15153791
ENSG00000188157.14_AGRN	cg04336684
ENSG00000188157.14_AGRN	cg22482746
ENSG00000188157.14_AGRN	cg25177113
ENSG00000188157.14_AGRN	cg08223393
ENSG00000188157.14_AGRN	cg07008945
ENSG00000188157.14_AGRN	cg11726631
ENSG00000188157.14_AGRN	cg19813362
ENSG00000188157.14_AGRN	cg00299257
ENSG00000188157.14_AGRN	cg10046671
ENSG00000188157.14_AGRN	cg24704476
ENSG00000242590.1_AL645608.5	cg22627753
ENSG00000242590.1_AL645608.5	cg04559824
ENSG00000242590.1_AL645608.5	cg07912402
ENSG00000242590.1_AL645608.5	cg04274259
ENSG00000242590.1_AL645608.5	cg16903000
ENSG00000242590.1_AL645608.5	cg12483930
ENSG00000242590.1_AL645608.5	cg02415349
ENSG00000242590.1_AL645608.5	cg14252395
ENSG00000242590.1_AL645608.5	cg08262378
ENSG00000242590.1_AL645608.5	cg08530610
ENSG00000242590.1_AL645608.5	cg13439946
ENSG00000217801.9_AL390719.1	cg12184864
ENSG00000217801.9_AL390719.1	cg21607076
ENSG00000217801.9_AL390719.1	cg12647165
ENSG00000217801.9_AL390719.1	cg02482614
ENSG00000217801.9_AL390719.1	cg17098415
ENSG00000217801.9_AL390719.1	cg08459564
ENSG00000217801.9_AL390719.1	cg18172484
ENSG00000217801.9_AL390719.1	cg04919596
ENSG00000217801.9_AL390719.1	cg24678117
ENSG00000273443.1_AL645608.8	cg22169680
ENSG00000273443.1_AL645608.8	cg10720997
ENSG00000273443.1_AL645608.8	cg11405655
ENSG00000273443.1_AL645608.8	cg25523405
ENSG00000273443.1_AL645608.8	cg02105666
ENSG00000273443.1_AL645608.8	cg21139076
ENSG00000273443.1_AL645608.8	cg07549208
ENSG00000237330.2_RNF223	cg20685419
ENSG00000237330.2_RNF223	cg27222785
ENSG00000237330.2_RNF223	cg09864227
ENSG00000237330.2_RNF223	cg07181843
ENSG00000237330.2_RNF223	cg08007197
ENSG00000131591.17_C1orf159	cg24709745
ENSG00000131591.17_C1orf159	cg08927102
ENSG00000131591.17_C1orf159	cg27302190
ENSG00000131591.17_C1orf159	cg18025136
ENSG00000131591.17_C1orf159	cg24638131
ENSG00000131591.17_C1orf159	cg14981312
ENSG00000131591.17_C1orf159	cg09383789
ENSG00000131591.17_C1orf159	cg20945607
ENSG00000131591.17_C1orf159	cg26541516
ENSG00000131591.17_C1orf159	cg03956833
ENSG00000131591.17_C1orf159	cg08881995
ENSG00000131591.17_C1orf159	cg03705284
ENSG00000131591.17_C1orf159	cg15030799
ENSG00000131591.17_C1orf159	cg20156053
ENSG00000131591.17_C1orf159	cg10126324
ENSG00000131591.17_C1orf159	cg06036677
ENSG00000131591.17_C1orf159	cg10579718
ENSG00000131591.17_C1orf159	cg16679343
ENSG00000131591.17_C1orf159	cg19626656
ENSG00000223823.1_LINC01342	cg15822328
ENSG00000223823.1_LINC01342	cg19925558
ENSG00000223823.1_LINC01342	cg22433276
ENSG00000223823.1_LINC01342	cg03128133
ENSG00000223823.1_LINC01342	cg06615380
ENSG00000223823.1_LINC01342	cg11071912
ENSG00000223823.1_LINC01342	cg00812770
ENSG00000223823.1_LINC01342	cg16254267
ENSG00000223823.1_LINC01342	cg12274407
ENSG00000207730.3_MIR200B	cg21475076
ENSG00000207730.3_MIR200B	cg14476334
ENSG00000207730.3_MIR200B	cg13449535
ENSG00000207607.3_MIR200A	cg13449535
ENSG00000207730.3_MIR200B	cg07123481
ENSG00000207607.3_MIR200A	cg07123481
ENSG00000207730.3_MIR200B	cg14144728
ENSG00000207607.3_MIR200A	cg14144728
ENSG00000207730.3_MIR200B	cg01537494
ENSG00000207607.3_MIR200A	cg01537494
ENSG00000207730.3_MIR200B	cg02331673
ENSG00000207607.3_MIR200A	cg02331673
ENSG00000198976.1_MIR429	cg02331673
ENSG00000207730.3_MIR200B	cg11203990
ENSG00000207607.3_MIR200A	cg11203990
ENSG00000198976.1_MIR429	cg11203990
ENSG00000207730.3_MIR200B	cg14161399
ENSG00000207607.3_MIR200A	cg14161399
ENSG00000198976.1_MIR429	cg14161399
ENSG00000207730.3_MIR200B	cg03003746
ENSG00000207607.3_MIR200A	cg03003746
ENSG00000198976.1_MIR429	cg03003746
ENSG00000272141.1_AL390719.2	cg03003746
ENSG00000207730.3_MIR200B	cg13362546
ENSG00000207607.3_MIR200A	cg13362546
ENSG00000198976.1_MIR429	cg13362546
ENSG00000272141.1_AL390719.2	cg13362546
ENSG00000207730.3_MIR200B	cg21810793
ENSG00000207607.3_MIR200A	cg21810793
ENSG00000198976.1_MIR429	cg21810793
ENSG00000272141.1_AL390719.2	cg21810793
ENSG00000207730.3_MIR200B	cg25101291
ENSG00000207607.3_MIR200A	cg25101291
ENSG00000198976.1_MIR429	cg25101291
ENSG00000272141.1_AL390719.2	cg25101291
ENSG00000207730.3_MIR200B	cg16561256
ENSG00000207607.3_MIR200A	cg16561256
ENSG00000198976.1_MIR429	cg16561256
ENSG00000272141.1_AL390719.2	cg16561256
ENSG00000207730.3_MIR200B	cg26910384
ENSG00000207607.3_MIR200A	cg26910384
ENSG00000198976.1_MIR429	cg26910384
ENSG00000272141.1_AL390719.2	cg26910384
ENSG00000207730.3_MIR200B	cg26330479
ENSG00000207607.3_MIR200A	cg26330479
ENSG00000198976.1_MIR429	cg26330479
ENSG00000272141.1_AL390719.2	cg26330479
ENSG00000207730.3_MIR200B	cg06967105
ENSG00000207607.3_MIR200A	cg06967105
ENSG00000198976.1_MIR429	cg06967105
ENSG00000272141.1_AL390719.2	cg06967105
ENSG00000207730.3_MIR200B	cg00152708
ENSG00000207607.3_MIR200A	cg00152708
ENSG00000198976.1_MIR429	cg00152708
ENSG00000272141.1_AL390719.2	cg00152708
ENSG00000207730.3_MIR200B	cg23651812
ENSG00000207607.3_MIR200A	cg23651812
ENSG00000198976.1_MIR429	cg23651812
ENSG00000272141.1_AL390719.2	cg23651812
ENSG00000207730.3_MIR200B	cg03528302
ENSG00000207607.3_MIR200A	cg03528302
ENSG00000198976.1_MIR429	cg03528302
ENSG00000272141.1_AL390719.2	cg03528302
ENSG00000207730.3_MIR200B	cg12760887
ENSG00000207607.3_MIR200A	cg12760887
ENSG00000198976.1_MIR429	cg12760887
ENSG00000272141.1_AL390719.2	cg12760887
ENSG00000207607.3_MIR200A	cg18348086
ENSG00000198976.1_MIR429	cg18348086
ENSG00000272141.1_AL390719.2	cg18348086
ENSG00000198976.1_MIR429	cg23731501
ENSG00000272141.1_AL390719.2	cg23731501
ENSG00000198976.1_MIR429	cg14287724
ENSG00000272141.1_AL390719.2	cg14287724
ENSG00000198976.1_MIR429	cg25605174
ENSG00000272141.1_AL390719.2	cg25605174
ENSG00000162571.13_TTLL10	cg22874652
ENSG00000162571.13_TTLL10	cg27631599
ENSG00000162571.13_TTLL10	cg10056813
ENSG00000162571.13_TTLL10	cg14709479
ENSG00000162571.13_TTLL10	cg01961752
ENSG00000162571.13_TTLL10	cg21288685
ENSG00000162571.13_TTLL10	cg10143960
ENSG00000162571.13_TTLL10	cg01511231
ENSG00000162571.13_TTLL10	cg03278726
ENSG00000162571.13_TTLL10	cg18770446
ENSG00000162571.13_TTLL10	cg22047469
ENSG00000162571.13_TTLL10	cg14793764
ENSG00000162571.13_TTLL10	cg08933284
ENSG00000205231.1_TTLL10-AS1	cg18382926
ENSG00000205231.1_TTLL10-AS1	cg08844387
ENSG00000205231.1_TTLL10-AS1	cg19584957
ENSG00000205231.1_TTLL10-AS1	cg07173112
ENSG00000205231.1_TTLL10-AS1	cg07841371
ENSG00000205231.1_TTLL10-AS1	cg23275914
ENSG00000205231.1_TTLL10-AS1	cg14220262
ENSG00000205231.1_TTLL10-AS1	cg02848157
ENSG00000205231.1_TTLL10-AS1	cg24884961
ENSG00000205231.1_TTLL10-AS1	cg03340606
ENSG00000205231.1_TTLL10-AS1	cg17510786
ENSG00000205231.1_TTLL10-AS1	cg05706898
ENSG00000186891.13_TNFRSF18	cg16046810
ENSG00000186891.13_TNFRSF18	cg19237691
ENSG00000186891.13_TNFRSF18	cg08641866
ENSG00000186891.13_TNFRSF18	cg14886269
ENSG00000186891.13_TNFRSF18	cg15706223
ENSG00000186891.13_TNFRSF18	cg06097659
ENSG00000186891.13_TNFRSF18	cg04343794
ENSG00000186891.13_TNFRSF18	cg07671976
ENSG00000186891.13_TNFRSF18	cg00086243
ENSG00000186891.13_TNFRSF18	cg02709725
ENSG00000186891.13_TNFRSF18	cg10583942
ENSG00000186891.13_TNFRSF18	cg07119157
ENSG00000186891.13_TNFRSF18	cg19092396
ENSG00000186891.13_TNFRSF18	cg25144135
ENSG00000186827.10_TNFRSF4	cg01437515
ENSG00000186827.10_TNFRSF4	cg12759096
ENSG00000186827.10_TNFRSF4	cg22335801
ENSG00000186827.10_TNFRSF4	cg14661234
ENSG00000186827.10_TNFRSF4	cg23394673
ENSG00000186827.10_TNFRSF4	cg23166857
ENSG00000186827.10_TNFRSF4	cg09586191
ENSG00000186827.10_TNFRSF4	cg23867494
ENSG00000186827.10_TNFRSF4	cg21815220
ENSG00000186827.10_TNFRSF4	cg17084044
ENSG00000186827.10_TNFRSF4	cg16252905
ENSG00000078808.16_SDF4	cg02224920
ENSG00000176022.5_B3GALT6	cg02224920
ENSG00000078808.16_SDF4	cg20871445
ENSG00000176022.5_B3GALT6	cg20871445
ENSG00000078808.16_SDF4	cg03392900
ENSG00000176022.5_B3GALT6	cg03392900
ENSG00000078808.16_SDF4	cg14074924
ENSG00000176022.5_B3GALT6	cg14074924
ENSG00000078808.16_SDF4	cg18387017
ENSG00000176022.5_B3GALT6	cg18387017
ENSG00000078808.16_SDF4	cg19945840
ENSG00000176022.5_B3GALT6	cg19945840
ENSG00000078808.16_SDF4	cg13924635
ENSG00000176022.5_B3GALT6	cg13924635
ENSG00000078808.16_SDF4	cg22220310
ENSG00000176022.5_B3GALT6	cg22220310
ENSG00000078808.16_SDF4	cg14477263
ENSG00000176022.5_B3GALT6	cg14477263
ENSG00000078808.16_SDF4	cg07810204
ENSG00000176022.5_B3GALT6	cg07810204
ENSG00000184163.3_C1QTNF12	cg02279987
ENSG00000184163.3_C1QTNF12	cg19236794
ENSG00000184163.3_C1QTNF12	cg04719903
ENSG00000184163.3_C1QTNF12	cg25594899
ENSG00000184163.3_C1QTNF12	cg14089984
ENSG00000184163.3_C1QTNF12	cg06443533
ENSG00000184163.3_C1QTNF12	cg26314055
ENSG00000184163.3_C1QTNF12	cg20747739
ENSG00000260179.1_AL162741.1	cg13440692
ENSG00000260179.1_AL162741.1	cg19869091
ENSG00000160087.20_UBE2J2	cg23891364
ENSG00000160087.20_UBE2J2	cg21864845
ENSG00000160087.20_UBE2J2	cg02913364
ENSG00000160087.20_UBE2J2	cg16717690
ENSG00000230415.1_LINC01786	cg16717690
ENSG00000160087.20_UBE2J2	cg02581421
ENSG00000230415.1_LINC01786	cg02581421
ENSG00000160087.20_UBE2J2	cg03322129
ENSG00000230415.1_LINC01786	cg03322129
ENSG00000160087.20_UBE2J2	cg01794932
ENSG00000230415.1_LINC01786	cg01794932
ENSG00000160087.20_UBE2J2	cg26163375
ENSG00000230415.1_LINC01786	cg26163375
ENSG00000160087.20_UBE2J2	cg22670128
ENSG00000230415.1_LINC01786	cg22670128
ENSG00000162572.20_SCNN1D	cg07812848
ENSG00000162572.20_SCNN1D	cg19861048
ENSG00000162572.20_SCNN1D	cg13587552
ENSG00000162572.20_SCNN1D	cg11229611
ENSG00000162572.20_SCNN1D	cg06909630
ENSG00000162572.20_SCNN1D	cg12645236
ENSG00000162572.20_SCNN1D	cg00825734
ENSG00000162572.20_SCNN1D	cg22421766
ENSG00000162572.20_SCNN1D	cg24576260
ENSG00000278073.1_MIR6726	cg01515136
ENSG00000278073.1_MIR6726	cg17026072
ENSG00000278073.1_MIR6726	cg09439264
ENSG00000278073.1_MIR6726	cg25106100
ENSG00000278073.1_MIR6726	cg27543922
ENSG00000278073.1_MIR6726	cg18163062
ENSG00000278073.1_MIR6726	cg14529643
ENSG00000169972.11_PUSL1	cg26333156
ENSG00000169972.11_PUSL1	cg00262415
ENSG00000169972.11_PUSL1	cg27440283
ENSG00000169972.11_PUSL1	cg00086266
ENSG00000169972.11_PUSL1	cg19323338
ENSG00000131584.18_ACAP3	cg19323338
ENSG00000169972.11_PUSL1	cg24157952
ENSG00000131584.18_ACAP3	cg24157952
ENSG00000169972.11_PUSL1	cg15042692
ENSG00000131584.18_ACAP3	cg15042692
ENSG00000169972.11_PUSL1	cg07425625
ENSG00000131584.18_ACAP3	cg07425625
ENSG00000169972.11_PUSL1	cg06984883
ENSG00000131584.18_ACAP3	cg06984883
ENSG00000169972.11_PUSL1	cg04840417
ENSG00000131584.18_ACAP3	cg04840417
ENSG00000169972.11_PUSL1	cg16887862
ENSG00000131584.18_ACAP3	cg16887862
ENSG00000169972.11_PUSL1	cg24497877
ENSG00000131584.18_ACAP3	cg24497877
ENSG00000169972.11_PUSL1	cg18224588
ENSG00000131584.18_ACAP3	cg18224588
ENSG00000169972.11_PUSL1	cg14488957
ENSG00000131584.18_ACAP3	cg14488957
ENSG00000169972.11_PUSL1	cg06085743
ENSG00000131584.18_ACAP3	cg06085743
ENSG00000169972.11_PUSL1	cg05397202
ENSG00000131584.18_ACAP3	cg05397202
ENSG00000169972.11_PUSL1	cg23931819
ENSG00000131584.18_ACAP3	cg23931819
ENSG00000169972.11_PUSL1	cg02506753
ENSG00000131584.18_ACAP3	cg02506753
ENSG00000169972.11_PUSL1	cg05362521
ENSG00000131584.18_ACAP3	cg05362521
ENSG00000169972.11_PUSL1	cg05724097
ENSG00000131584.18_ACAP3	cg05724097
ENSG00000131584.18_ACAP3	cg26369180
ENSG00000283712.1_MIR6727	cg26369180
ENSG00000131584.18_ACAP3	cg19383909
ENSG00000283712.1_MIR6727	cg19383909
ENSG00000283712.1_MIR6727	cg26576041
ENSG00000283712.1_MIR6727	cg11847126
ENSG00000283712.1_MIR6727	cg15736449
ENSG00000283712.1_MIR6727	cg23689441
ENSG00000283712.1_MIR6727	cg17709975
ENSG00000283712.1_MIR6727	cg10435967
ENSG00000283712.1_MIR6727	cg08663263
ENSG00000240731.1_AL139287.1	cg04926200
ENSG00000240731.1_AL139287.1	cg26920857
ENSG00000240731.1_AL139287.1	cg12609142
ENSG00000127054.20_INTS11	cg12046908
ENSG00000224051.6_CPTP	cg12046908
ENSG00000127054.20_INTS11	cg26831087
ENSG00000224051.6_CPTP	cg26831087
ENSG00000127054.20_INTS11	cg21197375
ENSG00000224051.6_CPTP	cg21197375
ENSG00000127054.20_INTS11	cg20236831
ENSG00000224051.6_CPTP	cg20236831
ENSG00000127054.20_INTS11	cg13183628
ENSG00000224051.6_CPTP	cg13183628
ENSG00000127054.20_INTS11	cg06038049
ENSG00000224051.6_CPTP	cg06038049
ENSG00000127054.20_INTS11	cg04232698
ENSG00000224051.6_CPTP	cg04232698
ENSG00000127054.20_INTS11	cg19827148
ENSG00000224051.6_CPTP	cg19827148
ENSG00000127054.20_INTS11	cg17970390
ENSG00000224051.6_CPTP	cg17970390
ENSG00000127054.20_INTS11	cg05598010
ENSG00000224051.6_CPTP	cg05598010
ENSG00000169962.4_TAS1R3	cg21647460
ENSG00000169962.4_TAS1R3	cg20705390
ENSG00000169962.4_TAS1R3	cg04981007
ENSG00000169962.4_TAS1R3	cg24252805
ENSG00000169962.4_TAS1R3	cg07346648
ENSG00000169962.4_TAS1R3	cg08037114
ENSG00000169962.4_TAS1R3	cg07624812
ENSG00000169962.4_TAS1R3	cg04910752
ENSG00000169962.4_TAS1R3	cg13246026
ENSG00000169962.4_TAS1R3	cg21396988
ENSG00000169962.4_TAS1R3	cg06802641
ENSG00000169962.4_TAS1R3	cg03402404
ENSG00000169962.4_TAS1R3	cg10065209
ENSG00000169962.4_TAS1R3	cg08621441
ENSG00000169962.4_TAS1R3	cg18386618
ENSG00000169962.4_TAS1R3	cg06395167
ENSG00000169962.4_TAS1R3	cg16174225
ENSG00000284372.1_MIR6808	cg16575694
ENSG00000284372.1_MIR6808	cg06646682
ENSG00000284372.1_MIR6808	cg13494355
ENSG00000284372.1_MIR6808	cg22376366
ENSG00000284372.1_MIR6808	cg25203539
ENSG00000284372.1_MIR6808	cg06649390
ENSG00000107404.19_DVL1	cg13932473
ENSG00000107404.19_DVL1	cg04119843
ENSG00000107404.19_DVL1	cg09236098
ENSG00000107404.19_DVL1	cg12625874
ENSG00000107404.19_DVL1	cg10164137
ENSG00000107404.19_DVL1	cg17873420
ENSG00000162576.16_MXRA8	cg13354934
ENSG00000162576.16_MXRA8	cg14375163
ENSG00000162576.16_MXRA8	cg20426768
ENSG00000162576.16_MXRA8	cg24153574
ENSG00000162576.16_MXRA8	cg21165029
ENSG00000162576.16_MXRA8	cg03400623
ENSG00000162576.16_MXRA8	cg22109675
ENSG00000162576.16_MXRA8	cg15492552
ENSG00000175756.13_AURKAIP1	cg09864992
ENSG00000175756.13_AURKAIP1	cg25685675
ENSG00000175756.13_AURKAIP1	cg14094639
ENSG00000175756.13_AURKAIP1	cg01508988
ENSG00000175756.13_AURKAIP1	cg07395004
ENSG00000175756.13_AURKAIP1	cg19871494
ENSG00000175756.13_AURKAIP1	cg15604233
ENSG00000175756.13_AURKAIP1	cg11518257
ENSG00000175756.13_AURKAIP1	cg19823490
ENSG00000175756.13_AURKAIP1	cg15617543
ENSG00000175756.13_AURKAIP1	cg02144516
ENSG00000175756.13_AURKAIP1	cg26865478
ENSG00000223663.2_NDUFB4P8	cg26865478
ENSG00000223663.2_NDUFB4P8	cg16361266
ENSG00000221978.11_CCNL2	cg24837149
ENSG00000224870.6_AL391244.1	cg24837149
ENSG00000221978.11_CCNL2	cg16278124
ENSG00000224870.6_AL391244.1	cg16278124
ENSG00000221978.11_CCNL2	cg06817090
ENSG00000224870.6_AL391244.1	cg06817090
ENSG00000221978.11_CCNL2	cg16573386
ENSG00000224870.6_AL391244.1	cg16573386
ENSG00000221978.11_CCNL2	cg17397377
ENSG00000224870.6_AL391244.1	cg17397377
ENSG00000221978.11_CCNL2	cg07191003
ENSG00000224870.6_AL391244.1	cg07191003
ENSG00000221978.11_CCNL2	cg08470185
ENSG00000224870.6_AL391244.1	cg08470185
ENSG00000221978.11_CCNL2	cg13053783
ENSG00000224870.6_AL391244.1	cg13053783
ENSG00000221978.11_CCNL2	cg15130241
ENSG00000224870.6_AL391244.1	cg15130241
ENSG00000221978.11_CCNL2	cg25842896
ENSG00000224870.6_AL391244.1	cg25842896
ENSG00000221978.11_CCNL2	cg00173405
ENSG00000224870.6_AL391244.1	cg00173405
ENSG00000221978.11_CCNL2	cg03943717
ENSG00000224870.6_AL391244.1	cg03943717
ENSG00000221978.11_CCNL2	cg23437836
ENSG00000224870.6_AL391244.1	cg23437836
ENSG00000221978.11_CCNL2	cg00968800
ENSG00000224870.6_AL391244.1	cg00968800
ENSG00000221978.11_CCNL2	cg09064061
ENSG00000224870.6_AL391244.1	cg09064061
ENSG00000264293.2_RN7SL657P	cg14795268
ENSG00000242485.5_MRPL20	cg14795268
ENSG00000264293.2_RN7SL657P	cg21439539
ENSG00000242485.5_MRPL20	cg21439539
ENSG00000264293.2_RN7SL657P	cg20275133
ENSG00000242485.5_MRPL20	cg20275133
ENSG00000264293.2_RN7SL657P	cg16728516
ENSG00000242485.5_MRPL20	cg16728516
ENSG00000272455.1_AL391244.3	cg16728516
ENSG00000264293.2_RN7SL657P	cg05048680
ENSG00000242485.5_MRPL20	cg05048680
ENSG00000272455.1_AL391244.3	cg05048680
ENSG00000264293.2_RN7SL657P	cg25769755
ENSG00000242485.5_MRPL20	cg25769755
ENSG00000272455.1_AL391244.3	cg25769755
ENSG00000264293.2_RN7SL657P	cg11993086
ENSG00000242485.5_MRPL20	cg11993086
ENSG00000272455.1_AL391244.3	cg11993086
ENSG00000264293.2_RN7SL657P	cg05595602
ENSG00000242485.5_MRPL20	cg05595602
ENSG00000272455.1_AL391244.3	cg05595602
ENSG00000264293.2_RN7SL657P	cg25397779
ENSG00000242485.5_MRPL20	cg25397779
ENSG00000272455.1_AL391244.3	cg25397779
ENSG00000242485.5_MRPL20	cg12525514
ENSG00000272455.1_AL391244.3	cg12525514
ENSG00000242485.5_MRPL20	cg11222665
ENSG00000272455.1_AL391244.3	cg11222665
ENSG00000242485.5_MRPL20	cg25939543
ENSG00000272455.1_AL391244.3	cg25939543
ENSG00000272455.1_AL391244.3	cg16661858
ENSG00000225905.1_AL391244.2	cg00060374
ENSG00000235098.8_ANKRD65	cg00060374
ENSG00000225905.1_AL391244.2	cg17507949
ENSG00000235098.8_ANKRD65	cg17507949
ENSG00000225905.1_AL391244.2	cg23894219
ENSG00000235098.8_ANKRD65	cg23894219
ENSG00000225905.1_AL391244.2	cg15633699
ENSG00000235098.8_ANKRD65	cg15633699
ENSG00000225905.1_AL391244.2	cg10380643
ENSG00000235098.8_ANKRD65	cg10380643
ENSG00000225905.1_AL391244.2	cg15081886
ENSG00000235098.8_ANKRD65	cg15081886
ENSG00000225905.1_AL391244.2	cg15823872
ENSG00000235098.8_ANKRD65	cg15823872
ENSG00000235098.8_ANKRD65	cg24555071
ENSG00000235098.8_ANKRD65	cg06711078
ENSG00000235098.8_ANKRD65	cg12286462
ENSG00000205116.3_TMEM88B	cg01721822
ENSG00000205116.3_TMEM88B	cg21285198
ENSG00000205116.3_TMEM88B	cg00305774
ENSG00000205116.3_TMEM88B	cg22517356
ENSG00000205116.3_TMEM88B	cg09368716
ENSG00000205116.3_TMEM88B	cg12208770
ENSG00000205116.3_TMEM88B	cg26863172
ENSG00000205116.3_TMEM88B	cg17142722
ENSG00000205116.3_TMEM88B	cg04897188
ENSG00000225285.1_LINC01770	cg19270739
ENSG00000179403.11_VWA1	cg19270739
ENSG00000225285.1_LINC01770	cg21837069
ENSG00000179403.11_VWA1	cg21837069
ENSG00000225285.1_LINC01770	cg17491622
ENSG00000179403.11_VWA1	cg17491622
ENSG00000225285.1_LINC01770	cg06444575
ENSG00000179403.11_VWA1	cg06444575
ENSG00000225285.1_LINC01770	cg00702126
ENSG00000179403.11_VWA1	cg00702126
ENSG00000225285.1_LINC01770	cg14667273
ENSG00000179403.11_VWA1	cg14667273
ENSG00000225285.1_LINC01770	cg27391934
ENSG00000179403.11_VWA1	cg27391934
ENSG00000225285.1_LINC01770	cg08589721
ENSG00000179403.11_VWA1	cg08589721
ENSG00000225285.1_LINC01770	cg14271665
ENSG00000179403.11_VWA1	cg14271665
ENSG00000225285.1_LINC01770	cg02896318
ENSG00000179403.11_VWA1	cg02896318
ENSG00000225285.1_LINC01770	cg25234611
ENSG00000179403.11_VWA1	cg25234611
ENSG00000225285.1_LINC01770	cg09668627
ENSG00000179403.11_VWA1	cg09668627
ENSG00000215915.9_ATAD3C	cg21001441
ENSG00000215915.9_ATAD3C	cg02136596
ENSG00000215915.9_ATAD3C	cg27383362
ENSG00000160072.19_ATAD3B	cg03742705
ENSG00000160072.19_ATAD3B	cg15875062
ENSG00000160072.19_ATAD3B	cg10228629
ENSG00000160072.19_ATAD3B	cg06377929
ENSG00000160072.19_ATAD3B	cg10240778
ENSG00000160072.19_ATAD3B	cg04286729
ENSG00000160072.19_ATAD3B	cg12909536
ENSG00000197785.13_ATAD3A	cg09932694
ENSG00000197785.13_ATAD3A	cg17464271
ENSG00000197785.13_ATAD3A	cg11103442
ENSG00000197785.13_ATAD3A	cg22225258
ENSG00000197785.13_ATAD3A	cg12648677
ENSG00000197785.13_ATAD3A	cg06128920
ENSG00000197785.13_ATAD3A	cg21124756
ENSG00000197785.13_ATAD3A	cg24729577
ENSG00000205090.8_TMEM240	cg12632610
ENSG00000205090.8_TMEM240	cg16001723
ENSG00000205090.8_TMEM240	cg13850380
ENSG00000205090.8_TMEM240	cg00813378
ENSG00000205090.8_TMEM240	cg08738570
ENSG00000205090.8_TMEM240	cg22497741
ENSG00000205090.8_TMEM240	cg16306898
ENSG00000205090.8_TMEM240	cg16601494
ENSG00000205090.8_TMEM240	cg15487867
ENSG00000205090.8_TMEM240	cg23244095
ENSG00000205090.8_TMEM240	cg18114463
ENSG00000205090.8_TMEM240	cg09612202
ENSG00000205090.8_TMEM240	cg26602477
ENSG00000205090.8_TMEM240	cg11811409
ENSG00000205090.8_TMEM240	cg26690297
ENSG00000205090.8_TMEM240	cg08464374
ENSG00000205090.8_TMEM240	cg01802295
ENSG00000205090.8_TMEM240	cg13575252
ENSG00000215014.5_AL645728.1	cg25018209
ENSG00000160075.11_SSU72	cg25018209
ENSG00000215014.5_AL645728.1	cg11586519
ENSG00000160075.11_SSU72	cg11586519
ENSG00000215014.5_AL645728.1	cg26221637
ENSG00000160075.11_SSU72	cg26221637
ENSG00000215014.5_AL645728.1	cg19158176
ENSG00000160075.11_SSU72	cg19158176
ENSG00000215014.5_AL645728.1	cg13424097
ENSG00000160075.11_SSU72	cg13424097
ENSG00000215014.5_AL645728.1	cg07090025
ENSG00000160075.11_SSU72	cg07090025
ENSG00000215014.5_AL645728.1	cg06199750
ENSG00000160075.11_SSU72	cg06199750
ENSG00000215014.5_AL645728.1	cg05433637
ENSG00000160075.11_SSU72	cg05433637
ENSG00000215014.5_AL645728.1	cg08271362
ENSG00000160075.11_SSU72	cg08271362
ENSG00000215014.5_AL645728.1	cg20755353
ENSG00000160075.11_SSU72	cg20755353
ENSG00000228594.3_FNDC10	cg05934012
ENSG00000228594.3_FNDC10	cg07479014
ENSG00000228594.3_FNDC10	cg09126090
ENSG00000228594.3_FNDC10	cg16358446
ENSG00000228594.3_FNDC10	cg08289140
ENSG00000228594.3_FNDC10	cg11521998
ENSG00000228594.3_FNDC10	cg09172260
ENSG00000197530.12_MIB2	cg07147033
ENSG00000272106.1_AL691432.2	cg07147033
ENSG00000197530.12_MIB2	cg13897348
ENSG00000272106.1_AL691432.2	cg13897348
ENSG00000197530.12_MIB2	cg19246761
ENSG00000272106.1_AL691432.2	cg19246761
ENSG00000197530.12_MIB2	cg01229567
ENSG00000272106.1_AL691432.2	cg01229567
ENSG00000197530.12_MIB2	cg15817635
ENSG00000272106.1_AL691432.2	cg15817635
ENSG00000197530.12_MIB2	cg15652741
ENSG00000272106.1_AL691432.2	cg15652741
ENSG00000197530.12_MIB2	cg10705488
ENSG00000272106.1_AL691432.2	cg10705488
ENSG00000197530.12_MIB2	cg11140595
ENSG00000272106.1_AL691432.2	cg11140595
ENSG00000197530.12_MIB2	cg06761793
ENSG00000272106.1_AL691432.2	cg06761793
ENSG00000197530.12_MIB2	cg18123911
ENSG00000272106.1_AL691432.2	cg18123911
ENSG00000197530.12_MIB2	cg17271960
ENSG00000272106.1_AL691432.2	cg17271960
ENSG00000197530.12_MIB2	cg25004270
ENSG00000272106.1_AL691432.2	cg25004270
ENSG00000197530.12_MIB2	cg25880288
ENSG00000272106.1_AL691432.2	cg25880288
ENSG00000197530.12_MIB2	cg10600968
ENSG00000272106.1_AL691432.2	cg10600968
ENSG00000197530.12_MIB2	cg05941212
ENSG00000272106.1_AL691432.2	cg05941212
ENSG00000197530.12_MIB2	cg13947830
ENSG00000272106.1_AL691432.2	cg13947830
ENSG00000272106.1_AL691432.2	cg23605175
ENSG00000189409.13_MMP23B	cg00297832
ENSG00000189409.13_MMP23B	cg24368383
ENSG00000189409.13_MMP23B	cg04882394
ENSG00000189409.13_MMP23B	cg24535439
ENSG00000189409.13_MMP23B	cg00262621
ENSG00000189409.13_MMP23B	cg08231710
ENSG00000189409.13_MMP23B	cg06943420
ENSG00000189409.13_MMP23B	cg11648594
ENSG00000189409.13_MMP23B	cg26740494
ENSG00000189409.13_MMP23B	cg03136646
ENSG00000189409.13_MMP23B	cg11798909
ENSG00000248333.8_CDK11B	cg00998168
ENSG00000272004.1_FO704657.1	cg00998168
ENSG00000248333.8_CDK11B	cg18282011
ENSG00000272004.1_FO704657.1	cg18282011
ENSG00000248333.8_CDK11B	cg20155988
ENSG00000272004.1_FO704657.1	cg20155988
ENSG00000248333.8_CDK11B	cg26562592
ENSG00000272004.1_FO704657.1	cg26562592
ENSG00000248333.8_CDK11B	cg08864381
ENSG00000272004.1_FO704657.1	cg08864381
ENSG00000269737.2_AL691432.1	cg19382808
ENSG00000269737.2_AL691432.1	cg03972505
ENSG00000269737.2_AL691432.1	cg17939059
ENSG00000269737.2_AL691432.1	cg18288914
ENSG00000269737.2_AL691432.1	cg03548463
ENSG00000269737.2_AL691432.1	cg09330116
ENSG00000189339.11_SLC35E2B	cg19018051
ENSG00000215914.4_MMP23A	cg21265770
ENSG00000008128.22_CDK11A	cg04243582
ENSG00000227775.3_AL031282.1	cg04243582
ENSG00000008130.15_NADK	cg10388316
ENSG00000008130.15_NADK	cg00997530
ENSG00000008130.15_NADK	cg00328972
ENSG00000008130.15_NADK	cg26421735
ENSG00000008130.15_NADK	cg09932345
ENSG00000008130.15_NADK	cg02297801
ENSG00000008130.15_NADK	cg02280859
ENSG00000008130.15_NADK	cg23678594
ENSG00000008130.15_NADK	cg19083977
ENSG00000008130.15_NADK	cg02769781
ENSG00000078369.17_GNB1	cg03043696
ENSG00000078369.17_GNB1	cg19340909
ENSG00000231050.1_AL109917.1	cg19340909
ENSG00000078369.17_GNB1	cg03716942
ENSG00000231050.1_AL109917.1	cg03716942
ENSG00000078369.17_GNB1	cg06196161
ENSG00000231050.1_AL109917.1	cg06196161
ENSG00000078369.17_GNB1	cg23891190
ENSG00000231050.1_AL109917.1	cg23891190
ENSG00000078369.17_GNB1	cg01821754
ENSG00000231050.1_AL109917.1	cg01821754
ENSG00000078369.17_GNB1	cg17483139
ENSG00000231050.1_AL109917.1	cg17483139
ENSG00000078369.17_GNB1	cg04266169
ENSG00000231050.1_AL109917.1	cg04266169
ENSG00000078369.17_GNB1	cg15827003
ENSG00000231050.1_AL109917.1	cg15827003
ENSG00000078369.17_GNB1	cg18854735
ENSG00000231050.1_AL109917.1	cg18854735
ENSG00000078369.17_GNB1	cg12150066
ENSG00000231050.1_AL109917.1	cg12150066
ENSG00000078369.17_GNB1	cg23982607
ENSG00000231050.1_AL109917.1	cg23982607
ENSG00000169885.9_CALML6	cg15102821
ENSG00000169885.9_CALML6	cg01755342
ENSG00000169885.9_CALML6	cg15819352
ENSG00000169885.9_CALML6	cg01826337
ENSG00000169885.9_CALML6	cg06443644
ENSG00000169885.9_CALML6	cg11549166
ENSG00000169885.9_CALML6	cg22364929
ENSG00000169885.9_CALML6	cg05132306
ENSG00000169885.9_CALML6	cg17434257
ENSG00000169885.9_CALML6	cg15527168
ENSG00000178821.12_TMEM52	cg03442254
ENSG00000178821.12_TMEM52	cg16989443
ENSG00000178821.12_TMEM52	cg07177011
ENSG00000178821.12_TMEM52	cg22718050
ENSG00000178821.12_TMEM52	cg10943191
ENSG00000178821.12_TMEM52	cg15496744
ENSG00000178821.12_TMEM52	cg22865286
ENSG00000178821.12_TMEM52	cg17091266
ENSG00000178821.12_TMEM52	cg13680954
ENSG00000178821.12_TMEM52	cg14180718
ENSG00000178821.12_TMEM52	cg08169659
ENSG00000178821.12_TMEM52	cg17722231
ENSG00000178821.12_TMEM52	cg22094750
ENSG00000178821.12_TMEM52	cg08134829
ENSG00000178821.12_TMEM52	cg25590392
ENSG00000178821.12_TMEM52	cg10096055
ENSG00000178821.12_TMEM52	cg02577049
ENSG00000178821.12_TMEM52	cg05355142
ENSG00000178821.12_TMEM52	cg04758387
ENSG00000178821.12_TMEM52	cg10219957
ENSG00000178821.12_TMEM52	cg22536775
ENSG00000178821.12_TMEM52	cg10521536
ENSG00000178821.12_TMEM52	cg09859491
ENSG00000178821.12_TMEM52	cg06174563
ENSG00000178821.12_TMEM52	cg01428437
ENSG00000178821.12_TMEM52	cg04886783
ENSG00000178821.12_TMEM52	cg02050973
ENSG00000178821.12_TMEM52	cg07419586
ENSG00000142609.18_CFAP74	cg22344830
ENSG00000142609.18_CFAP74	cg05700129
ENSG00000142609.18_CFAP74	cg26067203
ENSG00000142609.18_CFAP74	cg23621729
ENSG00000142609.18_CFAP74	cg08114317
ENSG00000142609.18_CFAP74	cg00014118
ENSG00000142609.18_CFAP74	cg24317585
ENSG00000142609.18_CFAP74	cg23037871
ENSG00000233542.1_AL391845.2	cg17130982
ENSG00000233542.1_AL391845.2	cg09021225
ENSG00000233542.1_AL391845.2	cg00546307
ENSG00000233542.1_AL391845.2	cg13103143
ENSG00000187730.8_GABRD	cg26609236
ENSG00000187730.8_GABRD	cg17854471
ENSG00000187730.8_GABRD	cg24087944
ENSG00000187730.8_GABRD	cg22817993
ENSG00000187730.8_GABRD	cg09107007
ENSG00000187730.8_GABRD	cg11808581
ENSG00000187730.8_GABRD	cg00580652
ENSG00000187730.8_GABRD	cg18392644
ENSG00000187730.8_GABRD	cg06063714
ENSG00000226969.1_AL391845.1	cg14417954
ENSG00000067606.16_PRKCZ	cg14417954
ENSG00000226969.1_AL391845.1	cg26610624
ENSG00000067606.16_PRKCZ	cg26610624
ENSG00000226969.1_AL391845.1	cg21137823
ENSG00000067606.16_PRKCZ	cg21137823
ENSG00000226969.1_AL391845.1	cg03754143
ENSG00000067606.16_PRKCZ	cg03754143
ENSG00000226969.1_AL391845.1	cg22865720
ENSG00000067606.16_PRKCZ	cg22865720
ENSG00000226969.1_AL391845.1	cg11345323
ENSG00000067606.16_PRKCZ	cg11345323
ENSG00000226969.1_AL391845.1	cg24035370
ENSG00000067606.16_PRKCZ	cg24035370
ENSG00000226969.1_AL391845.1	cg19370684
ENSG00000067606.16_PRKCZ	cg19370684
ENSG00000226969.1_AL391845.1	cg07797073
ENSG00000067606.16_PRKCZ	cg07797073
ENSG00000226969.1_AL391845.1	cg02347356
ENSG00000067606.16_PRKCZ	cg02347356
ENSG00000226969.1_AL391845.1	cg05929117
ENSG00000067606.16_PRKCZ	cg05929117
ENSG00000067606.16_PRKCZ	cg20285026
ENSG00000271806.1_AL590822.2	cg10334053
ENSG00000182873.5_PRKCZ-AS1	cg09180820
ENSG00000182873.5_PRKCZ-AS1	cg01073918
ENSG00000182873.5_PRKCZ-AS1	cg09579361
ENSG00000182873.5_PRKCZ-AS1	cg01080781
ENSG00000182873.5_PRKCZ-AS1	cg10057528
ENSG00000182873.5_PRKCZ-AS1	cg16559025
ENSG00000182873.5_PRKCZ-AS1	cg25768250
ENSG00000234396.3_AL590822.1	cg04597658
ENSG00000162585.16_FAAP20	cg04597658
ENSG00000234396.3_AL590822.1	cg19756430
ENSG00000162585.16_FAAP20	cg19756430
ENSG00000234396.3_AL590822.1	cg00026222
ENSG00000162585.16_FAAP20	cg00026222
ENSG00000234396.3_AL590822.1	cg15451548
ENSG00000162585.16_FAAP20	cg15451548
ENSG00000234396.3_AL590822.1	cg23632393
ENSG00000162585.16_FAAP20	cg23632393
ENSG00000157933.9_SKI	cg00395931
ENSG00000157933.9_SKI	cg11155915
ENSG00000157933.9_SKI	cg07333862
ENSG00000157933.9_SKI	cg13400516
ENSG00000157933.9_SKI	cg11257240
ENSG00000157933.9_SKI	cg27536187
ENSG00000157933.9_SKI	cg17422926
ENSG00000157933.9_SKI	cg06382459
ENSG00000157933.9_SKI	cg05052194
ENSG00000157933.9_SKI	cg15700006
ENSG00000157933.9_SKI	cg00502932
ENSG00000157933.9_SKI	cg01979157
ENSG00000157933.9_SKI	cg05603985
ENSG00000157933.9_SKI	cg08884752
ENSG00000272161.1_AL589739.1	cg04236205
ENSG00000272161.1_AL589739.1	cg03500433
ENSG00000272161.1_AL589739.1	cg12131894
ENSG00000272161.1_AL589739.1	cg08868601
ENSG00000272161.1_AL589739.1	cg12700755
ENSG00000272161.1_AL589739.1	cg00090764
ENSG00000272161.1_AL589739.1	cg00988396
ENSG00000272161.1_AL589739.1	cg08360229
ENSG00000272161.1_AL589739.1	cg05628390
ENSG00000272161.1_AL589739.1	cg27294168
ENSG00000269896.2_AL513477.1	cg11669283
ENSG00000269896.2_AL513477.1	cg07559319
ENSG00000269896.2_AL513477.1	cg13805052
ENSG00000269896.2_AL513477.1	cg08867908
ENSG00000269896.2_AL513477.1	cg09811127
ENSG00000269896.2_AL513477.1	cg19084427
ENSG00000269896.2_AL513477.1	cg02473847
ENSG00000269896.2_AL513477.1	cg27305939
ENSG00000269896.2_AL513477.1	cg26808154
ENSG00000116151.13_MORN1	cg05368971
ENSG00000157916.19_RER1	cg05368971
ENSG00000116151.13_MORN1	cg26876101
ENSG00000157916.19_RER1	cg26876101
ENSG00000116151.13_MORN1	cg15924509
ENSG00000157916.19_RER1	cg15924509
ENSG00000116151.13_MORN1	cg16579225
ENSG00000157916.19_RER1	cg16579225
ENSG00000116151.13_MORN1	cg23207616
ENSG00000157916.19_RER1	cg23207616
ENSG00000116151.13_MORN1	cg18860787
ENSG00000157916.19_RER1	cg18860787
ENSG00000116151.13_MORN1	cg17444015
ENSG00000157916.19_RER1	cg17444015
ENSG00000116151.13_MORN1	cg00306532
ENSG00000157916.19_RER1	cg00306532
ENSG00000116151.13_MORN1	cg09349094
ENSG00000157916.19_RER1	cg09349094
ENSG00000116151.13_MORN1	cg26022577
ENSG00000157916.19_RER1	cg26022577
ENSG00000116151.13_MORN1	cg04559183
ENSG00000157916.19_RER1	cg04559183
ENSG00000116151.13_MORN1	cg12442015
ENSG00000157916.19_RER1	cg12442015
ENSG00000116151.13_MORN1	cg13014406
ENSG00000157916.19_RER1	cg13014406
ENSG00000116151.13_MORN1	cg11142617
ENSG00000157916.19_RER1	cg11142617
ENSG00000116151.13_MORN1	cg09024606
ENSG00000157916.19_RER1	cg09024606
ENSG00000116151.13_MORN1	cg13102658
ENSG00000157916.19_RER1	cg13102658
ENSG00000116151.13_MORN1	cg03533858
ENSG00000157916.19_RER1	cg03533858
ENSG00000157911.10_PEX10	cg07016682
ENSG00000157911.10_PEX10	cg23668539
ENSG00000157911.10_PEX10	cg23739036
ENSG00000157911.10_PEX10	cg00584868
ENSG00000157911.10_PEX10	cg01064573
ENSG00000157911.10_PEX10	cg23812581
ENSG00000157911.10_PEX10	cg14657417
ENSG00000157911.10_PEX10	cg19777550
ENSG00000157911.10_PEX10	cg15644742
ENSG00000157911.10_PEX10	cg22428961
ENSG00000157911.10_PEX10	cg03043663
ENSG00000157911.10_PEX10	cg24196923
ENSG00000157911.10_PEX10	cg02573276
ENSG00000157911.10_PEX10	cg05461259
ENSG00000157911.10_PEX10	cg23928726
ENSG00000157911.10_PEX10	cg19098932
ENSG00000157911.10_PEX10	cg14373988
ENSG00000157911.10_PEX10	cg23629166
ENSG00000157911.10_PEX10	cg24439334
ENSG00000157911.10_PEX10	cg13306335
ENSG00000157911.10_PEX10	cg23626733
ENSG00000157911.10_PEX10	cg20136951
ENSG00000157911.10_PEX10	cg20823695
ENSG00000157911.10_PEX10	cg20664247
ENSG00000157911.10_PEX10	cg05814027
ENSG00000157911.10_PEX10	cg21583812
ENSG00000157911.10_PEX10	cg13420413
ENSG00000149527.17_PLCH2	cg06513673
ENSG00000224387.1_AL139246.1	cg18023674
ENSG00000229393.1_AL139246.4	cg18023674
ENSG00000224387.1_AL139246.1	cg08039751
ENSG00000229393.1_AL139246.4	cg08039751
ENSG00000224387.1_AL139246.1	cg05772532
ENSG00000229393.1_AL139246.4	cg05772532
ENSG00000224387.1_AL139246.1	cg22495848
ENSG00000229393.1_AL139246.4	cg22495848
ENSG00000224387.1_AL139246.1	cg17820022
ENSG00000229393.1_AL139246.4	cg17820022
ENSG00000224387.1_AL139246.1	cg08655953
ENSG00000229393.1_AL139246.4	cg08655953
ENSG00000224387.1_AL139246.1	cg11692307
ENSG00000229393.1_AL139246.4	cg11692307
ENSG00000229393.1_AL139246.4	cg10219816
ENSG00000157881.13_PANK4	cg00295182
ENSG00000157881.13_PANK4	cg07424616
ENSG00000157881.13_PANK4	cg07832834
ENSG00000157881.13_PANK4	cg27173245
ENSG00000157881.13_PANK4	cg20103201
ENSG00000157881.13_PANK4	cg11455386
ENSG00000157881.13_PANK4	cg15595501
ENSG00000157881.13_PANK4	cg04015594
ENSG00000157881.13_PANK4	cg03991333
ENSG00000157881.13_PANK4	cg06536150
ENSG00000157881.13_PANK4	cg17445605
ENSG00000157881.13_PANK4	cg14173199
ENSG00000157881.13_PANK4	cg09044743
ENSG00000157881.13_PANK4	cg19516647
ENSG00000157881.13_PANK4	cg08153752
ENSG00000157881.13_PANK4	cg06186150
ENSG00000157881.13_PANK4	cg22530293
ENSG00000157881.13_PANK4	cg17128799
ENSG00000157881.13_PANK4	cg25386426
ENSG00000272449.2_AL139246.5	cg02483661
ENSG00000197921.5_HES5	cg02483661
ENSG00000272449.2_AL139246.5	cg06231244
ENSG00000197921.5_HES5	cg06231244
ENSG00000272449.2_AL139246.5	cg07836831
ENSG00000197921.5_HES5	cg07836831
ENSG00000272449.2_AL139246.5	cg01985965
ENSG00000197921.5_HES5	cg01985965
ENSG00000272449.2_AL139246.5	cg12053769
ENSG00000197921.5_HES5	cg12053769
ENSG00000272449.2_AL139246.5	cg20430847
ENSG00000197921.5_HES5	cg20430847
ENSG00000272449.2_AL139246.5	cg09827752
ENSG00000197921.5_HES5	cg09827752
ENSG00000272449.2_AL139246.5	cg17755964
ENSG00000197921.5_HES5	cg17755964
ENSG00000272449.2_AL139246.5	cg01116067
ENSG00000197921.5_HES5	cg01116067
ENSG00000272449.2_AL139246.5	cg06839900
ENSG00000197921.5_HES5	cg06839900
ENSG00000272449.2_AL139246.5	cg15923947
ENSG00000197921.5_HES5	cg15923947
ENSG00000272449.2_AL139246.5	cg05697909
ENSG00000197921.5_HES5	cg05697909
ENSG00000272449.2_AL139246.5	cg13102889
ENSG00000197921.5_HES5	cg13102889
ENSG00000272449.2_AL139246.5	cg23013034
ENSG00000197921.5_HES5	cg23013034
ENSG00000228037.1_AL139246.3	cg13221681
ENSG00000157870.15_PRXL2B	cg00205605
ENSG00000157870.15_PRXL2B	cg17077288
ENSG00000157870.15_PRXL2B	cg17099671
ENSG00000157870.15_PRXL2B	cg23371639
ENSG00000157870.15_PRXL2B	cg01051642
ENSG00000157870.15_PRXL2B	cg05610148
ENSG00000157870.15_PRXL2B	cg07007882
ENSG00000157870.15_PRXL2B	cg11520162
ENSG00000157870.15_PRXL2B	cg16599266
ENSG00000157870.15_PRXL2B	cg15676078
ENSG00000157870.15_PRXL2B	cg12733759
ENSG00000157870.15_PRXL2B	cg12100411
ENSG00000157870.15_PRXL2B	cg10709027
ENSG00000157870.15_PRXL2B	cg02292066
ENSG00000157870.15_PRXL2B	cg08273935
ENSG00000157870.15_PRXL2B	cg11747516
ENSG00000157870.15_PRXL2B	cg25190491
ENSG00000157870.15_PRXL2B	cg24002071
ENSG00000237058.1_AL831784.1	cg16022081
ENSG00000142606.15_MMEL1	cg16022081
ENSG00000237058.1_AL831784.1	cg11382394
ENSG00000142606.15_MMEL1	cg11382394
ENSG00000237058.1_AL831784.1	cg20776977
ENSG00000142606.15_MMEL1	cg20776977
ENSG00000237058.1_AL831784.1	cg10626107
ENSG00000142606.15_MMEL1	cg10626107
ENSG00000237058.1_AL831784.1	cg21162779
ENSG00000142606.15_MMEL1	cg21162779
ENSG00000237058.1_AL831784.1	cg13941555
ENSG00000142606.15_MMEL1	cg13941555
ENSG00000237058.1_AL831784.1	cg04563718
ENSG00000142606.15_MMEL1	cg04563718
ENSG00000215912.12_TTC34	cg24045590
ENSG00000215912.12_TTC34	cg09475276
ENSG00000215912.12_TTC34	cg23634547
ENSG00000215912.12_TTC34	cg14216876
ENSG00000215912.12_TTC34	cg13463719
ENSG00000215912.12_TTC34	cg08142858
ENSG00000215912.12_TTC34	cg23984035
ENSG00000215912.12_TTC34	cg02894849
ENSG00000215912.12_TTC34	cg17822266
ENSG00000233234.1_AL592464.2	cg24312874
ENSG00000231630.1_AL592464.1	cg01004918
ENSG00000231630.1_AL592464.1	cg04287755
ENSG00000231630.1_AL592464.1	cg08624093
ENSG00000284745.1_AL589702.1	cg27537199
ENSG00000284745.1_AL589702.1	cg01301282
ENSG00000284745.1_AL589702.1	cg11737757
ENSG00000284745.1_AL589702.1	cg23218354
ENSG00000284745.1_AL589702.1	cg06532546
ENSG00000284745.1_AL589702.1	cg22432982
ENSG00000284745.1_AL589702.1	cg01977798
ENSG00000284745.1_AL589702.1	cg00050294
ENSG00000284745.1_AL589702.1	cg04080530
ENSG00000284745.1_AL589702.1	cg20848343
ENSG00000169717.6_ACTRT2	cg17025560
ENSG00000169717.6_ACTRT2	cg14093144
ENSG00000169717.6_ACTRT2	cg02828779
ENSG00000169717.6_ACTRT2	cg15211996
ENSG00000169717.6_ACTRT2	cg13871495
ENSG00000169717.6_ACTRT2	cg05348888
ENSG00000169717.6_ACTRT2	cg04716261
ENSG00000169717.6_ACTRT2	cg18123385
ENSG00000169717.6_ACTRT2	cg14365123
ENSG00000169717.6_ACTRT2	cg24669191
ENSG00000169717.6_ACTRT2	cg10888031
ENSG00000169717.6_ACTRT2	cg06169627
ENSG00000169717.6_ACTRT2	cg07795402
ENSG00000169717.6_ACTRT2	cg05162202
ENSG00000169717.6_ACTRT2	cg13947317
ENSG00000177133.10_LINC00982	cg12524640
ENSG00000177133.10_LINC00982	cg03256938
ENSG00000142611.16_PRDM16	cg03256938
ENSG00000177133.10_LINC00982	cg06991974
ENSG00000142611.16_PRDM16	cg06991974
ENSG00000177133.10_LINC00982	cg07946633
ENSG00000142611.16_PRDM16	cg07946633
ENSG00000177133.10_LINC00982	cg10802480
ENSG00000142611.16_PRDM16	cg10802480
ENSG00000177133.10_LINC00982	cg12140144
ENSG00000142611.16_PRDM16	cg12140144
ENSG00000177133.10_LINC00982	cg11229543
ENSG00000142611.16_PRDM16	cg11229543
ENSG00000177133.10_LINC00982	cg07363855
ENSG00000142611.16_PRDM16	cg07363855
ENSG00000177133.10_LINC00982	cg01908338
ENSG00000142611.16_PRDM16	cg01908338
ENSG00000177133.10_LINC00982	cg05303132
ENSG00000142611.16_PRDM16	cg05303132
ENSG00000177133.10_LINC00982	cg04241652
ENSG00000142611.16_PRDM16	cg04241652
ENSG00000177133.10_LINC00982	cg00945293
ENSG00000142611.16_PRDM16	cg00945293
ENSG00000177133.10_LINC00982	cg08528984
ENSG00000142611.16_PRDM16	cg08528984
ENSG00000177133.10_LINC00982	cg19356825
ENSG00000142611.16_PRDM16	cg19356825
ENSG00000177133.10_LINC00982	cg17173498
ENSG00000142611.16_PRDM16	cg17173498
ENSG00000177133.10_LINC00982	cg26938364
ENSG00000142611.16_PRDM16	cg26938364
ENSG00000177133.10_LINC00982	cg04080595
ENSG00000142611.16_PRDM16	cg04080595
ENSG00000177133.10_LINC00982	cg07348009
ENSG00000142611.16_PRDM16	cg07348009
ENSG00000177133.10_LINC00982	cg25152368
ENSG00000142611.16_PRDM16	cg25152368
ENSG00000177133.10_LINC00982	cg08541612
ENSG00000142611.16_PRDM16	cg08541612
ENSG00000177133.10_LINC00982	cg08537652
ENSG00000142611.16_PRDM16	cg08537652
ENSG00000177133.10_LINC00982	cg15390554
ENSG00000142611.16_PRDM16	cg15390554
ENSG00000177133.10_LINC00982	cg13744917
ENSG00000142611.16_PRDM16	cg13744917
ENSG00000177133.10_LINC00982	cg12267948
ENSG00000142611.16_PRDM16	cg12267948
ENSG00000142611.16_PRDM16	cg17239558
ENSG00000142611.16_PRDM16	cg07534194
ENSG00000142611.16_PRDM16	cg18381051
ENSG00000283572.1_MIR4251	cg04132510
ENSG00000283572.1_MIR4251	cg23818827
ENSG00000283572.1_MIR4251	cg21209214
ENSG00000283572.1_MIR4251	cg21383687
ENSG00000283572.1_MIR4251	cg18176395
ENSG00000226286.1_AL008733.1	cg10124445
ENSG00000226286.1_AL008733.1	cg00713435
ENSG00000226286.1_AL008733.1	cg20790030
ENSG00000226286.1_AL008733.1	cg12641165
ENSG00000226286.1_AL008733.1	cg22530255
ENSG00000226286.1_AL008733.1	cg14200569
ENSG00000226286.1_AL008733.1	cg04134748
ENSG00000279839.1_AL512383.1	cg16555926
ENSG00000279839.1_AL512383.1	cg05804170
ENSG00000279839.1_AL512383.1	cg12408250
ENSG00000279839.1_AL512383.1	cg24873695
ENSG00000279839.1_AL512383.1	cg07576714
ENSG00000279839.1_AL512383.1	cg17839324
ENSG00000279839.1_AL512383.1	cg00581154
ENSG00000279839.1_AL512383.1	cg22729726
ENSG00000279839.1_AL512383.1	cg21692930
ENSG00000272235.1_AL590438.1	cg20462242
ENSG00000130762.14_ARHGEF16	cg02061553
ENSG00000130762.14_ARHGEF16	cg05462426
ENSG00000130762.14_ARHGEF16	cg04350922
ENSG00000130762.14_ARHGEF16	cg16271002
ENSG00000130762.14_ARHGEF16	cg05563388
ENSG00000130762.14_ARHGEF16	cg16723738
ENSG00000130762.14_ARHGEF16	cg27526892
ENSG00000207776.1_MIR551A	cg02265922
ENSG00000207776.1_MIR551A	cg06883956
ENSG00000207776.1_MIR551A	cg15903571
ENSG00000207776.1_MIR551A	cg07720540
ENSG00000207776.1_MIR551A	cg07830126
ENSG00000207776.1_MIR551A	cg01432902
ENSG00000207776.1_MIR551A	cg12427039
ENSG00000162591.15_MEGF6	cg01488300
ENSG00000162591.15_MEGF6	cg10013316
ENSG00000162591.15_MEGF6	cg15154191
ENSG00000162591.15_MEGF6	cg16033941
ENSG00000162591.15_MEGF6	cg22783358
ENSG00000162591.15_MEGF6	cg21830313
ENSG00000162591.15_MEGF6	cg08719577
ENSG00000162591.15_MEGF6	cg23667551
ENSG00000162591.15_MEGF6	cg18786125
ENSG00000162591.15_MEGF6	cg00418943
ENSG00000162591.15_MEGF6	cg00073244
ENSG00000238260.1_AL513320.1	cg20522675
ENSG00000158109.14_TPRG1L	cg20522675
ENSG00000238260.1_AL513320.1	cg13059495
ENSG00000158109.14_TPRG1L	cg13059495
ENSG00000238260.1_AL513320.1	cg04100463
ENSG00000158109.14_TPRG1L	cg04100463
ENSG00000238260.1_AL513320.1	cg11137517
ENSG00000158109.14_TPRG1L	cg11137517
ENSG00000238260.1_AL513320.1	cg07453618
ENSG00000158109.14_TPRG1L	cg07453618
ENSG00000238260.1_AL513320.1	cg18023909
ENSG00000158109.14_TPRG1L	cg18023909
ENSG00000238260.1_AL513320.1	cg15639721
ENSG00000158109.14_TPRG1L	cg15639721
ENSG00000238260.1_AL513320.1	cg00778905
ENSG00000158109.14_TPRG1L	cg00778905
ENSG00000238260.1_AL513320.1	cg06188019
ENSG00000158109.14_TPRG1L	cg06188019
ENSG00000238260.1_AL513320.1	cg25216613
ENSG00000158109.14_TPRG1L	cg25216613
ENSG00000238260.1_AL513320.1	cg10074513
ENSG00000158109.14_TPRG1L	cg10074513
ENSG00000238260.1_AL513320.1	cg19359929
ENSG00000158109.14_TPRG1L	cg19359929
ENSG00000238260.1_AL513320.1	cg22697657
ENSG00000158109.14_TPRG1L	cg22697657
ENSG00000238260.1_AL513320.1	cg18590565
ENSG00000158109.14_TPRG1L	cg18590565
ENSG00000078900.14_TP73	cg21012455
ENSG00000078900.14_TP73	cg18021902
ENSG00000078900.14_TP73	cg22614891
ENSG00000078900.14_TP73	cg19135761
ENSG00000078900.14_TP73	cg04021697
ENSG00000078900.14_TP73	cg21000072
ENSG00000116213.15_WRAP73	cg21000072
ENSG00000078900.14_TP73	cg16823083
ENSG00000116213.15_WRAP73	cg16823083
ENSG00000078900.14_TP73	cg26128092
ENSG00000116213.15_WRAP73	cg26128092
ENSG00000078900.14_TP73	cg07382920
ENSG00000116213.15_WRAP73	cg07382920
ENSG00000078900.14_TP73	cg10038618
ENSG00000116213.15_WRAP73	cg10038618
ENSG00000078900.14_TP73	cg24678611
ENSG00000116213.15_WRAP73	cg24678611
ENSG00000078900.14_TP73	cg25731359
ENSG00000116213.15_WRAP73	cg25731359
ENSG00000078900.14_TP73	cg12475507
ENSG00000116213.15_WRAP73	cg12475507
ENSG00000078900.14_TP73	cg01434649
ENSG00000116213.15_WRAP73	cg01434649
ENSG00000078900.14_TP73	cg20611911
ENSG00000116213.15_WRAP73	cg20611911
ENSG00000078900.14_TP73	cg24073122
ENSG00000116213.15_WRAP73	cg24073122
ENSG00000078900.14_TP73	cg04391111
ENSG00000116213.15_WRAP73	cg04391111
ENSG00000078900.14_TP73	cg14781922
ENSG00000116213.15_WRAP73	cg14781922
ENSG00000078900.14_TP73	cg10143426
ENSG00000116213.15_WRAP73	cg10143426
ENSG00000078900.14_TP73	cg20677901
ENSG00000116213.15_WRAP73	cg20677901
ENSG00000078900.14_TP73	cg00565688
ENSG00000116213.15_WRAP73	cg00565688
ENSG00000078900.14_TP73	cg00295572
ENSG00000116213.15_WRAP73	cg00295572
ENSG00000078900.14_TP73	cg01915516
ENSG00000116213.15_WRAP73	cg01915516
ENSG00000078900.14_TP73	cg17496659
ENSG00000116213.15_WRAP73	cg17496659
ENSG00000078900.14_TP73	cg25885108
ENSG00000116213.15_WRAP73	cg25885108
ENSG00000078900.14_TP73	cg11729413
ENSG00000116213.15_WRAP73	cg11729413
ENSG00000078900.14_TP73	cg24336278
ENSG00000116213.15_WRAP73	cg24336278
ENSG00000078900.14_TP73	cg07901143
ENSG00000116213.15_WRAP73	cg07901143
ENSG00000078900.14_TP73	cg16406833
ENSG00000116213.15_WRAP73	cg16406833
ENSG00000078900.14_TP73	cg02153614
ENSG00000116213.15_WRAP73	cg02153614
ENSG00000078900.14_TP73	cg19783114
ENSG00000116213.15_WRAP73	cg19783114
ENSG00000078900.14_TP73	cg16741710
ENSG00000116213.15_WRAP73	cg16741710
ENSG00000078900.14_TP73	cg05924583
ENSG00000116213.15_WRAP73	cg05924583
ENSG00000078900.14_TP73	cg11504517
ENSG00000116213.15_WRAP73	cg11504517
ENSG00000227589.1_AL136528.1	cg22048228
ENSG00000227589.1_AL136528.1	cg09248714
ENSG00000235131.1_AL136528.2	cg02134594
ENSG00000276189.1_RF02197	cg24361048
ENSG00000162592.9_CCDC27	cg14912788
ENSG00000162592.9_CCDC27	cg00397104
ENSG00000227372.12_TP73-AS1	cg00397104
ENSG00000162592.9_CCDC27	cg14037182
ENSG00000227372.12_TP73-AS1	cg14037182
ENSG00000162592.9_CCDC27	cg23666378
ENSG00000227372.12_TP73-AS1	cg23666378
ENSG00000162592.9_CCDC27	cg01793449
ENSG00000227372.12_TP73-AS1	cg01793449
ENSG00000162592.9_CCDC27	cg10634619
ENSG00000227372.12_TP73-AS1	cg10634619
ENSG00000162592.9_CCDC27	cg15472784
ENSG00000227372.12_TP73-AS1	cg15472784
ENSG00000162592.9_CCDC27	cg25467973
ENSG00000227372.12_TP73-AS1	cg25467973
ENSG00000162592.9_CCDC27	cg05491852
ENSG00000227372.12_TP73-AS1	cg05491852
ENSG00000162592.9_CCDC27	cg24934561
ENSG00000227372.12_TP73-AS1	cg24934561
ENSG00000162592.9_CCDC27	cg16991768
ENSG00000227372.12_TP73-AS1	cg16991768
ENSG00000162592.9_CCDC27	cg03909781
ENSG00000227372.12_TP73-AS1	cg03909781
ENSG00000162592.9_CCDC27	cg03609308
ENSG00000227372.12_TP73-AS1	cg03609308
ENSG00000162592.9_CCDC27	cg11253879
ENSG00000227372.12_TP73-AS1	cg11253879
ENSG00000162592.9_CCDC27	cg08919846
ENSG00000227372.12_TP73-AS1	cg08919846
ENSG00000162592.9_CCDC27	cg11746651
ENSG00000227372.12_TP73-AS1	cg11746651
ENSG00000162592.9_CCDC27	cg14655532
ENSG00000227372.12_TP73-AS1	cg14655532
ENSG00000235169.8_SMIM1	cg10634712
ENSG00000235169.8_SMIM1	cg06872770
ENSG00000235169.8_SMIM1	cg02214783
ENSG00000235169.8_SMIM1	cg04347006
ENSG00000235169.8_SMIM1	cg15057442
ENSG00000235169.8_SMIM1	cg09063944
ENSG00000235169.8_SMIM1	cg07624915
ENSG00000235169.8_SMIM1	cg07549162
ENSG00000235169.8_SMIM1	cg22704068
ENSG00000235169.8_SMIM1	cg02454982
ENSG00000235169.8_SMIM1	cg00965121
ENSG00000235169.8_SMIM1	cg01535630
ENSG00000235169.8_SMIM1	cg09850012
ENSG00000266075.2_RN7SL574P	cg22848982
ENSG00000266075.2_RN7SL574P	cg00032643
ENSG00000272153.1_AL365330.1	cg00032643
ENSG00000266075.2_RN7SL574P	cg13569761
ENSG00000272153.1_AL365330.1	cg13569761
ENSG00000266075.2_RN7SL574P	cg09251492
ENSG00000272153.1_AL365330.1	cg09251492
ENSG00000266075.2_RN7SL574P	cg26550851
ENSG00000272153.1_AL365330.1	cg26550851
ENSG00000272153.1_AL365330.1	cg12231584
ENSG00000272153.1_AL365330.1	cg06748956
ENSG00000272153.1_AL365330.1	cg17443473
ENSG00000130764.9_LRRC47	cg01782523
ENSG00000130764.9_LRRC47	cg17709703
ENSG00000130764.9_LRRC47	cg01923523
ENSG00000130764.9_LRRC47	cg19595850
ENSG00000130764.9_LRRC47	cg14550570
ENSG00000130764.9_LRRC47	cg08544746
ENSG00000130764.9_LRRC47	cg05643503
ENSG00000130764.9_LRRC47	cg19148051
ENSG00000130764.9_LRRC47	cg19828298
ENSG00000130764.9_LRRC47	cg04610675
ENSG00000130764.9_LRRC47	cg18809873
ENSG00000130764.9_LRRC47	cg22610235
ENSG00000130764.9_LRRC47	cg17519938
ENSG00000116198.12_CEP104	cg16135451
ENSG00000169598.15_DFFB	cg16135451
ENSG00000116198.12_CEP104	cg03808734
ENSG00000169598.15_DFFB	cg03808734
ENSG00000116198.12_CEP104	cg15525503
ENSG00000169598.15_DFFB	cg15525503
ENSG00000116198.12_CEP104	cg00905725
ENSG00000169598.15_DFFB	cg00905725
ENSG00000116198.12_CEP104	cg12679050
ENSG00000169598.15_DFFB	cg12679050
ENSG00000116198.12_CEP104	cg11416533
ENSG00000169598.15_DFFB	cg11416533
ENSG00000116198.12_CEP104	cg10444080
ENSG00000169598.15_DFFB	cg10444080
ENSG00000116198.12_CEP104	cg24546680
ENSG00000169598.15_DFFB	cg24546680
ENSG00000116198.12_CEP104	cg08889585
ENSG00000169598.15_DFFB	cg08889585
ENSG00000116198.12_CEP104	cg04835615
ENSG00000169598.15_DFFB	cg04835615
ENSG00000116198.12_CEP104	cg20822256
ENSG00000169598.15_DFFB	cg20822256
ENSG00000116198.12_CEP104	cg14213620
ENSG00000169598.15_DFFB	cg14213620
ENSG00000116198.12_CEP104	cg08459627
ENSG00000169598.15_DFFB	cg08459627
ENSG00000116198.12_CEP104	cg18237277
ENSG00000169598.15_DFFB	cg18237277
ENSG00000116198.12_CEP104	cg22157494
ENSG00000169598.15_DFFB	cg22157494
ENSG00000116198.12_CEP104	cg22671931
ENSG00000169598.15_DFFB	cg22671931
ENSG00000116198.12_CEP104	cg06178315
ENSG00000169598.15_DFFB	cg06178315
ENSG00000116198.12_CEP104	cg00489772
ENSG00000169598.15_DFFB	cg00489772
ENSG00000116198.12_CEP104	cg04289045
ENSG00000169598.15_DFFB	cg04289045
ENSG00000116198.12_CEP104	cg16964673
ENSG00000169598.15_DFFB	cg16964673
ENSG00000116198.12_CEP104	cg12744321
ENSG00000169598.15_DFFB	cg12744321
ENSG00000198912.10_C1orf174	cg01020987
ENSG00000236423.5_LINC01134	cg01020987
ENSG00000198912.10_C1orf174	cg03744522
ENSG00000236423.5_LINC01134	cg03744522
ENSG00000198912.10_C1orf174	cg25140945
ENSG00000236423.5_LINC01134	cg25140945
ENSG00000198912.10_C1orf174	cg16140954
ENSG00000236423.5_LINC01134	cg16140954
ENSG00000198912.10_C1orf174	cg12133393
ENSG00000236423.5_LINC01134	cg12133393
ENSG00000198912.10_C1orf174	cg20314620
ENSG00000236423.5_LINC01134	cg20314620
ENSG00000198912.10_C1orf174	cg25762395
ENSG00000236423.5_LINC01134	cg25762395
ENSG00000198912.10_C1orf174	cg09633588
ENSG00000236423.5_LINC01134	cg09633588
ENSG00000198912.10_C1orf174	cg09072381
ENSG00000236423.5_LINC01134	cg09072381
ENSG00000198912.10_C1orf174	cg02659673
ENSG00000236423.5_LINC01134	cg02659673
ENSG00000198912.10_C1orf174	cg04343292
ENSG00000236423.5_LINC01134	cg04343292
ENSG00000198912.10_C1orf174	cg21833572
ENSG00000236423.5_LINC01134	cg21833572
ENSG00000198912.10_C1orf174	cg02693688
ENSG00000236423.5_LINC01134	cg02693688
ENSG00000233304.6_LINC01346	cg25468905
ENSG00000233304.6_LINC01346	cg00647233
ENSG00000233304.6_LINC01346	cg26233172
ENSG00000226374.2_LINC01345	cg16679832
ENSG00000226374.2_LINC01345	cg20011075
ENSG00000284668.1_AL805961.1	cg16558307
ENSG00000284668.1_AL805961.1	cg12081443
ENSG00000284703.1_AL805961.2	cg08847614
ENSG00000284703.1_AL805961.2	cg03426423
ENSG00000284703.1_AL805961.2	cg18288558
ENSG00000235054.3_LINC01777	cg10322419
ENSG00000235054.3_LINC01777	cg17907200
ENSG00000235054.3_LINC01777	cg06052183
ENSG00000235054.3_LINC01777	cg17282035
ENSG00000235054.3_LINC01777	cg08633745
ENSG00000235054.3_LINC01777	cg11193416
ENSG00000235054.3_LINC01777	cg01388988
ENSG00000284694.1_AL355602.1	cg21271015
ENSG00000284694.1_AL355602.1	cg01720475
ENSG00000196581.10_AJAP1	cg20959866
ENSG00000196581.10_AJAP1	cg13495205
ENSG00000196581.10_AJAP1	cg15484532
ENSG00000196581.10_AJAP1	cg17741689
ENSG00000196581.10_AJAP1	cg12475759
ENSG00000196581.10_AJAP1	cg11835068
ENSG00000196581.10_AJAP1	cg09175749
ENSG00000196581.10_AJAP1	cg04027805
ENSG00000196581.10_AJAP1	cg17525406
ENSG00000196581.10_AJAP1	cg08159291
ENSG00000196581.10_AJAP1	cg12665669
ENSG00000196581.10_AJAP1	cg15198793
ENSG00000196581.10_AJAP1	cg02483484
ENSG00000196581.10_AJAP1	cg24019371
ENSG00000196581.10_AJAP1	cg14218042
ENSG00000284666.1_Z98259.2	cg25065518
ENSG00000284666.1_Z98259.2	cg12527097
ENSG00000284666.1_Z98259.2	cg16173186
ENSG00000284666.1_Z98259.2	cg25341687
ENSG00000284666.1_Z98259.2	cg12040210
ENSG00000284666.1_Z98259.2	cg06371555
ENSG00000264101.1_MIR4689	ch.1.5843844F
ENSG00000264101.1_MIR4689	cg05302064
ENSG00000264101.1_MIR4689	cg22682724
ENSG00000264101.1_MIR4689	cg04290350
ENSG00000264101.1_MIR4689	cg13226145
ENSG00000264101.1_MIR4689	cg13857472
ENSG00000264101.1_MIR4689	cg13396716
ENSG00000264101.1_MIR4689	cg10719852
ENSG00000069424.14_KCNAB2	cg03026397
ENSG00000069424.14_KCNAB2	cg04898195
ENSG00000131697.17_NPHP4	cg04898195
ENSG00000069424.14_KCNAB2	cg10122302
ENSG00000131697.17_NPHP4	cg10122302
ENSG00000069424.14_KCNAB2	cg07517005
ENSG00000131697.17_NPHP4	cg07517005
ENSG00000069424.14_KCNAB2	cg00069017
ENSG00000131697.17_NPHP4	cg00069017
ENSG00000069424.14_KCNAB2	cg07420961
ENSG00000131697.17_NPHP4	cg07420961
ENSG00000069424.14_KCNAB2	cg05933935
ENSG00000131697.17_NPHP4	cg05933935
ENSG00000069424.14_KCNAB2	cg00931619
ENSG00000131697.17_NPHP4	cg00931619
ENSG00000069424.14_KCNAB2	cg10715425
ENSG00000131697.17_NPHP4	cg10715425
ENSG00000069424.14_KCNAB2	cg20797142
ENSG00000131697.17_NPHP4	cg20797142
ENSG00000069424.14_KCNAB2	cg15604190
ENSG00000131697.17_NPHP4	cg15604190
ENSG00000069424.14_KCNAB2	cg20383686
ENSG00000131697.17_NPHP4	cg20383686
ENSG00000069424.14_KCNAB2	cg23994888
ENSG00000131697.17_NPHP4	cg23994888
ENSG00000069424.14_KCNAB2	cg12904950
ENSG00000131697.17_NPHP4	cg12904950
ENSG00000069424.14_KCNAB2	cg10224655
ENSG00000131697.17_NPHP4	cg10224655
ENSG00000131697.17_NPHP4	cg02064300
ENSG00000116254.17_CHD5	cg08899938
ENSG00000116254.17_CHD5	cg15578645
ENSG00000116254.17_CHD5	cg13851144
ENSG00000116254.17_CHD5	cg08080029
ENSG00000116254.17_CHD5	cg16519705
ENSG00000116254.17_CHD5	cg24151926
ENSG00000116254.17_CHD5	cg14995214
ENSG00000116254.17_CHD5	cg08706545
ENSG00000116254.17_CHD5	cg00282347
ENSG00000116254.17_CHD5	cg11726911
ENSG00000116254.17_CHD5	cg17175208
ENSG00000116254.17_CHD5	cg00532411
ENSG00000285629.1_AL031847.2	cg22174623
ENSG00000285629.1_AL031847.2	cg17216583
ENSG00000285629.1_AL031847.2	cg23323711
ENSG00000285629.1_AL031847.2	cg21393421
ENSG00000285629.1_AL031847.2	cg08541953
ENSG00000285629.1_AL031847.2	cg25381775
ENSG00000285629.1_AL031847.2	cg04025728
ENSG00000285629.1_AL031847.2	cg16178974
ENSG00000158286.12_RNF207	cg21211271
ENSG00000226944.1_AL031847.1	cg21211271
ENSG00000158286.12_RNF207	cg19180828
ENSG00000226944.1_AL031847.1	cg19180828
ENSG00000158286.12_RNF207	cg15584788
ENSG00000226944.1_AL031847.1	cg15584788
ENSG00000158286.12_RNF207	cg03734402
ENSG00000226944.1_AL031847.1	cg03734402
ENSG00000158286.12_RNF207	cg03716999
ENSG00000226944.1_AL031847.1	cg03716999
ENSG00000158286.12_RNF207	cg24870568
ENSG00000226944.1_AL031847.1	cg24870568
ENSG00000158286.12_RNF207	cg12911256
ENSG00000226944.1_AL031847.1	cg12911256
ENSG00000158286.12_RNF207	cg17515966
ENSG00000226944.1_AL031847.1	cg17515966
ENSG00000158286.12_RNF207	cg16094412
ENSG00000226944.1_AL031847.1	cg16094412
ENSG00000158286.12_RNF207	cg08611163
ENSG00000226944.1_AL031847.1	cg08611163
ENSG00000158286.12_RNF207	cg11764177
ENSG00000226944.1_AL031847.1	cg11764177
ENSG00000158286.12_RNF207	cg27307298
ENSG00000226944.1_AL031847.1	cg27307298
ENSG00000226944.1_AL031847.1	cg19694465
ENSG00000116251.10_RPL22	cg19694465
ENSG00000116251.10_RPL22	cg00030047
ENSG00000116251.10_RPL22	cg18235937
ENSG00000116251.10_RPL22	cg15731815
ENSG00000116251.10_RPL22	cg01373911
ENSG00000116251.10_RPL22	cg25286333
ENSG00000116251.10_RPL22	cg16359901
ENSG00000116251.10_RPL22	cg02077561
ENSG00000225077.3_LINC00337	cg27056555
ENSG00000225077.3_LINC00337	cg05925365
ENSG00000116237.15_ICMT	cg05925365
ENSG00000225077.3_LINC00337	cg00518190
ENSG00000116237.15_ICMT	cg00518190
ENSG00000225077.3_LINC00337	cg12396368
ENSG00000116237.15_ICMT	cg12396368
ENSG00000225077.3_LINC00337	cg25194807
ENSG00000116237.15_ICMT	cg25194807
ENSG00000225077.3_LINC00337	cg11669397
ENSG00000116237.15_ICMT	cg11669397
ENSG00000225077.3_LINC00337	cg17145806
ENSG00000116237.15_ICMT	cg17145806
ENSG00000225077.3_LINC00337	cg17900884
ENSG00000116237.15_ICMT	cg17900884
ENSG00000225077.3_LINC00337	cg10118002
ENSG00000116237.15_ICMT	cg10118002
ENSG00000225077.3_LINC00337	cg15582719
ENSG00000116237.15_ICMT	cg15582719
ENSG00000225077.3_LINC00337	cg17992056
ENSG00000116237.15_ICMT	cg17992056
ENSG00000225077.3_LINC00337	cg27541349
ENSG00000116237.15_ICMT	cg27541349
ENSG00000225077.3_LINC00337	cg14089881
ENSG00000116237.15_ICMT	cg14089881
ENSG00000225077.3_LINC00337	cg11019172
ENSG00000116237.15_ICMT	cg11019172
ENSG00000116237.15_ICMT	cg08851727
ENSG00000116237.15_ICMT	cg06940574
ENSG00000116237.15_ICMT	cg15341760
ENSG00000173673.7_HES3	cg22733648
ENSG00000173673.7_HES3	cg07605241
ENSG00000173673.7_HES3	cg24539779
ENSG00000173673.7_HES3	cg24463605
ENSG00000173673.7_HES3	cg00769305
ENSG00000173673.7_HES3	cg18564053
ENSG00000173673.7_HES3	cg00765655
ENSG00000173673.7_HES3	cg20157525
ENSG00000173673.7_HES3	cg19743103
ENSG00000173673.7_HES3	cg22699074
ENSG00000173673.7_HES3	cg04992704
ENSG00000173673.7_HES3	cg10829621
ENSG00000173673.7_HES3	cg03327263
ENSG00000173673.7_HES3	cg26912877
ENSG00000173673.7_HES3	cg26257210
ENSG00000173673.7_HES3	cg17491697
ENSG00000173673.7_HES3	cg11554771
ENSG00000173673.7_HES3	cg05797463
ENSG00000158292.6_GPR153	cg01909982
ENSG00000158292.6_GPR153	cg14958889
ENSG00000158292.6_GPR153	cg21927975
ENSG00000158292.6_GPR153	cg02835494
ENSG00000158292.6_GPR153	cg02700833
ENSG00000158292.6_GPR153	cg21932983
ENSG00000158292.6_GPR153	cg04055049
ENSG00000158292.6_GPR153	cg14566624
ENSG00000158292.6_GPR153	cg02892189
ENSG00000158292.6_GPR153	cg05133314
ENSG00000158292.6_GPR153	cg19319393
ENSG00000271746.1_AL031848.2	cg05786314
ENSG00000271746.1_AL031848.2	cg24563804
ENSG00000097021.19_ACOT7	cg24563804
ENSG00000271746.1_AL031848.2	cg05127153
ENSG00000097021.19_ACOT7	cg05127153
ENSG00000271746.1_AL031848.2	cg19267259
ENSG00000097021.19_ACOT7	cg19267259
ENSG00000271746.1_AL031848.2	cg22346119
ENSG00000097021.19_ACOT7	cg22346119
ENSG00000271746.1_AL031848.2	cg02568911
ENSG00000097021.19_ACOT7	cg02568911
ENSG00000271746.1_AL031848.2	cg17429065
ENSG00000097021.19_ACOT7	cg17429065
ENSG00000271746.1_AL031848.2	cg27316808
ENSG00000097021.19_ACOT7	cg27316808
ENSG00000271746.1_AL031848.2	cg26896160
ENSG00000097021.19_ACOT7	cg26896160
ENSG00000271746.1_AL031848.2	cg25370592
ENSG00000097021.19_ACOT7	cg25370592
ENSG00000271746.1_AL031848.2	cg08889373
ENSG00000097021.19_ACOT7	cg08889373
ENSG00000271746.1_AL031848.2	cg17236617
ENSG00000097021.19_ACOT7	cg17236617
ENSG00000271746.1_AL031848.2	cg10967178
ENSG00000097021.19_ACOT7	cg10967178
ENSG00000271746.1_AL031848.2	cg25165880
ENSG00000097021.19_ACOT7	cg25165880
ENSG00000271746.1_AL031848.2	cg09273516
ENSG00000097021.19_ACOT7	cg09273516
ENSG00000069812.11_HES2	cg03518417
ENSG00000187017.16_ESPN	cg03518417
ENSG00000069812.11_HES2	cg15718222
ENSG00000187017.16_ESPN	cg15718222
ENSG00000069812.11_HES2	cg19253827
ENSG00000187017.16_ESPN	cg19253827
ENSG00000069812.11_HES2	cg22227104
ENSG00000187017.16_ESPN	cg22227104
ENSG00000069812.11_HES2	cg09549827
ENSG00000187017.16_ESPN	cg09549827
ENSG00000069812.11_HES2	cg27307523
ENSG00000187017.16_ESPN	cg27307523
ENSG00000069812.11_HES2	cg00297432
ENSG00000187017.16_ESPN	cg00297432
ENSG00000069812.11_HES2	cg03397716
ENSG00000187017.16_ESPN	cg03397716
ENSG00000069812.11_HES2	cg24153044
ENSG00000187017.16_ESPN	cg24153044
ENSG00000069812.11_HES2	cg13066963
ENSG00000187017.16_ESPN	cg13066963
ENSG00000231868.1_AL031848.1	cg19809453
ENSG00000231868.1_AL031848.1	cg15274864
ENSG00000215788.10_TNFRSF25	cg02988775
ENSG00000215788.10_TNFRSF25	cg00087884
ENSG00000215788.10_TNFRSF25	cg02084087
ENSG00000215788.10_TNFRSF25	cg15205428
ENSG00000215788.10_TNFRSF25	cg11756870
ENSG00000215788.10_TNFRSF25	cg10059687
ENSG00000215788.10_TNFRSF25	cg03893150
ENSG00000215788.10_TNFRSF25	cg23114616
ENSG00000215788.10_TNFRSF25	cg16681526
ENSG00000215788.10_TNFRSF25	cg04500986
ENSG00000215788.10_TNFRSF25	cg26056577
ENSG00000215788.10_TNFRSF25	cg26186134
ENSG00000215788.10_TNFRSF25	cg05151739
ENSG00000171680.21_PLEKHG5	cg04601090
ENSG00000171680.21_PLEKHG5	cg22805308
ENSG00000171680.21_PLEKHG5	cg04818845
ENSG00000171680.21_PLEKHG5	cg13857119
ENSG00000171680.21_PLEKHG5	cg06972903
ENSG00000171680.21_PLEKHG5	cg05709478
ENSG00000162408.10_NOL9	cg07274506
ENSG00000173662.20_TAS1R1	cg07274506
ENSG00000162408.10_NOL9	cg03046264
ENSG00000173662.20_TAS1R1	cg03046264
ENSG00000162408.10_NOL9	cg04093404
ENSG00000173662.20_TAS1R1	cg04093404
ENSG00000162408.10_NOL9	cg24047689
ENSG00000173662.20_TAS1R1	cg24047689
ENSG00000162408.10_NOL9	cg07399635
ENSG00000173662.20_TAS1R1	cg07399635
ENSG00000162408.10_NOL9	cg05086993
ENSG00000173662.20_TAS1R1	cg05086993
ENSG00000162408.10_NOL9	cg22792644
ENSG00000173662.20_TAS1R1	cg22792644
ENSG00000162408.10_NOL9	cg09513309
ENSG00000173662.20_TAS1R1	cg09513309
ENSG00000162408.10_NOL9	cg07997941
ENSG00000173662.20_TAS1R1	cg07997941
ENSG00000162408.10_NOL9	cg09132215
ENSG00000173662.20_TAS1R1	cg09132215
ENSG00000162408.10_NOL9	cg00741410
ENSG00000173662.20_TAS1R1	cg00741410
ENSG00000162408.10_NOL9	cg23963591
ENSG00000173662.20_TAS1R1	cg23963591
ENSG00000162408.10_NOL9	cg24105407
ENSG00000173662.20_TAS1R1	cg24105407
ENSG00000162408.10_NOL9	cg27531553
ENSG00000173662.20_TAS1R1	cg27531553
ENSG00000204859.12_ZBTB48	cg02954884
ENSG00000204859.12_ZBTB48	cg14186992
ENSG00000204859.12_ZBTB48	cg19508900
ENSG00000204859.12_ZBTB48	cg07565540
ENSG00000204859.12_ZBTB48	cg13779133
ENSG00000204859.12_ZBTB48	cg03699618
ENSG00000204859.12_ZBTB48	cg27044593
ENSG00000204859.12_ZBTB48	cg17500119
ENSG00000204859.12_ZBTB48	cg22431590
ENSG00000204859.12_ZBTB48	cg09143576
ENSG00000204859.12_ZBTB48	cg20327061
ENSG00000204859.12_ZBTB48	cg07718813
ENSG00000116273.5_PHF13	cg06778853
ENSG00000116273.5_PHF13	cg22040963
ENSG00000162413.16_KLHL21	cg22040963
ENSG00000116273.5_PHF13	cg00664418
ENSG00000162413.16_KLHL21	cg00664418
ENSG00000116273.5_PHF13	cg20803783
ENSG00000162413.16_KLHL21	cg20803783
ENSG00000116273.5_PHF13	cg10949451
ENSG00000162413.16_KLHL21	cg10949451
ENSG00000116273.5_PHF13	cg01606324
ENSG00000162413.16_KLHL21	cg01606324
ENSG00000116273.5_PHF13	cg04497520
ENSG00000162413.16_KLHL21	cg04497520
ENSG00000116273.5_PHF13	cg01433443
ENSG00000162413.16_KLHL21	cg01433443
ENSG00000116273.5_PHF13	cg01762921
ENSG00000162413.16_KLHL21	cg01762921
ENSG00000116273.5_PHF13	cg02900253
ENSG00000162413.16_KLHL21	cg02900253
ENSG00000116273.5_PHF13	cg08661290
ENSG00000162413.16_KLHL21	cg08661290
ENSG00000116273.5_PHF13	cg19027619
ENSG00000162413.16_KLHL21	cg19027619
ENSG00000116273.5_PHF13	cg17121120
ENSG00000162413.16_KLHL21	cg17121120
ENSG00000116273.5_PHF13	cg05892930
ENSG00000162413.16_KLHL21	cg05892930
ENSG00000116273.5_PHF13	cg07793638
ENSG00000162413.16_KLHL21	cg07793638
ENSG00000041988.15_THAP3	cg03106413
ENSG00000041988.15_THAP3	cg09357684
ENSG00000041988.15_THAP3	cg11688219
ENSG00000041988.15_THAP3	cg24312985
ENSG00000041988.15_THAP3	cg02357257
ENSG00000041988.15_THAP3	cg24635178
ENSG00000041988.15_THAP3	cg14848383
ENSG00000041988.15_THAP3	cg27300967
ENSG00000041988.15_THAP3	cg06826730
ENSG00000041988.15_THAP3	cg08250099
ENSG00000041988.15_THAP3	cg17946470
ENSG00000041988.15_THAP3	cg08163621
ENSG00000007923.15_DNAJC11	cg26808478
ENSG00000007923.15_DNAJC11	cg21681377
ENSG00000007923.15_DNAJC11	cg02904365
ENSG00000007923.15_DNAJC11	cg25007939
ENSG00000007923.15_DNAJC11	cg07400628
ENSG00000007923.15_DNAJC11	cg10327276
ENSG00000007923.15_DNAJC11	cg26460931
ENSG00000007923.15_DNAJC11	cg23040782
ENSG00000007923.15_DNAJC11	cg03753670
ENSG00000007923.15_DNAJC11	cg20668607
ENSG00000007923.15_DNAJC11	cg22709811
ENSG00000007923.15_DNAJC11	cg22377182
ENSG00000228750.6_LINC01672	cg26360953
ENSG00000237436.1_CAMTA1-DT	cg10607745
ENSG00000171735.18_CAMTA1	cg10607745
ENSG00000237436.1_CAMTA1-DT	cg10989261
ENSG00000171735.18_CAMTA1	cg10989261
ENSG00000237436.1_CAMTA1-DT	cg25003534
ENSG00000171735.18_CAMTA1	cg25003534
ENSG00000237436.1_CAMTA1-DT	cg16416718
ENSG00000171735.18_CAMTA1	cg16416718
ENSG00000237436.1_CAMTA1-DT	cg14913181
ENSG00000171735.18_CAMTA1	cg14913181
ENSG00000237436.1_CAMTA1-DT	cg12644588
ENSG00000171735.18_CAMTA1	cg12644588
ENSG00000237436.1_CAMTA1-DT	cg24326501
ENSG00000171735.18_CAMTA1	cg24326501
ENSG00000237436.1_CAMTA1-DT	cg16414762
ENSG00000171735.18_CAMTA1	cg16414762
ENSG00000237436.1_CAMTA1-DT	cg01318691
ENSG00000171735.18_CAMTA1	cg01318691
ENSG00000237436.1_CAMTA1-DT	cg26251382
ENSG00000171735.18_CAMTA1	cg26251382
ENSG00000237436.1_CAMTA1-DT	cg19820248
ENSG00000171735.18_CAMTA1	cg19820248
ENSG00000237436.1_CAMTA1-DT	cg09372928
ENSG00000171735.18_CAMTA1	cg09372928
ENSG00000237436.1_CAMTA1-DT	cg18230417
ENSG00000171735.18_CAMTA1	cg18230417
ENSG00000237436.1_CAMTA1-DT	cg23287222
ENSG00000171735.18_CAMTA1	cg23287222
ENSG00000237436.1_CAMTA1-DT	cg06816875
ENSG00000171735.18_CAMTA1	cg06816875
ENSG00000237436.1_CAMTA1-DT	cg06760068
ENSG00000171735.18_CAMTA1	cg06760068
ENSG00000237436.1_CAMTA1-DT	cg06536750
ENSG00000171735.18_CAMTA1	cg06536750
ENSG00000237436.1_CAMTA1-DT	cg21923074
ENSG00000171735.18_CAMTA1	cg21923074
ENSG00000237728.2_Z97987.1	cg13356540
ENSG00000270035.1_AL359881.2	cg23228279
ENSG00000270035.1_AL359881.2	cg22361543
ENSG00000270035.1_AL359881.2	cg09068636
ENSG00000269978.1_AL359881.1	cg09068636
ENSG00000269978.1_AL359881.1	cg23937295
ENSG00000049245.12_VAMP3	cg13488186
ENSG00000049245.12_VAMP3	cg05661441
ENSG00000049245.12_VAMP3	cg01078174
ENSG00000049245.12_VAMP3	cg12072178
ENSG00000049245.12_VAMP3	cg26816564
ENSG00000049245.12_VAMP3	cg03630344
ENSG00000049245.12_VAMP3	cg25594040
ENSG00000049245.12_VAMP3	cg00773965
ENSG00000049245.12_VAMP3	cg14993123
ENSG00000049245.12_VAMP3	cg07148645
ENSG00000049245.12_VAMP3	cg14823007
ENSG00000049245.12_VAMP3	cg00703019
ENSG00000049245.12_VAMP3	cg01067604
ENSG00000049245.12_VAMP3	cg01514075
ENSG00000269925.1_Z98884.2	cg26884320
ENSG00000049246.14_PER3	cg11843502
ENSG00000049246.14_PER3	cg06487986
ENSG00000049246.14_PER3	cg23927002
ENSG00000049246.14_PER3	cg11753033
ENSG00000049246.14_PER3	cg17465881
ENSG00000049246.14_PER3	cg01444397
ENSG00000049246.14_PER3	cg12258811
ENSG00000049246.14_PER3	cg14204433
ENSG00000049246.14_PER3	cg08764927
ENSG00000049246.14_PER3	cg25514503
ENSG00000049246.14_PER3	cg24454741
ENSG00000049246.14_PER3	cg08134286
ENSG00000236266.1_Z98884.1	cg17328665
ENSG00000236266.1_Z98884.1	cg04725166
ENSG00000236266.1_Z98884.1	cg17724687
ENSG00000236266.1_Z98884.1	cg08926642
ENSG00000236266.1_Z98884.1	cg09168692
ENSG00000236266.1_Z98884.1	cg00019458
ENSG00000049247.13_UTS2	cg21419617
ENSG00000049247.13_UTS2	cg10500283
ENSG00000049247.13_UTS2	cg20625138
ENSG00000049247.13_UTS2	cg09938876
ENSG00000049247.13_UTS2	cg12606891
ENSG00000049247.13_UTS2	cg15727920
ENSG00000049247.13_UTS2	cg17861477
ENSG00000270330.1_AL009183.1	cg14153654
ENSG00000270330.1_AL009183.1	cg18025409
ENSG00000270330.1_AL009183.1	cg14614416
ENSG00000049249.8_TNFRSF9	cg14614416
ENSG00000270330.1_AL009183.1	cg06956444
ENSG00000049249.8_TNFRSF9	cg06956444
ENSG00000270330.1_AL009183.1	cg07836592
ENSG00000049249.8_TNFRSF9	cg07836592
ENSG00000270330.1_AL009183.1	cg18859763
ENSG00000049249.8_TNFRSF9	cg18859763
ENSG00000270330.1_AL009183.1	cg16839093
ENSG00000049249.8_TNFRSF9	cg16839093
ENSG00000270330.1_AL009183.1	cg22677498
ENSG00000049249.8_TNFRSF9	cg22677498
ENSG00000049249.8_TNFRSF9	cg24663338
ENSG00000116288.12_PARK7	cg24251814
ENSG00000116288.12_PARK7	cg21814278
ENSG00000116288.12_PARK7	cg12045833
ENSG00000116288.12_PARK7	cg02737782
ENSG00000116288.12_PARK7	cg04112961
ENSG00000116288.12_PARK7	cg11518359
ENSG00000116288.12_PARK7	cg10987774
ENSG00000200344.1_RF00019	cg12809925
ENSG00000200344.1_RF00019	cg22529900
ENSG00000200344.1_RF00019	cg12446447
ENSG00000200344.1_RF00019	cg02891048
ENSG00000284747.1_AL034417.4	cg08719370
ENSG00000116285.12_ERRFI1	cg01889893
ENSG00000238290.1_AL034417.2	cg01889893
ENSG00000116285.12_ERRFI1	cg10051814
ENSG00000238290.1_AL034417.2	cg10051814
ENSG00000116285.12_ERRFI1	cg17477995
ENSG00000238290.1_AL034417.2	cg17477995
ENSG00000116285.12_ERRFI1	cg05857370
ENSG00000238290.1_AL034417.2	cg05857370
ENSG00000116285.12_ERRFI1	cg26313647
ENSG00000238290.1_AL034417.2	cg26313647
ENSG00000116285.12_ERRFI1	cg08532870
ENSG00000238290.1_AL034417.2	cg08532870
ENSG00000116285.12_ERRFI1	cg19922442
ENSG00000238290.1_AL034417.2	cg19922442
ENSG00000116285.12_ERRFI1	cg19560758
ENSG00000238290.1_AL034417.2	cg19560758
ENSG00000116285.12_ERRFI1	cg03335216
ENSG00000238290.1_AL034417.2	cg03335216
ENSG00000116285.12_ERRFI1	cg11426075
ENSG00000238290.1_AL034417.2	cg11426075
ENSG00000116285.12_ERRFI1	cg22678073
ENSG00000238290.1_AL034417.2	cg22678073
ENSG00000116285.12_ERRFI1	cg13808198
ENSG00000238290.1_AL034417.2	cg13808198
ENSG00000116285.12_ERRFI1	cg06159484
ENSG00000238290.1_AL034417.2	cg06159484
ENSG00000238290.1_AL034417.2	cg04085896
ENSG00000227634.2_LINC01714	cg12749164
ENSG00000227634.2_LINC01714	cg11977919
ENSG00000251977.1_RNU6-991P	cg03211636
ENSG00000162426.14_SLC45A1	cg26248537
ENSG00000162426.14_SLC45A1	cg23768131
ENSG00000162426.14_SLC45A1	cg26407930
[truncated: 267,383+ more rows]

## Sheet: Hypermethylated Promoters
ensembl_ID	gene	p.value	FDR	negLog10FDR	mean𝛽Dura	mean𝛽Meningioma	mean𝛽Clust1	mean𝛽Cluster2	mean𝛽Cluster3	mean𝛽Cluster4
ENSG00000284122.1	MIR6717	2.88075e-15	9.32066e-11	10.0306	26.0417	37.0968	37.5	37.5	37.5	34.375
ENSG00000143674.10	MAP3K21	6.46274e-14	1.04551e-09	8.98067	17.3611	41.6667	40.625	44.4444	39.2857	39.5833
ENSG00000165071.14	TMEM71	3.64925e-13	3.93571e-09	8.40498	69.0476	94.9309	92.8571	98.8095	91.8367	92.8571
ENSG00000079931.14	MOXD1	7.53148e-13	6.09203e-09	8.21524	11.6667	29.0323	27.5	30.8333	28.5714	27.5
ENSG00000265871.1	MIR3174	3.76168e-12	2.02849e-08	7.69283	69.4444	97.8495	100	97.2222	95.2381	100
ENSG00000223652.2	AC106786.1	4.84778e-12	1.74278e-08	7.75876	1.19048	12.9032	14.2857	13.0952	14.2857	7.14286
ENSG00000136147.17	PHF11	6.34244e-12	2.0521e-08	7.6878	11.8056	51.0753	48.9583	59.0278	48.8095	35.4167
ENSG00000072736.18	NFATC3	8.2867e-11	2.06243e-07	6.68562	8.82353	21.8216	20.5882	24.0196	21.0084	19.1176
ENSG00000275719.1	AC008622.2	1.52854e-10	3.29707e-07	6.48187	12.2549	22.2011	23.5294	23.5294	22.6891	14.7059
ENSG00000136732.15	GYPC	2.21411e-10	4.21398e-07	6.37531	9.61538	32.5062	30.7692	36.5385	28.5714	30.7692
ENSG00000254979.5	AP000781.2	2.21453e-10	3.98062e-07	6.40005	64.5833	99.1935	100	100	100	93.75
ENSG00000251000.1	AC008592.3	3.0112e-10	5.12776e-07	6.29007	38.8889	66.6667	66.6667	66.6667	66.6667	66.6667
ENSG00000260835.1	AC007223.1	4.25361e-10	5.7344e-07	6.24151	66.6667	93.0108	87.5	94.4444	95.2381	95.8333
ENSG00000255366.1	AC120036.4	4.88576e-10	6.32315e-07	6.19907	23.3333	54.8387	55	60	48.5714	50
ENSG00000121743.3	GJA3	5.17828e-10	6.44398e-07	6.19085	17.1296	33.5125	33.3333	37.5	28.5714	30.5556
ENSG00000145692.14	BHMT	6.10596e-10	7.31698e-07	6.13567	53.5714	86.8664	82.1429	94.0476	80.6122	85.7143
ENSG00000253210.1	AC040970.1	6.88811e-10	7.95945e-07	6.09912	7.22222	25.3763	22.5	28.3333	23.8095	25
ENSG00000131096.10	PYY	7.18068e-10	8.01141e-07	6.09629	46.2963	87.8136	89.5833	93.5185	88.8889	65.2778
ENSG00000161653.10	NAGS	7.18068e-10	7.74437e-07	6.11101	43.8596	83.1919	84.8684	88.5965	84.2105	61.8421
ENSG00000135775.13	COG2	9.51939e-10	9.93548e-07	6.00281	25.9259	50.5376	51.3889	55.5556	46.0317	41.6667
ENSG00000128585.17	MKLN1	9.55413e-10	9.66013e-07	6.01502	13.4615	22.5806	23.0769	23.0769	23.0769	19.2308
ENSG00000231721.7	LINC-PINT	9.55413e-10	9.36739e-07	6.02838	13.4615	22.5806	23.0769	23.0769	23.0769	19.2308
ENSG00000285106.1	AC016831.6	9.55413e-10	9.09188e-07	6.04135	13.4615	22.5806	23.0769	23.0769	23.0769	19.2308
ENSG00000254348.1	AC120036.3	1.08623e-09	1.00414e-06	5.9982	21.6667	37.7419	37.5	40.8333	34.2857	35
ENSG00000236780.5	LINC01829	1.14648e-09	1.0304e-06	5.987	47.2222	95.6989	100	100	95.2381	75
ENSG00000129696.12	TTI2	1.36008e-09	1.18934e-06	5.92469	1.47059	15.7495	16.1765	18.1373	14.2857	10.2941
ENSG00000239039.1	SNORD13	1.36008e-09	1.15804e-06	5.93628	1.47059	15.7495	16.1765	18.1373	14.2857	10.2941
ENSG00000258082.1	AL391832.3	1.41079e-09	1.17042e-06	5.93166	50	91.9355	75	100	100	87.5
ENSG00000139437.17	TCHP	1.41123e-09	1.08715e-06	5.96371	6.25	11.4919	10.1562	12.5	10.7143	12.5
ENSG00000227053.1	AC105446.1	1.48152e-09	1.11476e-06	5.95282	30.9524	41.9355	42.8571	42.8571	40.8163	39.2857
ENSG00000285971.1	AC023095.1	1.48177e-09	1.08961e-06	5.96273	1.28205	7.19603	7.69231	7.69231	7.69231	3.84615
ENSG00000279430.1	AL590560.2	1.52802e-09	1.09865e-06	5.95914	66.6667	100	100	100	100	100
ENSG00000050344.8	NFE2L3	1.76921e-09	1.24441e-06	5.90504	30.9524	56.4516	57.1429	60.7143	58.1633	39.2857
ENSG00000164142.15	FAM160A1	1.82248e-09	1.2546e-06	5.90149	3.78788	16.4223	14.7727	18.1818	15.5844	15.9091
ENSG00000251611.1	FAM160A1-DT	1.82248e-09	1.22847e-06	5.91064	3.78788	16.4223	14.7727	18.1818	15.5844	15.9091
ENSG00000102796.10	DHRS12	2.14017e-09	1.41317e-06	5.84981	0.641026	11.6625	9.61538	14.7436	12.0879	5.76923
ENSG00000231856.2	AL162377.1	2.14017e-09	1.3849e-06	5.85858	0.641026	11.6625	9.61538	14.7436	12.0879	5.76923
ENSG00000061455.10	PRDM6	2.15329e-09	1.36607e-06	5.86453	26.3158	35.6537	36.8421	35.9649	36.8421	30.2632
ENSG00000112053.13	SLC26A8	2.89793e-09	1.76911e-06	5.75225	58.3333	87.0968	82.1429	95.2381	79.5918	85.7143
ENSG00000175274.18	TP53I11	3.02574e-09	1.81292e-06	5.74162	26.3889	49.2832	47.2222	56.0185	47.619	36.1111
ENSG00000285591.1	AC092617.1	4.5079e-09	2.51471e-06	5.59951	44.4444	94.6237	83.3333	100	100	91.6667
ENSG00000249928.2	UQCRBP3	4.80117e-09	2.63291e-06	5.57956	66.6667	94.3548	84.375	100	96.4286	93.75
ENSG00000143537.13	ADAM15	1.13599e-08	5.92824e-06	5.22707	0.757576	7.91789	7.95455	9.09091	9.09091	2.27273
ENSG00000167641.10	PPP1R14A	1.30216e-08	6.38354e-06	5.19494	30.8824	51.9924	49.2647	57.8431	49.5798	44.1176
ENSG00000189337.16	KAZN	1.31029e-08	6.32751e-06	5.19877	30.9524	51.6129	46.4286	54.7619	53.0612	50
ENSG00000141497.13	ZMYND15	1.96097e-08	9.06386e-06	5.04269	41.0256	52.6055	53.8462	54.4872	52.7473	44.2308
ENSG00000161921.14	CXCL16	1.96097e-08	8.9362e-06	5.04885	41.0256	52.6055	53.8462	54.4872	52.7473	44.2308
ENSG00000160808.9	MYL3	1.96097e-08	8.81212e-06	5.05492	11.1111	22.3118	21.875	25	22.619	14.5833
ENSG00000188186.10	LAMTOR4	1.96103e-08	8.69165e-06	5.0609	11.1111	20.0717	16.6667	22.2222	22.2222	16.6667
ENSG00000185942.11	NKAIN3	2.3343e-08	1.02063e-05	4.99113	1.38889	5.55556	5.55556	6.01852	5.55556	4.16667
ENSG00000173557.14	C2orf70	2.33701e-08	1.00819e-05	4.99646	30.5556	67.5269	66.6667	78.8889	65.7143	38.3333
ENSG00000143921.7	ABCG8	2.52968e-08	1.06296e-05	4.97348	19.4444	43.0108	35.4167	47.2222	47.619	37.5
ENSG00000136490.8	LIMD2	2.79462e-08	1.15923e-05	4.93583	19.697	39.5894	40.9091	43.9394	35.0649	31.8182
ENSG00000141639.11	MAPK4	2.8771e-08	1.17833e-05	4.92873	19.6429	32.7189	31.25	35.7143	32.6531	26.7857
ENSG00000160094.14	ZNF362	3.01789e-08	1.19078e-05	4.92417	9.84848	23.1672	22.7273	27.2727	23.3766	11.3636
ENSG00000173120.14	KDM2A	3.49695e-08	1.36318e-05	4.86545	4.48718	20.0993	21.1538	23.0769	19.7802	9.61538
ENSG00000133401.15	PDZD2	3.86542e-08	1.45425e-05	4.83736	11.1111	30.6452	29.1667	33.3333	30.9524	25
ENSG00000254703.2	SENCR	4.38832e-08	1.632e-05	4.78728	28.7037	47.6703	41.6667	52.7778	44.4444	50
ENSG00000138606.19	SHF	4.42389e-08	1.62653e-05	4.78874	25.5952	61.9816	61.6071	73.2143	55.102	41.0714
ENSG00000260035.1	AC051619.8	4.4239e-08	1.60826e-05	4.79364	19.9074	48.2079	47.9167	56.9444	42.8571	31.9444
ENSG00000285904.1	AC006452.1	4.43143e-08	1.5931e-05	4.79776	27.7778	59.1398	62.5	66.6667	52.381	41.6667
ENSG00000222627.1	RNU2-37P	4.45098e-08	1.58254e-05	4.80064	19.4444	52.6882	47.9167	62.5	50	37.5
ENSG00000184602.5	SNN	4.78556e-08	1.66491e-05	4.77861	1.51515	11.437	10.2273	10.6061	14.2857	11.3636
ENSG00000141582.14	CBX4	6.24757e-08	2.00139e-05	4.69867	1.5625	9.67742	8.59375	11.9792	8.92857	6.25
ENSG00000029153.14	ARNTL2	7.26002e-08	2.30292e-05	4.63772	23.8095	41.0138	42.8571	44.0476	38.7755	32.1429
ENSG00000186918.13	ZNF395	7.43174e-08	2.33451e-05	4.63181	13.5417	29.8387	25	35.4167	30.3571	21.875
ENSG00000155629.14	PIK3AP1	7.81724e-08	2.43199e-05	4.61404	8.33333	23.7537	23.8636	28.0303	20.7792	15.9091
ENSG00000165879.8	FRAT1	9.89449e-08	3.02015e-05	4.51997	5.35714	25.1152	21.4286	30.3571	20.4082	25
ENSG00000169594.13	BNC1	1.15911e-07	3.34847e-05	4.47515	31.7204	57.232	56.0484	65.0538	47.0046	54.0323
ENSG00000273980.1	AL592071.1	1.18e-07	3.37865e-05	4.47126	25	93.5484	100	100	100	50
ENSG00000133488.14	SEC14L4	1.26933e-07	3.57122e-05	4.44718	60.6061	89.4428	71.5909	99.2424	90.9091	93.1818
ENSG00000257242.7	LINC01619	1.46889e-07	4.06205e-05	4.39126	4.16667	41.9355	50	50	42.8571	0
ENSG00000245261.1	AL133375.1	1.4689e-07	4.02764e-05	4.39495	69.4444	94.6237	87.5	100	95.2381	91.6667
ENSG00000183813.6	CCR4	1.46892e-07	3.99385e-05	4.39861	81.6667	96.7742	92.5	100	100	90
ENSG00000272719.1	AC006483.2	1.46894e-07	3.92791e-05	4.40584	1.19048	11.9816	8.92857	14.2857	14.2857	7.14286
ENSG00000149256.15	TENM4	1.46924e-07	3.89649e-05	4.40933	6.37255	10.8159	9.55882	11.7647	10.084	11.7647
ENSG00000165953.9	SERPINA12	1.48603e-07	3.90899e-05	4.40794	60	89.6774	82.5	98.3333	94.2857	70
ENSG00000239608.1	RUVBL1-AS1	1.52875e-07	3.98892e-05	4.39915	19.0476	55.7604	50	67.8571	53.0612	35.7143
ENSG00000267780.2	AC021594.2	1.62131e-07	4.16328e-05	4.38056	75	94.3548	93.75	97.9167	96.4286	81.25
ENSG00000122574.10	WIPF3	1.84069e-07	4.65277e-05	4.33229	30.2083	46.371	48.4375	47.9167	44.6429	40.625
ENSG00000144711.15	IQSEC1	1.84876e-07	4.63695e-05	4.33377	4.16667	37.0968	40	45.8333	22.8571	30
ENSG00000279369.1	AC046185.3	2.05076e-07	5.10402e-05	4.29209	20.8333	41.129	42.7083	47.2222	35.7143	29.1667
ENSG00000083307.11	GRHL2	2.08491e-07	5.14941e-05	4.28824	25.4386	65.365	51.3158	82.4561	54.8872	60.5263
ENSG00000254024.1	AP001207.3	2.08491e-07	5.1104e-05	4.29154	25.4386	65.365	51.3158	82.4561	54.8872	60.5263
ENSG00000163909.7	HEYL	2.09113e-07	5.0871e-05	4.29353	40.625	79.4355	79.6875	89.5833	78.5714	50
ENSG00000259932.1	AC051619.7	2.16599e-07	5.2299e-05	4.28151	3.84615	31.7618	29.8077	41.0256	24.1758	21.1538
ENSG00000272619.1	AC093673.2	2.2803e-07	5.46511e-05	4.2624	16.0256	22.5806	23.0769	24.359	21.978	17.3077
ENSG00000159784.17	FAM131B	2.28034e-07	5.42502e-05	4.2656	14.881	20.9677	21.4286	22.619	20.4082	16.0714
ENSG00000283726.1	MIR5193	2.33366e-07	5.51135e-05	4.25874	58.3333	96.7742	100	100	100	75
ENSG00000111696.11	NT5DC3	2.34124e-07	5.48919e-05	4.26049	9.16667	27.7419	23.75	35	30	10
ENSG00000257327.1	AC012555.1	2.34124e-07	5.4497e-05	4.26363	9.16667	27.7419	23.75	35	30	10
ENSG00000136383.6	ALPK3	2.35578e-07	5.44438e-05	4.26405	69.697	94.1349	93.1818	97.7273	94.8052	84.0909
ENSG00000277287.1	AL109976.1	2.37971e-07	5.46067e-05	4.26275	38.0208	58.871	55.4688	65.625	52.6786	56.25
ENSG00000088836.13	SLC4A11	2.37971e-07	5.42222e-05	4.26582	41.6667	61.2903	58.0882	67.6471	55.4622	58.8235
ENSG00000224514.2	LINC00620	2.48065e-07	5.61268e-05	4.25083	14.2857	36.8664	33.9286	42.8571	34.6939	28.5714
ENSG00000250240.5	AC008840.1	2.4807e-07	5.57382e-05	4.25385	0	12.1588	5.76923	15.3846	15.3846	9.61538
ENSG00000199130.3	MIR365A	2.55614e-07	5.70371e-05	4.24384	56.25	96.371	100	100	100	71.875
ENSG00000092964.17	DPYSL2	2.68966e-07	5.96055e-05	4.22471	0.595238	23.7327	16.0714	32.7381	21.4286	16.0714
ENSG00000240694.8	PNMA2	2.68966e-07	5.92e-05	4.22768	0.595238	23.7327	16.0714	32.7381	21.4286	16.0714
ENSG00000115507.9	OTX1	2.73535e-07	5.97989e-05	4.22331	2.03704	17.3477	13.3333	24.0741	15.5556	8.33333
ENSG00000234602.7	MCIDAS	3.01922e-07	6.46934e-05	4.18914	16.6667	36.8664	37.5	42.8571	30.6122	28.5714
ENSG00000046604.12	DSG2	3.13611e-07	6.58889e-05	4.18119	26.6667	46.4516	42.5	53.3333	42.8571	40
ENSG00000266521.1	AC021549.1	3.13611e-07	6.54638e-05	4.184	26.6667	46.4516	42.5	53.3333	42.8571	40
ENSG00000175449.13	RFESD	3.29804e-07	6.84026e-05	4.16493	35.1852	49.1039	44.4444	50	53.9683	47.2222
ENSG00000236276.1	NDP-AS1	3.32396e-07	6.85012e-05	4.1643	0	70.9677	68.75	91.6667	64.2857	25
ENSG00000103742.11	IGDCC4	3.50435e-07	7.17616e-05	4.14411	28.3333	38.3871	40	40	40	27.5
ENSG00000128604.19	IRF5	3.79315e-07	7.71869e-05	4.11246	28.3333	43.5484	38.75	48.3333	42.8571	40
ENSG00000121900.18	TMEM54	3.82917e-07	7.74329e-05	4.11107	0	25.8065	22.5	35	25.7143	5
ENSG00000136404.15	TM6SF1	3.91908e-07	7.87588e-05	4.1037	23.0769	36.4764	32.6923	40.3846	37.3626	30.7692
ENSG00000146904.8	EPHA1	3.96999e-07	7.92895e-05	4.10078	18.5897	30.273	30.7692	31.4103	32.967	21.1538
ENSG00000229153.5	EPHA1-AS1	3.97001e-07	7.88035e-05	4.10345	24.4048	35.2535	35.7143	36.3095	37.7551	26.7857
ENSG00000013293.5	SLC7A14	4.33386e-07	8.49831e-05	4.07067	18.2292	33.2661	32.8125	32.8125	33.9286	34.375
ENSG00000272057.1	AC016575.1	4.48733e-07	8.74625e-05	4.05818	3.92157	19.9241	14.7059	25.4902	19.3277	14.7059
ENSG00000113552.15	GNPDA1	4.75433e-07	9.10215e-05	4.04086	30.1282	36.4764	34.6154	38.4615	37.3626	32.6923
ENSG00000213347.10	MXD3	6.07488e-07	0.000111678	3.95203	0.694444	7.25806	8.33333	9.02778	7.14286	0
ENSG00000102878.16	HSF4	6.36392e-07	0.000115677	3.93675	30.8824	61.6698	54.4118	70.5882	60.5042	51.4706
ENSG00000140044.12	JDP2	6.46031e-07	0.000116773	3.93266	12.1212	24.9267	27.2727	27.2727	24.6753	13.6364
ENSG00000259319.1	AF111167.2	6.46031e-07	0.000116124	3.93508	12.1212	24.9267	27.2727	27.2727	24.6753	13.6364
ENSG00000136193.16	SCRN1	6.87999e-07	0.000122985	3.91015	30.2083	54.2339	42.9688	64.0625	55.3571	45.3125
ENSG00000227014.6	AC007285.1	6.87999e-07	0.000122309	3.91254	30.2083	54.2339	42.9688	64.0625	55.3571	45.3125
ENSG00000112379.8	ARFGEF3	7.19373e-07	0.000125136	3.90262	12.1212	18.1818	18.1818	18.1818	19.4805	15.9091
ENSG00000135378.3	PRRG4	7.19387e-07	0.000124469	3.90494	11.1111	16.6667	16.6667	16.6667	17.8571	14.5833
ENSG00000184344.3	GDF3	7.22044e-07	0.000124265	3.90565	45	69.6774	67.5	68.3333	77.1429	65
ENSG00000231609.6	AC007098.1	7.43587e-07	0.000126625	3.89748	20.8333	36.6129	33.125	44.1667	32.5	28.125
ENSG00000198944.5	SOWAHA	7.55806e-07	0.000128032	3.89268	23.2143	32.9493	31.25	36.3095	29.5918	32.1429
ENSG00000143669.13	LYST	9.26243e-07	0.000155278	3.80889	0	74.1935	37.5	91.6667	100	50
ENSG00000272814.1	AC093732.2	9.26243e-07	0.000154477	3.81114	0	74.1935	50	100	85.7143	25
ENSG00000100036.12	SLC35E4	9.26282e-07	0.000153691	3.81335	25	34.2742	31.25	37.5	37.5	25
ENSG00000140398.13	NEIL1	9.50521e-07	0.000156112	3.80656	42.5926	54.4803	54.1667	55.5556	55.5556	50
ENSG00000275645.1	AC068338.3	9.50521e-07	0.000155324	3.80876	42.5926	54.4803	54.1667	55.5556	55.5556	50
ENSG00000185883.11	ATP6V0C	1.05625e-06	0.000171734	3.76514	12.5	23.5484	20	26.6667	21.4286	25
ENSG00000259784.1	AC093525.1	1.05625e-06	0.000170875	3.76732	12.5	23.5484	20	26.6667	21.4286	25
ENSG00000154237.12	LRRK1	1.06434e-06	0.000171327	3.76617	14.5833	33.871	32.8125	40.625	28.5714	25
ENSG00000259583.2	AC015712.2	1.06434e-06	0.000170479	3.76833	14.5833	33.871	32.8125	40.625	28.5714	25
ENSG00000184347.14	SLIT3	1.08951e-06	0.0001728	3.76246	20	31.2903	26.25	35.4167	32.1429	27.5
ENSG00000154122.13	ANKH	1.12261e-06	0.000176321	3.7537	7.87037	23.6559	18.0556	29.6296	23.8095	16.6667
ENSG00000115318.11	LOXL3	1.12385e-06	0.000174818	3.75741	21.6667	36.129	35	40	31.4286	35
ENSG00000279495.1	AL928654.4	1.12388e-06	0.000173986	3.75949	88.5417	97.5806	96.875	100	98.2143	90.625
ENSG00000148429.14	USP6NL	1.12389e-06	0.00017316	3.76155	0.925926	8.96057	8.33333	11.1111	6.34921	8.33333
ENSG00000271360.1	AL512631.2	1.12389e-06	0.000172339	3.76362	0.925926	8.96057	8.33333	11.1111	6.34921	8.33333
ENSG00000275532.1	AC006449.2	1.12389e-06	0.000171526	3.76567	12.037	20.0717	18.0556	22.2222	20.6349	16.6667
ENSG00000275023.4	MLLT6	1.12392e-06	0.000170725	3.7677	0.757576	7.33138	5.68182	9.09091	7.79221	4.54545
ENSG00000107816.17	LZTS2	1.12394e-06	0.00016914	3.77175	9.02778	15.0538	16.6667	15.9722	15.4762	8.33333
ENSG00000140931.19	CMTM3	1.15351e-06	0.000172786	3.76249	0.555556	10.1075	8.33333	13.3333	10.4762	3.33333
ENSG00000243232.4	PCDHAC2	1.15627e-06	0.000172401	3.76346	21.9298	26.3158	26.3158	27.193	24.812	26.3158
ENSG00000279028.1	AC010223.1	1.15627e-06	0.00017161	3.76546	21.9298	26.3158	26.3158	27.193	24.812	26.3158
ENSG00000135299.16	ANKRD6	1.15973e-06	0.000171338	3.76615	25	57.2581	43.75	72.9167	60.7143	31.25
ENSG00000165752.16	STK32C	1.23051e-06	0.00018015	3.74437	2.22222	11.3978	8.33333	12.7778	12.381	11.6667
ENSG00000222032.1	AC112721.2	1.25936e-06	0.000183544	3.73626	36.1111	78.4946	62.5	100	71.4286	58.3333
ENSG00000157111.12	TMEM171	1.29979e-06	0.000188585	3.72449	32.0513	42.6799	40.3846	46.1538	40.6593	40.3846
ENSG00000197355.10	UAP1L1	1.3136e-06	0.000189738	3.72185	33.3333	60.3687	57.1429	70.2381	53.0612	50
ENSG00000271071.1	AL513548.2	1.33942e-06	0.000192609	3.71532	31.9444	60.2151	58.3333	69.4444	47.619	58.3333
ENSG00000164458.9	TBXT	1.44278e-06	0.000205643	3.68689	1.31579	10.1868	10.5263	12.2807	6.76692	9.21053
ENSG00000239636.1	AC004865.2	1.46718e-06	0.000208204	3.68151	35.7143	82.9493	87.5	96.4286	61.2245	71.4286
ENSG00000167759.12	KLK13	1.54892e-06	0.000218845	3.65986	12.037	31.5412	20.8333	40.7407	26.9841	33.3333
ENSG00000105327.17	BBC3	1.99583e-06	0.000278341	3.55542	14.5833	30.6452	28.125	36.4583	30.3571	18.75
ENSG00000188505.4	NCCRP1	2.02877e-06	0.000281721	3.55018	29.7619	69.1244	55.3571	86.9048	71.4286	39.2857
ENSG00000252839.1	RNU6-419P	2.04804e-06	0.000283181	3.54794	61.1111	95.6989	97.9167	100	100	70.8333
ENSG00000258376.2	AC004846.1	2.04804e-06	0.000281976	3.54979	61.1111	95.6989	97.9167	100	100	70.8333
ENSG00000169876.13	MUC17	2.05388e-06	0.000281582	3.55039	86.1111	98.3871	100	100	97.619	91.6667
ENSG00000112319.18	EYA4	2.19032e-06	0.000297764	3.52613	28.9683	39.1705	37.7976	43.8492	30.6122	42.8571
ENSG00000141447.17	OSBPL1A	2.31768e-06	0.00031376	3.5034	0	27.8592	19.3182	39.3939	24.6753	15.9091
ENSG00000269547.1	AC011455.2	2.34146e-06	0.000315658	3.50078	51.3889	73.1183	64.5833	83.3333	73.8095	58.3333
ENSG00000174607.10	UGT8	2.34152e-06	0.000314357	3.50258	14.881	24.1935	21.4286	28.5714	21.4286	21.4286
ENSG00000088881.20	EBF4	2.57276e-06	0.000339761	3.46883	29.6296	53.7634	50	60.1852	55.5556	38.8889
ENSG00000141441.15	GAREM1	2.59522e-06	0.000341334	3.46682	10.7527	22.3725	21.371	26.3441	18.894	18.5484
ENSG00000285095.1	AC025887.2	2.59522e-06	0.000339952	3.46858	10.7527	22.3725	21.371	26.3441	18.894	18.5484
ENSG00000174279.4	EVX2	2.65792e-06	0.000346762	3.45997	2.53623	26.087	21.1957	30.7971	12.4224	45.6522
ENSG00000092096.16	SLC22A17	2.80436e-06	0.00036006	3.44363	25.641	36.2283	32.6923	39.1026	38.4615	30.7692
ENSG00000053747.16	LAMA3	2.83664e-06	0.000362765	3.44038	8.33333	20.4301	20.8333	24.0741	17.4603	13.8889
ENSG00000259203.1	AC016044.1	3.08553e-06	0.00038997	3.40897	7.35294	22.5806	19.8529	25.9804	15.9664	29.4118
ENSG00000108551.4	RASD1	3.08928e-06	0.000388925	3.41013	7.7381	18.894	16.0714	22.619	18.3673	14.2857
ENSG00000149380.11	P4HA3	3.13036e-06	0.000392569	3.40608	24.1667	44.8387	42.5	46.6667	38.5714	55
ENSG00000246211.2	P4HA3-AS1	3.13036e-06	0.000391054	3.40776	24.1667	44.8387	42.5	46.6667	38.5714	55
ENSG00000235568.6	NFAM1	3.31688e-06	0.000404972	3.39258	57.5	91.9355	93.75	99.1667	98.5714	55
ENSG00000188613.6	NANOS1	3.34766e-06	0.000405669	3.39183	20.2381	40.553	39.2857	46.4286	40.8163	25
ENSG00000184414.2	IRS3P	3.37717e-06	0.000406202	3.39126	1.38889	34.4086	27.0833	48.6111	26.1905	20.8333
ENSG00000279725.1	AL391005.1	3.43015e-06	0.000411046	3.38611	44.2982	70.1188	61.1842	75.8772	61.6541	85.5263
ENSG00000057657.16	PRDM1	3.45266e-06	0.000412218	3.38487	9.84848	16.7155	17.0455	18.1818	16.8831	11.3636
ENSG00000249035.6	CLMAT3	3.58417e-06	0.000420166	3.37658	22.2222	62.3656	45.8333	66.6667	71.4286	66.6667
ENSG00000285238.2	AC006064.6	3.58679e-06	0.000417449	3.3794	0.694444	10.2151	5.20833	12.5	11.9048	10.4167
ENSG00000186766.7	FOXI2	3.66036e-06	0.000422968	3.37369	45.8333	71.129	63.125	77.0833	62.8571	83.75
ENSG00000232490.6	OSBPL10-AS1	4.02181e-06	0.000459808	3.33742	0	70.9677	75	83.3333	42.8571	75
ENSG00000221038.1	RNU6ATAC7P	4.02183e-06	0.000456584	3.34048	66.6667	90.3226	79.1667	97.2222	100	75
ENSG00000169105.7	CHST14	4.06265e-06	0.000454834	3.34215	13.8889	23.871	18.3333	28.8889	25.7143	16.6667
ENSG00000176171.11	BNIP3	4.2191e-06	0.00047072	3.32724	38.3333	53.7097	50.625	58.75	56.4286	40
ENSG00000110721.11	CHKA	4.27231e-06	0.000475019	3.32329	8.33333	17.0507	11.6071	20.2381	17.3469	17.8571
ENSG00000255236.2	AP002992.1	4.27231e-06	0.000473392	3.32478	8.33333	17.0507	11.6071	20.2381	17.3469	17.8571
ENSG00000139644.12	TMBIM6	4.33089e-06	0.000478245	3.32035	14.1667	19.6774	20	20	20	17.5
ENSG00000173535.14	TNFRSF10C	4.35174e-06	0.000478913	3.31974	18.3333	51.9355	36.25	62.5	50	55
ENSG00000171467.15	ZNF318	4.4078e-06	0.000483438	3.31566	7.5	16.7742	13.75	18.3333	18.5714	15
ENSG00000116251.10	RPL22	4.52252e-06	0.000491027	3.30889	38.5417	81.0484	71.875	96.875	73.2143	65.625
ENSG00000239389.7	PCDHA13	4.52405e-06	0.000489551	3.3102	25	63.0824	68.0556	67.5926	47.619	66.6667
ENSG00000278901.1	AC005609.1	4.52405e-06	0.000487919	3.31165	25	63.0824	68.0556	67.5926	47.619	66.6667
ENSG00000183248.11	PRR36	4.63973e-06	0.000498732	3.30213	25	41.9355	41.0714	46.4286	34.6939	42.8571
ENSG00000281358.1	RASSF1-AS1	4.8675e-06	0.000518052	3.28563	31.0606	42.2287	40.5303	46.9697	43.29	29.5455
ENSG00000074660.15	SCARF1	4.87012e-06	0.000516632	3.28682	75	95.5645	89.0625	100	100	87.5
ENSG00000207585.1	MIR181D	4.89636e-06	0.000517718	3.28591	76.3889	81.9892	83.3333	83.3333	80.9524	77.0833
ENSG00000207613.1	MIR181C	4.89644e-06	0.00051604	3.28732	70.5128	75.6824	76.9231	76.9231	74.7253	71.1538
ENSG00000277119.1	RF02210	4.93634e-06	0.000518556	3.2852	1.85185	31.1828	22.2222	35.1852	19.0476	58.3333
ENSG00000184838.14	PRR16	4.94939e-06	0.000518245	3.28547	18.1373	23.5294	22.7941	25	23.5294	20.5882
ENSG00000139211.6	AMIGO2	4.94951e-06	0.000516585	3.28686	16.2281	21.0526	20.3947	21.9298	21.8045	18.4211
ENSG00000179715.12	PCED1B	4.94951e-06	0.000514924	3.28826	16.2281	21.0526	20.3947	21.9298	21.8045	18.4211
ENSG00000225663.7	MCRIP1	4.96822e-06	0.000515214	3.28801	52.193	56.5365	55.9211	57.8947	57.8947	51.3158
ENSG00000152953.12	STK32B	4.98826e-06	0.000515639	3.28765	0.595238	8.29493	7.14286	10.7143	7.14286	5.35714
ENSG00000162512.15	SDC3	5.0294e-06	0.000518237	3.28547	3.57143	20.2765	17.8571	26.1905	22.449	3.57143
ENSG00000261373.1	VPS9D1-AS1	5.24638e-06	0.000537173	3.26989	40.2778	73.6559	50	91.6667	78.5714	58.3333
ENSG00000169683.7	LRRC45	5.30604e-06	0.000541568	3.26635	0.980392	7.40038	5.14706	9.31373	8.40336	4.41176
ENSG00000169689.14	CENPX	5.30608e-06	0.000539869	3.26771	6.48148	12.5448	10.4167	14.3519	13.4921	9.72222
ENSG00000107954.10	NEURL1	5.42086e-06	0.000549818	3.25978	23.2143	32.0276	32.1429	34.5238	29.5918	28.5714
ENSG00000205744.9	DENND1C	5.67422e-06	0.000573716	3.2413	41.6667	74.9104	58.3333	89.8148	74.6032	63.8889
ENSG00000121068.13	TBX2	5.68393e-06	0.000572908	3.24191	11.6071	21.0829	20.5357	21.7262	18.8776	24.1071
ENSG00000118276.11	B4GALT6	5.68452e-06	0.000571188	3.24322	6.94444	29.5699	22.9167	37.5	21.4286	33.3333
ENSG00000259985.1	AC017100.1	5.68453e-06	0.000569421	3.24457	20.2381	39.6313	33.9286	46.4286	32.6531	42.8571
ENSG00000090674.15	MCOLN1	5.94301e-06	0.000588031	3.2306	8.33333	13.6476	14.4231	13.4615	13.1868	13.4615
ENSG00000262454.3	MIR193BHG	5.97191e-06	0.000589089	3.22982	15.4762	29.4931	28.5714	33.3333	28.5714	21.4286
ENSG00000163082.9	SGPP2	6.0025e-06	0.00058674	3.23155	33.3333	48.1855	49.2188	51.5625	41.0714	48.4375
ENSG00000101850.12	GPR143	6.46505e-06	0.000628158	3.20193	23.1481	41.9355	36.1111	47.2222	41.2698	38.8889
ENSG00000146950.12	SHROOM2	6.46505e-06	0.000626277	3.20323	23.1481	41.9355	36.1111	47.2222	41.2698	38.8889
ENSG00000116670.14	MAD2L2	6.78035e-06	0.000647133	3.18901	6.54762	24.424	17.8571	32.7381	23.4694	14.2857
ENSG00000162490.6	DRAXIN	6.78035e-06	0.00064523	3.19029	6.54762	24.424	17.8571	32.7381	23.4694	14.2857
ENSG00000102539.5	MLNR	6.85767e-06	0.000650674	3.18664	46.7949	71.7122	67.3077	80.7692	70.3297	55.7692
ENSG00000112293.14	GPLD1	6.87399e-06	0.00064842	3.18814	0	14.8387	8.75	22.5	14.2857	5
ENSG00000112294.12	ALDH5A1	6.87399e-06	0.000646535	3.18941	0	14.8387	8.75	22.5	14.2857	5
ENSG00000189060.5	H1F0	7.13341e-06	0.00066899	3.17458	28.2051	42.4318	38.4615	46.1538	40.6593	42.3077
ENSG00000207639.1	MIR193B	7.31969e-06	0.000680542	3.16715	30.8333	65.8065	70	70	70	37.5
ENSG00000122756.14	CNTFR	7.39044e-06	0.000683193	3.16546	20.8333	46.7742	41.25	62.5	44.2857	15
ENSG00000057935.13	MTA3	7.49664e-06	0.000691036	3.1605	12.8788	21.4076	19.3182	24.2424	18.1818	22.7273
ENSG00000265690.7	AC074143.1	7.49887e-06	0.000689278	3.16161	34.8958	59.6774	51.5625	68.75	59.8214	48.4375
ENSG00000283828.1	AL137002.2	7.54584e-06	0.000689677	3.16135	18.0556	50.5376	39.5833	66.6667	42.8571	37.5
ENSG00000238230.1	LINC00391	7.68279e-06	0.000700216	3.15477	12.037	35.1254	27.7778	37.037	31.746	50
ENSG00000164099.3	PRSS12	7.80615e-06	0.000709461	3.14907	11.1111	23.6559	20.8333	26.8519	20.6349	25
ENSG00000163888.3	CAMK2N2	7.85063e-06	0.000707541	3.15025	6.94444	19.3548	18.75	20.8333	20.2381	14.5833
ENSG00000188909.4	BSX	7.95804e-06	0.000715229	3.14555	8.33333	21.5054	18.3333	24.4444	15.2381	30
ENSG00000169314.14	C22orf15	7.95855e-06	0.000713294	3.14673	58.3333	85.4839	72.9167	93.0556	92.8571	75
ENSG00000230873.8	STMND1	8.10232e-06	0.000724173	3.14016	36.1111	56.4516	52.0833	61.8056	44.0476	70.8333
ENSG00000125285.5	SOX21	8.55038e-06	0.000762114	3.11798	8.68056	17.4731	12.5	22.5694	16.0714	14.5833
ENSG00000163823.3	CCR1	8.66611e-06	0.000768197	3.11453	60	81.9355	82.5	88.3333	77.1429	70
ENSG00000105928.14	GSDME	9.02151e-06	0.000797516	3.09826	45	54.6237	55.8333	56.1111	54.2857	48.3333
ENSG00000010319.6	SEMA3G	9.1026e-06	0.000802492	3.09556	53.125	87.0968	98.4375	95.8333	75	59.375
ENSG00000237390.1	AL139130.1	9.14259e-06	0.000803828	3.09484	21.9697	47.5073	40.9091	53.0303	38.961	59.0909
ENSG00000134516.16	DOCK2	9.22114e-06	0.000808536	3.0923	13.0952	37.3272	28.5714	41.6667	30.6122	53.5714
ENSG00000169499.14	PLEKHA2	9.23682e-06	0.000807723	3.09274	33.3333	38.2134	38.4615	38.4615	38.4615	36.5385
ENSG00000263527.1	MIR4526	9.57753e-06	0.000833013	3.07935	4.7619	60.8295	51.7857	89.2857	42.8571	25
ENSG00000197977.3	ELOVL2	9.78463e-06	0.000844218	3.07355	36.6667	51.2903	46.25	58.3333	51.4286	40
ENSG00000230314.6	ELOVL2-AS1	9.78463e-06	0.000841973	3.0747	36.6667	51.2903	46.25	58.3333	51.4286	40
ENSG00000273521.1	AL162274.1	9.8692e-06	0.000846997	3.07212	25.5952	50.2304	45.5357	60.7143	52.0408	25
ENSG00000276365.1	MIR145	1.07531e-05	0.000917985	3.03716	86.3636	97.0674	96.5909	100	96.1039	90.9091
ENSG00000284182.1	MIR143	1.07532e-05	0.000915577	3.03831	88.4615	97.5186	97.1154	100	96.7033	92.3077
ENSG00000276530.1	RF02208	1.09237e-05	0.000927652	3.03262	1.5625	24.5968	16.4062	29.1667	12.5	48.4375
ENSG00000247867.2	AP001922.1	1.10268e-05	0.000931523	3.03081	17.5	29.6774	31.25	32.5	30	17.5
ENSG00000163453.11	IGFBP7	1.12706e-05	0.000949639	3.02244	1.38889	14.5161	9.375	20.1389	14.2857	8.33333
ENSG00000245067.6	IGFBP7-AS1	1.12706e-05	0.000947172	3.02357	1.38889	14.5161	9.375	20.1389	14.2857	8.33333
ENSG00000087253.12	LPCAT2	1.13238e-05	0.000949177	3.02265	53.125	65.3226	62.5	68.75	67.8571	56.25
ENSG00000170615.14	SLC26A5	1.16884e-05	0.00097469	3.01113	14.881	39.1705	23.2143	47.0238	41.8367	42.8571
ENSG00000112149.9	CD83	1.17079e-05	0.000973806	3.01153	2.77778	14.5161	16.6667	18.0556	9.52381	8.33333
ENSG00000117448.13	AKR1A1	1.17127e-05	0.000964287	3.01579	0	5.7072	3.84615	7.69231	6.59341	1.92308
ENSG00000101194.17	SLC17A9	1.21965e-05	0.000999033	3.00042	36.8056	60.2151	51.0417	66.6667	64.2857	52.0833
ENSG00000179636.14	TPPP2	1.23454e-05	0.00100868	2.99625	22.4359	33.4988	33.6538	38.4615	30.7692	23.0769
ENSG00000272347.1	AC116351.2	1.23915e-05	0.00100989	2.99573	55.2083	69.3548	70.3125	72.9167	69.6429	56.25
ENSG00000144152.12	FBLN7	1.26467e-05	0.0010281	2.98797	2.08333	24.1935	20.3125	33.3333	19.6429	12.5
ENSG00000234715.1	AC005064.1	1.29518e-05	0.00105027	2.9787	29.1667	52.9954	37.5	60.119	56.1224	57.1429
ENSG00000224127.1	AC099786.1	1.29853e-05	0.00105035	2.97867	5.88235	19.5446	13.2353	24.5098	14.2857	26.4706
ENSG00000125810.9	CD93	1.30732e-05	0.0010522	2.9779	25.7576	58.651	44.3182	71.2121	58.4416	50
ENSG00000153814.12	JAZF1	1.39321e-05	0.00111302	2.9535	13.8889	30.7527	25	37.7778	34.2857	15
ENSG00000234336.6	JAZF1-AS1	1.39321e-05	0.00111028	2.95457	13.8889	30.7527	25	37.7778	34.2857	15
ENSG00000205177.6	C11orf91	1.39644e-05	0.00111012	2.95463	11.9048	25.1152	20.5357	31.5476	24.4898	16.0714
ENSG00000177239.14	MAN1B1	1.41513e-05	0.00111674	2.95205	20	33.5484	30	36.6667	34.2857	30
ENSG00000268996.3	MAN1B1-DT	1.41513e-05	0.00111402	2.95311	20	33.5484	30	36.6667	34.2857	30
ENSG00000186951.16	PPARA	1.41513e-05	0.00111132	2.95416	0	13.5484	7.5	18.3333	11.4286	15
ENSG00000088970.15	KIZ	1.41519e-05	0.00110868	2.95519	0	6.15836	1.13636	8.33333	9.09091	4.54545
ENSG00000163755.8	HPS3	1.41519e-05	0.001106	2.95624	0	6.15836	3.40909	7.57576	9.09091	2.27273
ENSG00000109118.13	PHF12	1.41521e-05	0.00110335	2.95729	0	5.64516	5.20833	6.94444	5.95238	2.08333
ENSG00000103723.13	AP3B2	1.41524e-05	0.00109546	2.9604	21.4286	26.2673	26.7857	28.5714	24.4898	21.4286
ENSG00000224383.7	PRR29	1.41656e-05	0.00109126	2.96207	26.0417	45.5645	37.5	53.125	42.8571	43.75
ENSG00000111305.18	GSG1	1.43961e-05	0.00110638	2.9561	79.6296	93.5484	88.8889	99.0741	93.6508	86.1111
ENSG00000188573.7	FBLL1	1.45167e-05	0.00111301	2.9535	18.3333	35.8065	31.25	34.1667	32.8571	55
ENSG00000273908.1	RF02209	1.45191e-05	0.00111055	2.95446	1.51515	26.6862	19.3182	29.5455	15.5844	52.2727
ENSG00000167100.14	SAMD14	1.46039e-05	0.00111179	2.95398	14.1667	31.6129	32.5	38.3333	27.1429	17.5
ENSG00000215217.6	C5orf49	1.49512e-05	0.00112761	2.94784	18.75	33.6022	32.2917	40.2778	28.5714	25
ENSG00000124275.14	MTRR	1.49512e-05	0.00112499	2.94885	25	38.7097	37.5	44.8718	34.0659	30.7692
ENSG00000261629.1	AC005692.2	1.49907e-05	0.00112535	2.94871	62.5	93.5484	100	95.8333	85.7143	87.5
ENSG00000267707.2	AC015961.2	1.49909e-05	0.00112275	2.94972	85	97.4194	100	100	94.2857	90
ENSG00000142149.8	HUNK	1.50794e-05	0.00112418	2.94916	9.09091	23.1672	22.7273	28.7879	20.7792	11.3636
ENSG00000275836.1	MIR6068	1.6006e-05	0.00118779	2.92526	18.3333	47.0968	42.5	55	34.2857	55
ENSG00000170175.10	CHRNB1	1.69113e-05	0.0012521	2.90236	26.6667	52.9032	44.1667	63.8889	51.4286	40
ENSG00000113231.13	PDE8B	1.72505e-05	0.0012685	2.89671	15	28.0645	27.5	34.1667	21.4286	22.5
ENSG00000221955.10	SLC12A8	1.75677e-05	0.00128598	2.89076	21.9697	43.4018	36.3636	53.7879	35.0649	40.9091
ENSG00000065534.18	MYLK	1.75719e-05	0.00128339	2.89164	18.9394	36.0704	31.8182	40.1515	38.961	27.2727
ENSG00000270112.3	AC090241.2	1.76557e-05	0.0012866	2.89056	14.1667	32.9032	32.5	38.3333	22.8571	35
ENSG00000173221.13	GLRX	1.78179e-05	0.0012955	2.88756	13.5417	38.7097	20.3125	46.875	46.4286	37.5
ENSG00000226063.1	AC009531.1	1.83139e-05	0.00132561	2.87758	17.5	41.9355	40	49.1667	28.5714	47.5
ENSG00000110446.10	SLC15A3	1.8627e-05	0.00134526	2.87119	23.6111	45.6989	41.6667	50	42.8571	45.8333
ENSG00000225518.2	LINC01703	1.87943e-05	0.00135432	2.86828	37.5	54.0323	51.5625	59.375	48.2143	53.125
ENSG00000179403.11	VWA1	1.95338e-05	0.00140448	2.85248	40.2778	69.6237	64.5833	82.6389	73.8095	33.3333
ENSG00000225285.1	LINC01770	1.95338e-05	0.00140137	2.85345	40.2778	69.6237	64.5833	82.6389	73.8095	33.3333
ENSG00000227640.2	SOX21-AS1	1.95835e-05	0.00140182	2.85331	9.05797	17.1108	12.5	21.7391	15.528	15.2174
ENSG00000276180.1	HIST1H4I	1.97408e-05	0.00140996	2.85079	19.697	59.2375	47.7273	76.5152	42.8571	59.0909
ENSG00000242593.5	AC006148.1	2.02582e-05	0.00144373	2.84051	17.3611	28.2258	23.9583	34.7222	25	22.9167
ENSG00000199492.1	RNU6-1313P	2.06456e-05	0.00146811	2.83324	9.84848	35.1906	21.5909	49.2424	31.1688	27.2727
ENSG00000267131.1	AC005746.2	2.07104e-05	0.00146948	2.83284	14.8148	22.2222	22.2222	22.2222	21.6931	23.1481
ENSG00000225556.1	C2CD4D	2.07729e-05	0.00147069	2.83248	30.5556	68.4588	73.6111	84.2593	49.2063	44.4444
ENSG00000138744.14	NAAA	2.07867e-05	0.00146846	2.83314	20.8333	37.7419	32.5	49.1667	35.7143	17.5
ENSG00000170178.6	HOXD12	2.09539e-05	0.00147705	2.83061	2.31481	18.638	18.75	20.3704	9.52381	29.1667
ENSG00000211454.13	AKR7L	2.12666e-05	0.00149583	2.82512	42.8571	74.1935	78.5714	77.381	59.1837	82.1429
ENSG00000229142.1	HCG4P8	2.12671e-05	0.00149262	2.82605	46.1538	54.5906	51.9231	55.1282	54.9451	57.6923
ENSG00000148908.14	RGS10	2.15354e-05	0.00150818	2.82155	30	39.0323	40	41.6667	35.7143	35
ENSG00000137857.17	DUOX1	2.15845e-05	0.00150835	2.8215	18.1373	27.3245	22.0588	31.3725	25.2101	29.4118
ENSG00000140254.12	DUOXA1	2.15845e-05	0.0015051	2.82244	18.1373	27.3245	22.0588	31.3725	25.2101	29.4118
ENSG00000146802.12	TMEM168	2.16104e-05	0.00150367	2.82285	15	33.2258	30	41.6667	31.4286	17.5
ENSG00000254087.7	LYN	2.21941e-05	0.00153767	2.81314	20	36.129	35.8333	42.7778	32.381	23.3333
ENSG00000227128.4	LBX1-AS1	2.27482e-05	0.00157269	2.80336	6.66667	14.7097	11	17.3333	14.8571	14
ENSG00000166548.15	TK2	2.28454e-05	0.00157604	2.80243	9.61538	19.8511	17.3077	24.359	19.7802	11.5385
ENSG00000217555.12	CKLF	2.28454e-05	0.00157269	2.80336	9.61538	19.8511	17.3077	24.359	19.7802	11.5385
ENSG00000254788.7	CKLF-CMTM1	2.28454e-05	0.00156935	2.80428	9.61538	19.8511	17.3077	24.359	19.7802	11.5385
ENSG00000148468.16	FAM171A1	2.30328e-05	0.00157887	2.80165	8.33333	26.8817	25	33.3333	28.5714	8.33333
ENSG00000102934.9	PLLP	2.32133e-05	0.00158788	2.79918	10.5556	25.3763	22.5	31.6667	21.9048	18.3333
ENSG00000004468.12	CD38	2.34654e-05	0.00160174	2.79541	27.0833	41.6667	31.25	50	45.2381	31.25
ENSG00000207577.1	MIR587	2.39467e-05	0.00162091	2.79024	8.33333	74.1935	75	75	71.4286	75
ENSG00000258752.1	AL357093.2	2.39467e-05	0.00161753	2.79115	8.33333	74.1935	62.5	91.6667	100	0
ENSG00000266313.1	AC026254.2	2.39468e-05	0.00161081	2.79296	2.77778	24.7312	25	33.3333	19.0476	8.33333
ENSG00000108518.7	PFN1	2.3948e-05	0.00160755	2.79384	0.757576	6.74487	6.81818	9.09091	5.19481	2.27273
ENSG00000151552.11	QDPR	2.3948e-05	0.00160422	2.79474	9.84848	15.8358	13.6364	18.1818	18.1818	9.09091
ENSG00000090530.9	P3H2	2.39485e-05	0.00160094	2.79563	69.8718	74.938	76.9231	76.2821	73.6264	69.2308
ENSG00000258422.5	AL160191.1	2.39485e-05	0.00159764	2.79652	8.33333	13.3995	13.4615	14.7436	12.0879	11.5385
ENSG00000006283.17	CACNA1G	2.40701e-05	0.00160245	2.79522	3.64583	8.77016	7.8125	11.4583	8.03571	3.90625
ENSG00000272203.1	AC004775.1	2.42682e-05	0.00161232	2.79255	58.3333	89.7849	89.5833	100	83.3333	70.8333
ENSG00000140563.14	MCTP2	2.50704e-05	0.00165541	2.78109	3.33333	16.129	15	20	11.4286	15
ENSG00000199266.1	SNORA60	2.50705e-05	0.00165205	2.78198	86.1111	96.7742	93.75	100	97.619	91.6667
ENSG00000215397.3	SCRT2	2.50713e-05	0.00164207	2.78461	1.66667	8.06452	8.75	9.16667	5.71429	7.5
ENSG00000224209.7	LINC00466	2.51464e-05	0.00164366	2.78419	26.0417	36.0887	32.8125	38.0208	33.0357	42.1875
ENSG00000159556.9	ISL2	2.54864e-05	0.00164923	2.78272	8.75	23.871	18.125	30.8333	16.4286	27.5
ENSG00000180259.9	PRNT	2.59576e-05	0.0016697	2.77736	36.1111	61.2903	54.1667	69.4444	66.6667	41.6667
ENSG00000157680.15	DGKI	2.59584e-05	0.00166644	2.77821	30.8333	38.3871	36.25	40.8333	37.1429	37.5
ENSG00000184845.3	DRD1	2.59586e-05	0.00166315	2.77907	18.9394	25.8065	23.8636	26.5152	28.5714	22.7273
ENSG00000108406.9	DHX40	2.59668e-05	0.00166038	2.77979	32.0513	46.1538	36.5385	50.641	45.0549	53.8462
ENSG00000285517.1	LINC00941	2.61548e-05	0.00166583	2.77837	16.6667	36.828	27.0833	47.2222	29.7619	37.5
ENSG00000250073.2	AP000866.2	2.61651e-05	0.0016632	2.77905	30.9524	52.9954	48.2143	57.1429	51.0204	53.5714
ENSG00000188816.3	HMX2	2.62554e-05	0.00166567	2.77841	10.5072	18.3731	15.7609	21.3768	14.9068	20.6522
ENSG00000263781.3	AC024619.4	2.70666e-05	0.00170709	2.76774	13.0952	27.1889	26.7857	32.1429	24.4898	17.8571
ENSG00000106070.18	GRB10	2.72052e-05	0.0017125	2.76637	40.6667	55.0968	50.5	62.3333	54.8571	43
ENSG00000144815.15	NXPE3	2.80962e-05	0.00176515	2.75322	2.77778	14.4086	8.33333	18.8889	17.1429	8.33333
ENSG00000121361.3	KCNJ8	2.85877e-05	0.00177876	2.74988	3.78788	9.67742	10.2273	9.09091	10.3896	9.09091
ENSG00000064225.12	ST3GAL6	2.905e-05	0.00180405	2.74375	0.833333	17.7419	16.25	21.6667	18.5714	7.5
ENSG00000109107.13	ALDOC	2.90501e-05	0.00180061	2.74458	35.1852	56.6308	48.6111	66.6667	53.9683	47.2222
ENSG00000145087.12	STXBP5L	2.91647e-05	0.00180425	2.7437	9.02778	31.9892	23.9583	41.6667	23.8095	33.3333
ENSG00000105639.18	JAK3	2.94392e-05	0.00181429	2.74129	40.1042	68.9516	57.0312	81.7708	66.9643	57.8125
ENSG00000245384.1	CXXC4-AS1	3.04631e-05	0.00187027	2.72809	2.27273	8.21114	9.09091	9.09091	6.49351	6.81818
ENSG00000197757.7	HOXC6	3.0619e-05	0.00187628	2.7267	4.48718	23.3251	28.8462	25	14.2857	23.0769
ENSG00000226969.1	AL391845.1	3.07213e-05	0.00187899	2.72607	21.9697	41.6422	42.0455	46.2121	37.6623	34.0909
ENSG00000201134.1	RF00019	3.13234e-05	0.00190501	2.7201	43.0556	84.4086	91.6667	100	66.6667	54.1667
ENSG00000234614.1	AL450992.2	3.13234e-05	0.00190144	2.72092	43.0556	84.4086	91.6667	100	66.6667	54.1667
ENSG00000283848.1	MIR6872	3.22277e-05	0.00194538	2.71099	25	36.129	37.5	40.8333	32.8571	25
ENSG00000135519.7	KCNH3	3.2452e-05	0.00195528	2.70879	23.0769	33.2506	27.8846	38.4615	35.1648	25
ENSG00000072682.18	P4HA2	3.2661e-05	0.00196422	2.70681	5.12821	12.6551	9.61538	14.7436	14.2857	9.61538
ENSG00000197208.5	SLC22A4	3.26612e-05	0.00196058	2.70762	11.9048	18.894	16.0714	20.8333	20.4082	16.0714
ENSG00000079739.16	PGM1	3.32e-05	0.00198923	2.70131	31.4815	39.7849	36.1111	43.5185	39.6825	36.1111
ENSG00000142856.16	ITGB3BP	3.32e-05	0.00198555	2.70212	31.4815	39.7849	36.1111	43.5185	39.6825	36.1111
ENSG00000123358.19	NR4A1	3.3742e-05	0.00201425	2.69589	25	46.4516	40	58.3333	45.7143	25
ENSG00000204592.8	HLA-E	3.39845e-05	0.00202499	2.69358	34.4595	39.0584	39.527	39.8649	39.7683	34.4595
ENSG00000135903.19	PAX3	3.39942e-05	0.00202184	2.69425	11.1111	36.5591	27.7778	36.7284	29.6296	65.7407
ENSG00000168646.12	AXIN2	3.40059e-05	0.00201513	2.6957	13.3333	19.0323	20	20	18.5714	15
ENSG00000223086.1	RNA5SP155	3.40059e-05	0.00201145	2.69649	13.3333	19.0323	17.5	20	20	17.5
ENSG00000130294.16	KIF1A	3.41157e-05	0.00201059	2.69668	1.66667	14.5161	16.25	20	8.57143	5
ENSG00000185633.10	NDUFA4L2	3.43322e-05	0.00201967	2.69472	6.11111	24.7312	16.6667	37.2222	22.8571	6.66667
ENSG00000256050.2	AL583722.1	3.44207e-05	0.0020212	2.69439	68.3333	91.6129	90	100	100	55
ENSG00000124827.6	GCM2	3.48278e-05	0.0020414	2.69007	13.0952	40.0922	26.1905	53.5714	25.8503	52.381
ENSG00000104689.9	TNFRSF10A	3.48414e-05	0.0020385	2.69069	30.3922	48.7666	42.6471	59.3137	42.0168	41.1765
ENSG00000246582.2	AC100861.1	3.48414e-05	0.00203483	2.69147	34.2593	51.6129	45.8333	61.5741	45.2381	44.4444
ENSG00000247345.2	AC092343.1	3.51696e-05	0.00205029	2.68818	0	19.7581	10.9375	29.1667	16.0714	15.625
ENSG00000142609.18	CFAP74	3.55324e-05	0.00206771	2.68451	37.5	46.371	43.75	50	46.4286	40.625
ENSG00000171126.7	KCNG3	3.59975e-05	0.00207982	2.68197	26.2821	33.2506	31.7308	35.8974	29.6703	34.6154
ENSG00000166869.2	CHP2	3.67383e-05	0.00211884	2.6739	37.1212	48.3871	46.5909	46.9697	51.9481	50
ENSG00000279756.1	AC012317.2	3.67383e-05	0.00211507	2.67468	37.1212	48.3871	46.5909	46.9697	51.9481	50
ENSG00000203877.8	RIPPLY2	3.73298e-05	0.00213771	2.67005	0.641026	6.69975	4.80769	9.61538	4.3956	5.76923
ENSG00000164574.15	GALNT10	3.78238e-05	0.00216217	2.66511	2.38095	18.894	12.5	27.381	20.4082	3.57143
ENSG00000233456.1	LINC01077	3.79007e-05	0.00216275	2.66499	58.3333	100	100	100	100	100
ENSG00000240669.1	AC023424.1	3.79007e-05	0.00215894	2.66576	58.3333	100	100	100	100	100
ENSG00000253475.1	AC103769.1	3.79008e-05	0.00215515	2.66652	29.1667	50	50	50	50	50
ENSG00000100599.15	RIN3	3.79063e-05	0.00215168	2.66722	29.8611	33.3333	33.3333	33.3333	33.3333	33.3333
ENSG00000163251.3	FZD5	3.87988e-05	0.00219464	2.65864	25	39.1129	42.9688	43.75	32.1429	29.6875
ENSG00000215458.8	AATBC	3.95775e-05	0.00223478	2.65077	66.6667	91.2442	92.8571	100	95.9184	53.5714
ENSG00000197702.12	PARVA	3.987e-05	0.00224738	2.64832	0	11.1437	5.68182	17.4242	10.3896	4.54545
ENSG00000123977.9	DAW1	4.11912e-05	0.00231781	2.63492	25	40.5914	31.25	45.8333	39.2857	45.8333
ENSG00000183514.4	TDGF1P2	4.11912e-05	0.00231378	2.63568	25	40.5914	31.25	45.8333	39.2857	45.8333
ENSG00000154080.13	CHST9	4.13168e-05	0.00231682	2.63511	22.2222	44.4444	40.2778	55.5556	42.8571	22.2222
ENSG00000179364.13	PACS2	4.17321e-05	0.00233606	2.63152	2.77778	11.2903	8.33333	15.2778	11.9048	4.16667
ENSG00000235051.3	AL357497.1	4.18124e-05	0.00233651	2.63143	14.0351	40.5772	26.9737	53.0702	27.8195	52.6316
ENSG00000207371.1	RF00019	4.22069e-05	0.00233836	2.63109	0	64.5161	37.5	83.3333	71.4286	50
ENSG00000253351.1	LINC01298	4.22069e-05	0.00233437	2.63183	0	64.5161	12.5	91.6667	85.7143	50
ENSG00000249086.1	AC051649.1	4.2207e-05	0.00233039	2.63257	0	32.2581	18.75	45.8333	42.8571	0
ENSG00000251533.2	LINC00605	4.22072e-05	0.00232643	2.63331	0	16.129	12.5	25	3.57143	18.75
ENSG00000135919.12	SERPINE2	4.22074e-05	0.00232248	2.63405	25	37.0968	36.7188	43.2292	32.1429	28.125
ENSG00000100105.17	PATZ1	4.22094e-05	0.00231472	2.6355	8.33333	13.7097	12.5	16.6667	11.9048	10.4167
ENSG00000213888.3	LINC01521	4.22094e-05	0.00231081	2.63624	8.33333	13.7097	12.5	16.6667	11.9048	10.4167
ENSG00000177731.15	FLII	4.2214e-05	0.00230326	2.63766	5	8.22581	7.5	10	7.85714	5
ENSG00000177427.12	MIEF2	4.22162e-05	0.00229951	2.63837	4.34783	7.15288	6.52174	8.69565	6.8323	4.34783
ENSG00000183628.12	DGCR6	4.29217e-05	0.00233008	2.63263	0.595238	16.5899	7.14286	27.9762	11.2245	10.7143
ENSG00000283809.1	AC007326.4	4.29217e-05	0.00232618	2.63336	0.595238	16.5899	7.14286	27.9762	11.2245	10.7143
ENSG00000206549.13	PRSS50	4.37847e-05	0.00236899	2.62544	10.4167	35.8871	32.8125	43.75	33.9286	21.875
ENSG00000226074.4	PRSS44	4.37847e-05	0.00236503	2.62616	10.4167	35.8871	32.8125	43.75	33.9286	21.875
ENSG00000284672.1	AC109583.3	4.37847e-05	0.00236109	2.62689	10.4167	35.8871	32.8125	43.75	33.9286	21.875
ENSG00000186603.5	HPDL	4.38382e-05	0.00236004	2.62708	21.2121	31.085	26.1364	36.3636	29.8701	27.2727
ENSG00000090376.10	IRAK3	4.43957e-05	0.00238608	2.62231	14.8148	40.5018	36.1111	39.8148	34.9206	61.1111
ENSG00000170006.11	TMEM154	4.66371e-05	0.00247774	2.60594	25	45.5197	44.4444	57.4074	36.5079	27.7778
ENSG00000234224.2	TMEM229A	4.74176e-05	0.00251096	2.60016	23.7179	33.4988	29.8077	39.7436	29.6703	28.8462
ENSG00000132842.13	AP3B1	4.75581e-05	0.00251018	2.60029	0	5.5914	6.66667	7.22222	2.85714	3.33333
ENSG00000284874.1	SEPT5-GP1BB	4.7726e-05	0.00251494	2.59947	29.1667	60.4839	50	75	64.2857	31.25
ENSG00000265888.1	DSCAS	4.77262e-05	0.00251086	2.60018	14.5833	30.2419	29.6875	37.5	19.6429	28.125
ENSG00000134755.15	DSC2	4.77263e-05	0.00250679	2.60088	24.0741	37.9928	37.5	44.4444	28.5714	36.1111
ENSG00000265107.2	GJA5	4.89362e-05	0.00256203	2.59142	83.3333	96.7742	97.5	100	94.2857	90
ENSG00000073670.13	ADAM11	4.89373e-05	0.0025456	2.59421	24.0741	31.5412	33.3333	33.3333	30.1587	25
ENSG00000270299.1	AL121758.1	4.8938e-05	0.00254155	2.5949	1.51515	7.62463	7.95455	9.09091	5.19481	6.81818
ENSG00000170468.7	RIOX1	4.96268e-05	0.00256908	2.59022	23.7179	31.2655	30.7692	33.3333	30.7692	26.9231
ENSG00000124074.11	ENKD1	4.98527e-05	0.00257254	2.58964	3.7037	18.9964	18.0556	22.2222	14.2857	19.4444
ENSG00000159761.14	C16orf86	4.98527e-05	0.00256845	2.59033	13.3333	27.0968	26.25	30	22.8571	27.5
ENSG00000160963.13	COL26A1	4.98592e-05	0.0025647	2.59096	16.1111	27.7419	25.8333	33.3333	26.6667	16.6667
ENSG00000186994.11	KANK3	5.01081e-05	0.00257341	2.58949	10.4167	20.9677	18.75	24.3056	20.2381	16.6667
ENSG00000112659.13	CUL9	5.01917e-05	0.00257362	2.58946	51.3889	62.9032	64.5833	66.6667	59.5238	54.1667
ENSG00000225764.1	P3H2-AS1	5.01936e-05	0.00256558	2.59081	50.6944	56.4516	58.3333	58.3333	54.7619	50
ENSG00000176890.15	TYMS	5.0195e-05	0.00256161	2.59149	0.555556	5.16129	5	6.66667	4.7619	1.66667
ENSG00000263727.1	AP001178.1	5.0195e-05	0.00255757	2.59217	0.555556	5.16129	5	6.66667	4.7619	1.66667
ENSG00000176912.3	TYMSOS	5.01955e-05	0.00255358	2.59285	6.77083	11.0887	10.9375	12.5	10.7143	7.8125
ENSG00000158445.9	KCNB1	5.02232e-05	0.00255097	2.59329	1.28205	9.92556	7.69231	14.1026	9.89011	1.92308
ENSG00000224077.1	AP000936.1	5.06524e-05	0.00256072	2.59164	3.125	16.9355	9.375	23.9583	21.4286	3.125
ENSG00000105419.17	MEIS3	5.13217e-05	0.00258647	2.58729	4.7619	28.5714	26.7857	40.4762	24.4898	3.57143
ENSG00000204632.11	HLA-G	5.16443e-05	0.00259464	2.58592	46.1538	54.3424	51.9231	55.1282	54.9451	55.7692
ENSG00000125878.6	TCF15	5.19348e-05	0.00260519	2.58416	21.6667	31.9355	31.25	34.1667	28.5714	32.5
ENSG00000263301.1	AC113189.3	5.19686e-05	0.00260285	2.58455	34.8485	60.4106	50	69.697	58.4416	56.8182
ENSG00000241180.1	AL645608.4	5.29258e-05	0.0026467	2.5773	70	91.6129	82.5	100	97.1429	75
ENSG00000160584.15	SIK3	5.31935e-05	0.00265598	2.57578	2.77778	20.4301	8.33333	30.5556	26.9841	2.77778
ENSG00000025039.14	RRAGD	5.32283e-05	0.00265362	2.57616	16.0256	22.5806	22.1154	25	23.0769	15.3846
ENSG00000263400.7	TMEM220-AS1	5.38912e-05	0.00268254	2.57145	40.2778	59.1398	58.3333	63.8889	57.1429	50
ENSG00000285220.1	AC015908.7	5.38912e-05	0.00267842	2.57212	40.2778	59.1398	58.3333	63.8889	57.1429	50
ENSG00000187824.8	TMEM220	5.38913e-05	0.00267431	2.57279	48.8095	64.977	64.2857	69.0476	63.2653	57.1429
ENSG00000096996.15	IL12RB1	5.40997e-05	0.00268054	2.57178	23.1481	35.4839	34.7222	38.8889	30.1587	36.1111
ENSG00000099308.10	MAST3	5.40998e-05	0.00267645	2.57244	30.8333	41.9355	41.25	45	37.1429	42.5
ENSG00000119614.2	VSX2	5.43979e-05	0.00268709	2.57072	23.7179	44.1687	45.1923	53.2051	40.6593	21.1538
ENSG00000151651.15	ADAM8	5.45156e-05	0.0026888	2.57044	50.8333	64.8387	58.75	73.3333	62.8571	55
ENSG00000139899.10	CBLN3	5.48209e-05	0.00269974	2.56868	7.22222	23.4409	11.6667	33.3333	24.7619	15
ENSG00000067606.16	PRKCZ	5.5976e-05	0.00274826	2.56094	28.4722	46.2366	46.875	50.6944	41.6667	39.5833
ENSG00000124205.16	EDN3	5.60446e-05	0.00274746	2.56107	5.76923	16.3772	15.3846	21.1538	12.0879	11.5385
ENSG00000172382.9	PRSS27	5.63486e-05	0.00275818	2.55938	55.303	63.6364	63.6364	67.4242	63.6364	52.2727
ENSG00000172031.6	EPHX4	5.68404e-05	0.00277386	2.55692	36.1111	45.8781	45.8333	48.1481	42.8571	44.4444
ENSG00000146090.15	RASGEF1C	5.6866e-05	0.00277093	2.55737	45.4545	53.3724	52.2727	56.8182	48.0519	54.5455
ENSG00000164010.14	ERMAP	5.68689e-05	0.00276691	2.55801	21.0526	25.6367	25.6579	26.7544	27.0677	19.7368
ENSG00000177868.11	SVBP	5.68689e-05	0.00276275	2.55866	21.0526	25.6367	25.6579	26.7544	27.0677	19.7368
ENSG00000188060.7	RAB42	5.71274e-05	0.002767	2.55799	48.8095	56.2212	57.1429	57.1429	57.1429	50
ENSG00000219992.2	AL391422.1	5.74492e-05	0.00276192	2.55879	25	37.9032	34.375	43.75	33.9286	34.375
ENSG00000236526.1	AL035448.1	5.75733e-05	0.00276377	2.5585	47.619	82.4885	76.7857	95.2381	87.7551	46.4286
ENSG00000129465.15	RIPK3	5.9009e-05	0.00281598	2.55037	58.3333	84.1191	89.4231	92.3077	81.3187	53.8462
ENSG00000267328.1	AC002398.2	5.96317e-05	0.00283316	2.54773	35.4167	71.371	57.8125	84.375	69.6429	62.5
ENSG00000147475.15	ERLIN2	6.16688e-05	0.0029171	2.53505	6.37255	14.9905	10.2941	15.6863	19.3277	14.7059
ENSG00000183154.1	AC138356.1	6.16688e-05	0.00291284	2.53568	6.37255	14.9905	10.2941	15.6863	19.3277	14.7059
ENSG00000106571.13	GLI3	6.2871e-05	0.00296529	2.52793	8.97436	18.2382	15.8654	22.4359	18.1319	10.5769
ENSG00000179271.2	GADD45GIP1	6.3325e-05	0.00297802	2.52607	0	8.24373	5.55556	11.1111	7.93651	5.55556
ENSG00000125618.16	PAX8	6.37867e-05	0.0029738	2.52669	58.3333	80.1843	82.1429	85.7143	63.2653	89.2857
ENSG00000158856.18	DMTN	6.44184e-05	0.00299893	2.52303	52.381	68.6636	71.4286	71.4286	71.4286	50
ENSG00000179059.9	ZFP42	6.50254e-05	0.0030185	2.52021	29.4118	52.1822	38.2353	56.3725	43.6975	82.3529
ENSG00000224149.1	AC099786.2	6.54723e-05	0.00302622	2.5191	6.66667	19.1398	11.6667	23.3333	14.2857	30
ENSG00000145428.14	RNF175	6.54727e-05	0.00302192	2.51972	46.9697	56.8915	53.4091	62.1212	57.1429	47.7273
ENSG00000125755.18	SYMPK	6.55526e-05	0.0030213	2.51981	9.44444	16.5591	14.1667	20.5556	13.3333	15
ENSG00000170608.2	FOXA3	6.55528e-05	0.00301702	2.52042	15.1042	21.7742	19.5312	25.5208	18.75	20.3125
ENSG00000167543.15	TP53I13	6.55826e-05	0.0030141	2.52084	25	45.5645	43.75	56.25	32.1429	40.625
ENSG00000168792.4	ABHD15	6.55831e-05	0.00300984	2.52146	14.2857	26.0369	25	32.1429	18.3673	23.2143
ENSG00000159212.12	CLIC6	6.58671e-05	0.0030186	2.52019	31.4103	60.5459	59.6154	69.8718	36.2637	76.9231
ENSG00000204869.8	IGFL4	6.76824e-05	0.00308866	2.51023	5	20	17.5	25	20	10
ENSG00000258604.1	AL161668.4	6.81773e-05	0.00310687	2.50768	21.4286	34.1014	31.25	41.6667	31.6327	21.4286
ENSG00000259285.1	AC025431.1	6.9861e-05	0.00317912	2.49769	9.61538	26.0546	21.1538	32.6923	16.4835	32.6923
ENSG00000168495.12	POLR3D	7.28472e-05	0.00331035	2.48013	3.57143	10.3687	8.03571	13.6905	9.18367	7.14286
ENSG00000208037.1	MIR320A	7.28472e-05	0.00330571	2.48074	3.57143	10.3687	8.03571	13.6905	9.18367	7.14286
ENSG00000230316.6	FEZF1-AS1	7.50641e-05	0.00339678	2.46893	3.75	17.0968	10.625	19.1667	12.1429	32.5
ENSG00000267092.2	AC027307.1	7.68961e-05	0.00347482	2.45907	23.6111	44.086	35.4167	54.1667	45.2381	29.1667
ENSG00000211706.2	TRBV6-1	7.84934e-05	0.00351753	2.45376	8.33333	70.9677	50	91.6667	71.4286	50
ENSG00000177663.13	IL17RA	7.84985e-05	0.00349356	2.45673	31.4103	36.2283	33.6538	38.4615	36.2637	34.6154
ENSG00000241684.6	ADAMTS9-AS2	7.89945e-05	0.00351081	2.45459	3.47222	19.3548	13.5417	25.6944	14.2857	20.8333
ENSG00000249122.1	AC105389.1	7.93807e-05	0.00352313	2.45307	0.877193	8.65874	5.92105	7.45614	9.02256	17.1053
ENSG00000275183.1	LENG9	7.95519e-05	0.00352589	2.45273	22.7273	34.6041	36.3636	37.1212	31.1688	29.5455
ENSG00000264954.1	PRR29-AS1	8.03001e-05	0.00355418	2.44926	6.94444	27.957	16.6667	37.5	23.8095	29.1667
ENSG00000116990.10	MYCL	8.49861e-05	0.00375646	2.42522	2.5641	10.9181	13.4615	12.8205	8.79121	3.84615
ENSG00000268681.1	COX6CP7	8.58256e-05	0.00378322	2.42214	41.6667	65.8986	50	80.9524	65.3061	53.5714
ENSG00000093010.13	COMT	8.60085e-05	0.00378613	2.4218	18.2292	22.7823	20.3125	24.4792	23.2143	21.875
ENSG00000184470.20	TXNRD2	8.60085e-05	0.00378099	2.42239	18.2292	22.7823	20.3125	24.4792	23.2143	21.875
ENSG00000130675.14	MNX1	8.77093e-05	0.0038453	2.41507	0.462963	8.96057	9.02778	8.33333	8.73016	11.1111
ENSG00000111799.20	COL12A1	8.77101e-05	0.00384014	2.41565	9.4697	16.4223	14.2045	18.1818	17.5325	13.6364
ENSG00000245864.2	MEF2C-AS2	8.85903e-05	0.00387343	2.4119	4.16667	15.121	11.7188	18.2292	13.3929	15.625
ENSG00000248710.1	AC079594.2	8.88044e-05	0.00387755	2.41144	6.25	15.5242	12.5	17.7083	16.0714	14.0625
ENSG00000131188.11	PRR7	8.91618e-05	0.00387746	2.41145	4.16667	12.0968	12.5	14.5833	12.5	3.125
ENSG00000246334.2	PRR7-AS1	8.91618e-05	0.00387226	2.41204	4.16667	12.0968	12.5	14.5833	12.5	3.125
ENSG00000016391.10	CHDH	8.96463e-05	0.00388808	2.41026	12.963	27.2401	22.2222	33.3333	28.5714	16.6667
ENSG00000056736.9	IL17RB	8.96463e-05	0.00388287	2.41085	12.963	27.2401	22.2222	33.3333	28.5714	16.6667
ENSG00000099617.3	EFNA2	9.12026e-05	0.00393448	2.40511	25	52.6882	54.1667	65.7407	49.2063	16.6667
ENSG00000112246.9	SIM1	9.15795e-05	0.00394548	2.4039	3.66667	20.6452	17.5	22.3333	13.7143	34
ENSG00000134463.14	ECHDC3	9.22173e-05	0.00396768	2.40146	40.2778	57.2581	46.875	70.1389	50	52.0833
ENSG00000174059.16	CD34	9.23561e-05	0.00396837	2.40139	20.5128	42.6799	32.6923	49.359	53.8462	23.0769
ENSG00000129084.17	PSMA1	9.30394e-05	0.00399243	2.39876	23.2143	32.7189	33.0357	33.3333	30.6122	33.9286
ENSG00000152270.8	PDE3B	9.30394e-05	0.00398714	2.39934	23.2143	32.7189	33.0357	33.3333	30.6122	33.9286
ENSG00000133703.11	KRAS	9.40872e-05	0.00401079	2.39677	19.2308	27.0471	22.1154	32.0513	26.3736	23.0769
ENSG00000130775.15	THEMIS2	9.42885e-05	0.0039983	2.39812	28.7879	35.4839	35.2273	37.8788	35.0649	29.5455
ENSG00000224163.4	AC025594.1	9.67168e-05	0.00409055	2.38822	16.6667	77.4194	75	91.6667	57.1429	75
ENSG00000285966.1	AC007686.4	9.67169e-05	0.00408521	2.38879	58.3333	88.7097	87.5	95.8333	71.4286	100
ENSG00000161132.6	AC007663.1	9.67169e-05	0.00407989	2.38935	8.33333	38.7097	43.75	50	28.5714	12.5
ENSG00000225194.3	LINC00092	9.67171e-05	0.00406929	2.39048	72.2222	92.4731	83.3333	97.2222	100	83.3333
ENSG00000004399.12	PLXND1	9.67213e-05	0.00405365	2.39215	28.7879	34.3109	34.0909	35.6061	35.0649	29.5455
ENSG00000271776.1	AL445209.1	9.93312e-05	0.00413093	2.38395	11.4035	26.9949	19.7368	32.0175	18.0451	42.1053
ENSG00000183615.5	FAM167B	9.95489e-05	0.00413467	2.38356	42.7083	72.9839	65.625	92.7083	66.0714	40.625
ENSG00000127334.10	DYRK2	0.000102895	0.00426816	2.36976	30.2083	37.0968	37.5	38.5417	37.5	31.25
ENSG00000101082.13	SLA2	0.000104297	0.00432078	2.36444	62.5	81.4516	77.0833	87.5	80.9524	72.9167
ENSG00000069482.6	GAL	0.000107896	0.00445277	2.35137	34.0278	42.2043	41.6667	45.8333	40.4762	35.4167
ENSG00000213468.6	FIRRE	0.000108029	0.00445259	2.35139	38.8889	72.5806	60.4167	83.3333	59.5238	87.5
ENSG00000144791.9	LIMD1	0.000110259	0.00452719	2.34417	0	61.2903	12.5	91.6667	71.4286	50
ENSG00000254295.1	AC008429.3	0.000110259	0.00452146	2.34472	0	61.2903	37.5	75	100	0
ENSG00000233016.6	SNHG7	0.000110259	0.00451004	2.34582	0	20.4301	8.33333	33.3333	19.0476	8.33333
ENSG00000274356.1	AL355987.5	0.000110259	0.00450434	2.34637	33.3333	53.7634	41.6667	66.6667	52.381	41.6667
ENSG00000120063.9	GNA13	0.000110263	0.0044875	2.348	20	26.129	23.75	29.1667	27.1429	20
ENSG00000100003.17	SEC14L2	0.000110263	0.00448186	2.34854	10	16.129	15	18.3333	15.7143	12.5
ENSG00000184226.14	PCDH9	0.000110269	0.00445414	2.35124	0	3.83065	3.90625	4.6875	2.67857	3.125
ENSG00000154040.20	CABYR	0.000113187	0.0045606	2.34098	8.33333	21.2224	19.7368	28.0702	20.3008	5.26316
ENSG00000272050.1	AL499627.2	0.000113562	0.00456434	2.34062	2.77778	10.9063	9.52381	12.6984	9.52381	10.7143
ENSG00000183379.8	SYNDIG1L	0.000114089	0.00457985	2.33915	34.7222	41.6667	43.75	43.75	39.2857	35.4167
ENSG00000157445.14	CACNA2D3	0.00011498	0.00460989	2.33631	4.6875	12.2984	14.0625	15.1042	8.92857	6.25
ENSG00000202337.1	RNU6-8	0.000116437	0.00464527	2.33299	0	13.4409	12.5	20.8333	7.14286	4.16667
ENSG00000285719.1	AL356275.2	0.000117034	0.0046519	2.33237	20.5128	42.4318	32.6923	49.359	53.8462	21.1538
ENSG00000259910.1	AC120498.1	0.000121208	0.00480009	2.31875	68.0556	83.871	77.0833	91.6667	83.3333	75
ENSG00000180543.4	TSPYL5	0.000121805	0.00481787	2.31715	55.303	76.5396	70.4545	86.3636	67.5325	75
ENSG00000185519.8	FAM131C	0.000122774	0.00485027	2.31423	44.697	52.7859	51.1364	57.5758	51.9481	43.1818
ENSG00000278822.1	RF02203	0.000124143	0.00489833	2.30995	0.362319	12.0617	6.52174	15.5797	4.34783	26.087
ENSG00000272516.1	AL158211.4	0.000125068	0.00492884	2.30726	75	93.0876	98.2143	94.0476	81.6327	100
ENSG00000006756.15	ARSD	0.000125068	0.00492285	2.30778	2.77778	16.8459	13.8889	21.2963	12.6984	16.6667
ENSG00000260473.2	AC068987.3	0.000126864	0.00498748	2.30212	50	75	65.625	85.4167	75	62.5
ENSG00000284730.1	AC068987.5	0.000126864	0.00498143	2.30265	50	75	65.625	85.4167	75	62.5
ENSG00000110492.15	MDK	0.000129242	0.00505637	2.29616	9.61538	14.3921	12.5	15.3846	14.2857	15.3846
ENSG00000218336.8	TENM3	0.000129537	0.0050618	2.2957	10.4167	26.0081	23.4375	31.7708	20.5357	23.4375
ENSG00000173530.5	TNFRSF10D	0.000130286	0.00508493	2.29372	36.1111	61.0215	55.2083	69.4444	53.5714	60.4167
ENSG00000131437.15	KIF3A	0.000130329	0.00508046	2.2941	19.4444	26.1649	25	28.2407	27.7778	19.4444
ENSG00000180336.17	MEIOC	0.000130472	0.00507992	2.29414	11.1111	26.6129	22.9167	30.5556	17.8571	37.5
ENSG00000126603.8	GLIS2	0.000133731	0.00520057	2.28395	15.4762	34.1014	26.7857	41.6667	34.6939	25
ENSG00000121871.3	SLITRK3	0.000134383	0.00521964	2.28236	0.490196	7.21063	4.41176	10.2941	5.04202	7.35294
ENSG00000255808.1	AP003065.1	0.000134403	0.00521416	2.28282	0	5.99078	4.46429	7.7381	7.14286	1.78571
ENSG00000100441.9	KHNYN	0.000134626	0.00520408	2.28366	18.75	32.0565	22.6562	41.1458	33.0357	21.875
ENSG00000105707.13	HPN	0.000135515	0.00523219	2.28132	52.2727	63.9296	63.6364	65.9091	62.3377	61.3636
ENSG00000178821.12	TMEM52	0.000136172	0.00525129	2.27973	47.3214	52.0737	51.3393	53.5714	52.551	48.2143
ENSG00000183242.11	WT1-AS	0.000137888	0.00531116	2.27481	0.347222	12.2312	6.77083	15.625	4.7619	26.0417
ENSG00000184937.13	WT1	0.000137888	0.00530485	2.27533	0.347222	12.2312	6.77083	15.625	4.7619	26.0417
ENSG00000090339.8	ICAM1	0.000138955	0.00533953	2.2725	0	16.3594	7.14286	26.7857	17.3469	1.78571
ENSG00000136425.13	CIB2	0.000140142	0.00537876	2.26932	15.4762	28.1106	23.2143	34.5238	26.5306	21.4286
ENSG00000166411.13	IDH3A	0.000140142	0.00537239	2.26983	15.4762	28.1106	23.2143	34.5238	26.5306	21.4286
ENSG00000285138.1	AC016629.3	0.000142674	0.00545652	2.26308	61.6667	78.7097	70	81.6667	74.2857	95
ENSG00000135763.9	URB2	0.000142676	0.00545017	2.26359	0.757576	8.5044	4.54545	10.6061	11.6883	4.54545
ENSG00000135801.9	TAF5L	0.000142676	0.00544374	2.2641	0.757576	8.5044	4.54545	10.6061	11.6883	4.54545
ENSG00000139515.5	PDX1	0.000142892	0.00544556	2.26396	2.53623	10.3787	10.8696	11.2319	4.34783	17.3913
ENSG00000128596.16	CCDC136	0.000143135	0.0054484	2.26373	26.3889	36.2903	38.5417	39.5833	35.7143	22.9167
ENSG00000175785.12	PRIMA1	0.000143615	0.00545384	2.2633	24.3056	39.7849	44.7917	47.9167	29.7619	22.9167
ENSG00000132323.8	ILKAP	0.00014468	0.0054814	2.26111	0.925926	8.24373	5.55556	12.037	9.52381	0
ENSG00000185477.4	GPRIN3	0.00014468	0.00547499	2.26162	45.3704	52.6882	51.3889	55.5556	55.5556	41.6667
ENSG00000205730.6	ITPRIPL2	0.000144836	0.00547451	2.26166	36.3636	44.2815	42.0455	46.2121	46.7532	38.6364
ENSG00000261427.6	AC099518.3	0.000144837	0.00546814	2.26216	41.6667	48.9247	46.875	50.6944	51.1905	43.75
ENSG00000250451.5	HOXC-AS1	0.000147418	0.00555264	2.2555	1.44928	8.41515	8.69565	8.69565	9.31677	5.43478
ENSG00000182183.14	SHISAL2A	0.000147766	0.00555928	2.25498	31.25	48.3871	46.875	55.2083	44.6429	37.5
ENSG00000130856.16	ZNF236	0.000148253	0.00557113	2.25406	42.3611	51.0753	51.0417	56.9444	45.2381	43.75
ENSG00000264278.1	ZNF236-DT	0.000148253	0.00556466	2.25456	42.3611	51.0753	51.0417	56.9444	45.2381	43.75
ENSG00000149418.10	ST14	0.000148633	0.00557243	2.25396	28.0303	52.1994	45.4545	62.8788	48.0519	40.9091
ENSG00000140455.16	USP3	0.000150891	0.00565054	2.24791	0	5.48387	4.375	9.16667	3.57143	0
ENSG00000280639.1	LINC02204	0.000150954	0.00564637	2.24823	43.3333	75.4839	72.5	91.6667	60	60
ENSG00000092421.16	SEMA6A	0.000151448	0.00565833	2.24731	2.08333	9.67742	10.1562	13.5417	7.14286	1.5625
ENSG00000137959.15	IFI44L	0.000154818	0.00575763	2.23976	20	48.3871	30	55	57.1429	50
ENSG00000006015.17	REX1BD	0.000155352	0.00576424	2.23926	31.7708	43.3468	41.4062	48.4375	45.5357	28.125
ENSG00000116815.15	CD58	0.000156751	0.00580285	2.23636	25.641	39.9504	38.4615	46.1538	41.7582	21.1538
ENSG00000075292.18	ZNF638	0.00015769	0.00583093	2.23426	8.33333	36.4764	13.4615	50	40.6593	34.6154
ENSG00000212916.4	MAP10	0.000161102	0.00594351	2.22596	43.9394	57.1848	51.1364	65.1515	57.1429	45.4545
ENSG00000215068.7	AC025171.2	0.000164266	0.00605332	2.21801	2.31481	16.6667	13.8889	21.2963	12.6984	15.2778
ENSG00000225950.8	NTF4	0.000166678	0.00612825	2.21266	5	21.9355	15	28.3333	25.7143	10
ENSG00000268287.1	AC008687.3	0.000166678	0.00612129	2.21316	5	21.9355	15	28.3333	25.7143	10
ENSG00000283663.1	AC008687.8	0.000166678	0.00611435	2.21365	5	21.9355	15	28.3333	25.7143	10
ENSG00000163081.3	CCDC140	0.000167845	0.00615018	2.21111	12.3188	36.3254	27.7174	36.5942	27.3292	68.4783
ENSG00000236544.1	AC008060.3	0.000168318	0.00616057	2.21038	0.490196	7.02087	8.82353	7.35294	4.20168	7.35294
ENSG00000258446.1	AL133153.1	0.000168844	0.00617281	2.20952	14.2857	30.8756	21.4286	39.2857	34.6939	17.8571
ENSG00000100147.13	CCDC134	0.000168928	0.00616891	2.20979	7.7381	16.129	13.3929	20.8333	16.3265	7.14286
ENSG00000219438.8	FAM19A5	0.000169056	0.00616664	2.20995	16.6667	26.8817	19.7917	33.3333	26.1905	22.9167
ENSG00000174326.11	SLC16A11	0.000172266	0.00626959	2.20276	15.4762	29.0323	26.7857	35.7143	30.6122	10.7143
ENSG00000188522.14	FAM83G	0.000174446	0.00632758	2.19876	42.5	54.8387	51.25	61.6667	55.7143	40
ENSG00000005108.15	THSD7A	0.000174989	0.00632599	2.19887	5.55556	25.448	29.1667	34.2593	20.6349	0
ENSG00000058668.14	ATP2B4	0.000175757	0.00634666	2.19745	10.8333	23.5484	16.25	29.1667	28.5714	12.5
ENSG00000206579.8	XKR4	0.000176713	0.00637408	2.19558	0.925926	12.1864	5.55556	12.037	12.6984	25
ENSG00000167962.13	ZNF598	0.000176714	0.00636701	2.19606	0.757576	9.97067	3.40909	12.8788	15.5844	4.54545
ENSG00000183971.7	NPW	0.000176714	0.00635993	2.19655	0.757576	9.97067	3.40909	12.8788	15.5844	4.54545
ENSG00000276651.1	AC007950.2	0.000176717	0.00635297	2.19702	0.520833	6.85484	6.25	10.9375	4.46429	0
ENSG00000259792.1	AC104758.2	0.000177174	0.00636232	2.19638	0	53.2258	18.75	75	78.5714	12.5
ENSG00000207782.3	MIR150	0.000179865	0.00644465	2.1908	48.9583	69.7581	56.25	83.3333	69.6429	56.25
ENSG00000239445.5	ST3GAL6-AS1	0.000182454	0.00652297	2.18555	7.57576	23.7537	22.7273	28.0303	24.6753	11.3636
ENSG00000174567.7	GOLT1A	0.000183762	0.00656249	2.18293	13.6364	41.0557	32.9545	54.5455	38.961	20.4545
ENSG00000123143.12	PKN1	0.000184683	0.00658085	2.18172	23.2143	32.2581	25.8929	35.119	32.6531	35.7143
ENSG00000204963.5	PCDHA7	0.000184937	0.00658264	2.1816	33.3333	61.9355	62.5	60	68.5714	55
ENSG00000278619.4	MRM1	0.000186765	0.0066404	2.17781	9.72222	17.4731	17.7083	22.2222	15.4762	6.25
ENSG00000276626.1	RF00100	0.00018879	0.00670504	2.1736	33.3333	87.0968	50	100	100	100
ENSG00000280042.1	AC022336.3	0.00018879	0.00669769	2.17408	33.3333	87.0968	50	100	100	100
ENSG00000134644.15	PUM1	0.000188803	0.00669082	2.17452	2.5641	6.69975	6.73077	7.69231	6.59341	3.84615
ENSG00000127588.4	GNG13	0.000188945	0.00668852	2.17467	21.9697	37.5367	32.9545	41.6667	40.2597	29.5455
ENSG00000163291.14	PAQR3	0.000189209	0.00669057	2.17454	10.6061	21.1144	18.1818	25.7576	24.6753	6.81818
ENSG00000124782.19	RREB1	0.000189211	0.00668331	2.17501	8.33333	16.5899	19.6429	17.8571	12.2449	14.2857
ENSG00000109794.13	FAM149A	0.000192391	0.00678823	2.16824	27.0833	39.9194	39.0625	45.8333	33.9286	34.375
ENSG00000138031.14	ADCY3	0.000194001	0.00683759	2.1651	48.3333	62.5806	66.6667	66.6667	66.6667	35
ENSG00000228485.1	GRK5-IT1	0.000197542	0.0069548	2.15772	0	17.5627	11.1111	25	20.6349	2.77778
ENSG00000112238.11	PRDM13	0.000198388	0.00697699	2.15633	7.63889	24.0591	18.75	27.7778	14.2857	40.625
ENSG00000271811.1	Z97200.1	0.00019873	0.00698145	2.15605	12.5	60.0806	48.4375	66.6667	50	81.25
ENSG00000231453.1	LINC01305	0.000199856	0.00701337	2.15407	18.9394	34.6041	34.0909	36.3636	27.2727	43.1818
ENSG00000022567.9	SLC45A4	0.000203746	0.00713442	2.14664	28.125	36.6935	35.9375	39.5833	37.5	28.125
ENSG00000113532.12	ST8SIA4	0.000206548	0.0072247	2.14118	0.980392	11.3852	4.41176	15.6863	11.7647	11.7647
ENSG00000081985.11	IL12RB2	0.000208017	0.00726039	2.13904	29.1667	46.2366	41.6667	55.5556	33.3333	50
ENSG00000100985.7	MMP9	0.000208401	0.00726598	2.13871	15.4762	36.8664	33.9286	45.2381	26.5306	35.7143
ENSG00000156486.7	KCNS2	0.000209083	0.00726626	2.13869	5	22.2581	16.25	23.3333	18.5714	37.5
ENSG00000272540.1	AL662797.1	0.000209316	0.00726655	2.13867	1.92308	15.3846	7.69231	21.7949	20.8791	1.92308
ENSG00000175868.13	CALCB	0.000210235	0.00728281	2.1377	10.7143	40.553	35.7143	51.1905	34.6939	28.5714
ENSG00000188042.7	ARL4C	0.00021024	0.00727519	2.13816	51.9231	58.8089	59.6154	60.8974	56.044	55.7692
ENSG00000261504.1	LINC01686	0.000211266	0.00729511	2.13697	13.5417	33.871	20.3125	48.9583	32.1429	18.75
ENSG00000165983.14	PTER	0.000211998	0.00731259	2.13593	8.33333	20.4301	13.5417	26.3889	22.619	12.5
ENSG00000259441.2	MRPL15P1	0.000212328	0.00731617	2.13572	30	37.4194	38.75	39.1667	35.7143	32.5
ENSG00000134853.11	PDGFRA	0.000212596	0.00731761	2.13563	7.53968	25.0384	22.619	34.5238	25.1701	1.19048
ENSG00000124232.10	RBPJL	0.000215177	0.00739858	2.13085	62.7193	81.8336	82.2368	86.8421	80.4511	68.4211
ENSG00000124159.15	MATN4	0.000215178	0.00739073	2.13131	64.5833	82.7419	83.125	87.5	81.4286	70
ENSG00000152804.10	HHEX	0.000215677	0.00740005	2.13077	47.0238	62.6728	58.0357	66.6667	62.2449	60.7143
ENSG00000183914.14	DNAH2	0.000216588	0.0074234	2.1294	3.57143	18.894	8.92857	25	24.4898	10.7143
ENSG00000171551.11	ECEL1	0.000216785	0.0074223	2.12946	52.7778	67.7419	64.5833	69.4444	64.2857	75
ENSG00000254995.4	STX16-NPEPL1	0.000218043	0.00745749	2.12741	2.5	9.67742	7.5	13.3333	10	2.5
ENSG00000134470.20	IL15RA	0.000218183	0.00745439	2.12759	29.5455	36.3636	36.3636	39.3939	35.0649	29.5455
ENSG00000255836.1	AC131206.1	0.000218996	0.00745855	2.12735	69.4444	89.2473	79.1667	94.4444	90.4762	91.6667
ENSG00000198851.9	CD3E	0.000218997	0.00745074	2.1278	81.6667	93.5484	92.5	100	88.5714	85
ENSG00000274922.1	AL139384.1	0.000219	0.0074352	2.12871	13.5417	20.9677	21.875	23.9583	16.0714	18.75
ENSG00000116266.10	STXBP3	0.000219001	0.00742745	2.12916	0.925926	7.52688	6.94444	9.25926	9.52381	0
ENSG00000136161.12	RCBTB2	0.000221559	0.00749846	2.12503	24.0741	31.5412	33.3333	33.3333	33.3333	19.4444
ENSG00000274929.1	AL157813.1	0.00022156	0.00749066	2.12548	31.6667	38.3871	40	40	40	27.5
ENSG00000185404.16	SP140L	0.000223005	0.00753166	2.12311	20	32.9032	22.5	38.3333	34.2857	35
ENSG00000166342.18	NETO1	0.00022301	0.00751613	2.12401	0	6.45161	1.25	10	4.28571	10
ENSG00000263958.1	AC091138.1	0.00022301	0.00750831	2.12446	0	6.45161	1.25	10	4.28571	10
ENSG00000147596.3	PRDM14	0.000225695	0.0075908	2.11971	5.09259	27.0609	16.6667	30.0926	17.4603	55.5556
ENSG00000272163.1	AF106564.1	0.000226592	0.00760518	2.11889	0.396825	16.4363	6.54762	23.4127	8.84354	28.5714
ENSG00000154188.9	ANGPT1	0.000232735	0.00778713	2.10862	54.6296	72.7599	63.8889	77.7778	80.9524	61.1111
ENSG00000135502.17	SLC26A10	0.000235362	0.00786687	2.1042	86.2069	91.7686	90.9483	94.2529	90.6404	87.931
ENSG00000224713.4	AC025165.1	0.000235362	0.00785877	2.10465	83.3333	88.7097	87.9167	91.1111	87.619	85
ENSG00000144355.14	DLX1	0.000236022	0.00787268	2.10388	5.7971	12.4825	10.3261	15.2174	9.93789	13.0435
ENSG00000184860.9	SDR42E1	0.000239911	0.00799415	2.09723	31.8182	58.651	51.1364	59.8485	59.7403	68.1818
ENSG00000171877.20	FRMD5	0.000245626	0.00816776	2.0879	1.19048	7.37327	5.35714	10.119	5.10204	7.14286
ENSG00000171540.7	OTP	0.000249122	0.00827551	2.08221	7.8125	23.3871	15.625	28.6458	16.9643	34.375
ENSG00000173040.12	EVC2	0.000250872	0.00832511	2.07961	7.53968	13.5177	11.9048	16.2698	14.2857	7.14286
ENSG00000223486.1	AC092198.1	0.000253	0.0083871	2.07639	59.2593	78.853	68.0556	89.8148	74.6032	75
ENSG00000262576.2	PCDHGA4	0.000256636	0.00847292	2.07197	37.5	56.129	51.25	48.3333	61.4286	80
ENSG00000262837.1	AC027801.4	0.000258525	0.00849196	2.07099	0	58.0645	37.5	66.6667	85.7143	25
ENSG00000285555.1	AC005293.1	0.000258525	0.00847476	2.07187	50	79.0323	81.25	87.5	78.5714	50
ENSG00000185340.15	GAS2L1	0.00025853	0.00840678	2.07537	23.0769	30.5211	26.9231	33.9744	30.7692	26.9231
ENSG00000172939.8	OXSR1	0.000258534	0.00837323	2.07711	10	15.8065	10	18.3333	15.7143	20
ENSG00000143224.17	PPOX	0.000258544	0.00831531	2.08012	13.3333	17.2043	15.8333	18.8889	17.1429	15
ENSG00000207924.3	MIR196A2	0.000259348	0.00831635	2.08007	5.83333	26.129	32.5	27.5	15.7143	27.5
ENSG00000260422.1	Z97205.2	0.00026117	0.0083665	2.07746	89.1667	98.0645	98.75	100	98.5714	90
ENSG00000144290.16	SLC4A10	0.000262303	0.00839449	2.07601	36.1111	60.9319	52.7778	64.8148	47.619	88.8889
ENSG00000251621.1	AC009487.2	0.000262303	0.00838619	2.07644	36.1111	60.9319	52.7778	64.8148	47.619	88.8889
ENSG00000284237.1	AL356275.1	0.000267105	0.00853128	2.06899	35.7143	46.5438	42.8571	51.1905	46.9388	39.2857
ENSG00000078900.14	TP73	0.000273258	0.0087192	2.05952	8.57843	15.5598	13.2353	18.8725	13.0252	14.7059
ENSG00000009709.11	PAX7	0.000273775	0.00872708	2.05913	6.01852	17.2043	13.1944	22.2222	9.52381	23.6111
ENSG00000106615.9	RHEB	0.000283552	0.00901209	2.04517	6.94444	15.9498	11.8056	20.8333	17.4603	6.94444
ENSG00000261790.1	AC005606.2	0.000290659	0.00922893	2.03485	9.31373	19.9241	16.1765	25.4902	15.9664	17.6471
ENSG00000090612.20	ZNF268	0.00029084	0.00922562	2.035	10	20.6452	18.75	23.3333	21.4286	15
ENSG00000183943.5	PRKX	0.000293501	0.00930092	2.03147	1.38889	16.129	10.4167	23.6111	11.9048	12.5
ENSG00000129515.18	SNX6	0.000293503	0.00929187	2.0319	12.037	21.8638	13.8889	25	25.3968	22.2222
ENSG00000255260.1	KC877392.1	0.000295708	0.00934339	2.0295	25	80.6452	87.5	100	85.7143	0
ENSG00000255420.1	CASC23	0.000295709	0.00933432	2.02992	81.25	95.1613	100	100	92.8571	75
ENSG00000037042.8	TUBG2	0.000295718	0.00932549	2.03033	22.5	28.0645	27.5	28.3333	30	25
ENSG00000100503.23	NIN	0.000297754	0.00936231	2.02862	20.8333	30.6452	31.25	34.7222	30.9524	16.6667
ENSG00000145901.15	TNIP1	0.000301803	0.00948041	2.02317	16.6667	74.1935	37.5	100	100	25
ENSG00000201558.1	RNVU1-6	0.000301803	0.00947122	2.02359	8.33333	37.0968	31.25	41.6667	35.7143	37.5
ENSG00000233396.7	LINC01719	0.000301803	0.00946205	2.02401	8.33333	37.0968	31.25	41.6667	35.7143	37.5
ENSG00000232233.1	LINC02043	0.000301803	0.00943464	2.02527	5.55556	24.7312	29.1667	30.5556	19.0476	8.33333
ENSG00000231982.1	AC112907.2	0.000301805	0.00942558	2.02569	3.33333	14.8387	17.5	18.3333	11.4286	5
ENSG00000141858.11	SAMD1	0.000301807	0.00941656	2.02611	2.38095	10.5991	12.5	13.0952	8.16327	3.57143
ENSG00000104823.8	ECH1	0.000301814	0.0093806	2.02777	10.6061	15.8358	15.9091	18.1818	14.2857	11.3636
ENSG00000103005.11	USB1	0.000301822	0.00936283	2.02859	15.4762	19.5853	19.6429	21.4286	18.3673	16.0714
ENSG00000264741.1	MIR4505	0.000301824	0.00935395	2.029	1.11111	4.94624	4.16667	6.11111	6.66667	0
ENSG00000117408.10	IPO13	0.000301827	0.00934509	2.02942	1.04167	4.6371	2.34375	6.25	6.25	1.5625
ENSG00000237950.1	AL357079.1	0.000301827	0.00933616	2.02983	1.04167	4.6371	2.34375	6.25	6.25	1.5625
ENSG00000237276.8	ANO7L1	0.000303686	0.00938468	2.02758	39.3939	55.7185	52.2727	62.1212	49.3506	54.5455
ENSG00000104722.13	NEFM	0.000305446	0.00940314	2.02673	6.14035	20.5433	13.1579	24.5614	15.0376	32.8947
ENSG00000213923.11	CSNK1E	0.000305573	0.0093981	2.02696	16.2281	38.5399	28.9474	51.7544	42.1053	11.8421
ENSG00000100628.11	ASB2	0.000307825	0.00944044	2.02501	60	77.4194	80	80	80	60
ENSG00000100300.17	TSPO	0.000309735	0.00949003	2.02273	6.06061	20.2346	13.6364	25	27.2727	6.81818
ENSG00000214357.8	NEURL1B	0.000310021	0.00948983	2.02274	34.8485	42.522	44.3182	45.4545	42.8571	29.5455
ENSG00000272457.1	AC113194.1	0.000310303	0.00948946	2.02276	11.3636	24.3402	18.1818	25.7576	23.3766	34.0909
ENSG00000144668.11	ITGA9	0.000316986	0.00968468	2.01391	3.33333	17.7419	7.5	28.3333	20	2.5
ENSG00000131507.10	NDFIP1	0.000316987	0.00967557	2.01432	10.2564	21.34	19.2308	28.2051	20.8791	5.76923
ENSG00000008294.20	SPAG9	0.000323395	0.00986186	2.00604	10.8333	23.2258	26.25	28.3333	11.4286	22.5
ENSG00000164736.5	SOX17	0.000324572	0.00988844	2.00487	6.94444	20.4301	13.1944	23.1481	13.4921	38.8889
ENSG00000197308.9	GATA3-AS1	0.000326094	0.00992547	2.00325	5.60606	14.8974	11.1364	20	10.9091	14.0909
ENSG00000138136.6	LBX1	0.000337345	0.0102583	1.98893	6.15942	10.7994	8.69565	11.9565	12.4224	8.69565
ENSG00000233850.1	AC103563.7	0.000337348	0.0102487	1.98933	2.5641	19.8511	6.73077	24.359	17.5824	36.5385
ENSG00000172005.10	MAL	0.000337348	0.0102391	1.98974	9.52381	25.576	13.3929	29.7619	23.4694	41.0714
ENSG00000253395.1	AP003469.2	0.000343456	0.010405	1.98276	0	13.5484	12.5	23.3333	5.71429	0
ENSG00000101405.3	OXT	0.000343465	0.0103761	1.98396	83.3333	88.9785	89.5833	91.6667	88.0952	81.25
ENSG00000112029.9	FBXO5	0.000343485	0.010367	1.98435	0	3.3871	3.75	5	2.14286	0
ENSG00000227627.2	AL080276.2	0.000343485	0.0103574	1.98475	0	3.3871	3.75	5	2.14286	0
ENSG00000225792.1	AC004540.2	0.000351574	0.0105717	1.97585	14.2857	31.7972	28.5714	42.8571	18.3673	28.5714
ENSG00000186326.3	RGS9BP	0.000353826	0.0106296	1.97348	8.33333	18.1004	14.5833	21.2963	16.6667	18.0556
ENSG00000159625.14	DRC7	0.000366258	0.0109219	1.9617	47.9167	64.5161	59.375	68.75	64.2857	62.5
ENSG00000196420.7	S100A5	0.000366261	0.0109119	1.9621	84.5238	94.0092	91.0714	97.619	95.9184	85.7143
ENSG00000250819.1	LINC02493	0.000368833	0.0109785	1.95946	41.6667	90.3226	87.5	100	100	50
ENSG00000222852.1	RF00019	0.000368833	0.0109684	1.95986	70.8333	95.1613	93.75	100	100	75
ENSG00000263897.1	MIR4669	0.000368833	0.0109583	1.96026	70.8333	95.1613	93.75	100	92.8571	87.5
ENSG00000115183.14	TANC1	0.000368852	0.0109488	1.96063	3.78788	8.21114	9.09091	9.09091	7.79221	4.54545
ENSG00000240990.10	HOXA11-AS	0.000370373	0.0109638	1.96004	5.76923	21.34	15.7051	20.7265	15.0183	45.5128
ENSG00000196872.11	KIAA1211L	0.00037107	0.0109744	1.95962	9.02778	20.1613	20.8333	24.3056	14.2857	16.6667
ENSG00000173559.12	NABP1	0.000374597	0.0110686	1.95591	7.77778	16.3441	13.3333	19.4444	19.0476	8.33333
ENSG00000185813.10	PCYT2	0.000377668	0.011139	1.95315	33.7719	40.2377	37.5	42.1053	42.1053	36.8421
ENSG00000157890.17	MEGF11	0.000381148	0.0112314	1.94957	5.83333	18.0645	16.25	24.1667	10	17.5
ENSG00000157833.12	GAREM2	0.000383839	0.0113004	1.94691	20.5128	32.7543	33.6538	40.3846	23.0769	25
ENSG00000176381.5	PRR18	0.00038422	0.0113013	1.94687	27.2222	38.0645	35.8333	43.3333	31.4286	38.3333
ENSG00000132329.10	RAMP1	0.000385537	0.0113297	1.94578	47.7273	62.1701	65.9091	68.9394	57.1429	43.1818
ENSG00000120068.6	HOXB8	0.000399434	0.011643	1.93394	0.980392	12.7135	11.0294	15.6863	6.72269	17.6471
ENSG00000207816.1	MIR124-2	0.000400708	0.0116382	1.93412	2.91667	16.129	13.125	13.3333	13.5714	35
ENSG00000089006.16	SNX5	0.000404166	0.0117176	1.93116	0.378788	5.13196	1.70455	6.81818	8.44156	1.13636
ENSG00000125871.13	MGME1	0.000404166	0.0117071	1.93155	0.378788	5.13196	1.70455	6.81818	8.44156	1.13636
ENSG00000104044.15	OCA2	0.000413164	0.011957	1.92238	9.52381	26.7281	24.1071	39.2857	18.3673	8.92857
ENSG00000100604.12	CHGA	0.000413185	0.0119469	1.92274	31.6667	40.6452	41.25	43.3333	40	32.5
ENSG00000173334.3	TRIB1	0.0004132	0.0119367	1.92312	0.833333	5.32258	5	7.5	5	0
ENSG00000164197.11	RNF180	0.000421896	0.012177	1.91446	10.4167	22.043	14.5833	27.7778	23.8095	16.6667
ENSG00000122566.21	HNRNPA2B1	0.000425764	0.0122777	1.91088	1.13636	3.81232	4.54545	4.54545	3.24675	1.13636
ENSG00000165556.9	CDX2	0.000430186	0.0123942	1.90678	4.16667	23.3871	22.9167	25	11.9048	39.5833
ENSG00000262302.1	AC003688.1	0.000439067	0.0126164	1.89907	10.119	23.9631	18.75	32.1429	23.4694	10.7143
ENSG00000166582.9	CENPV	0.000439178	0.0126083	1.89934	7.29167	17.9435	15.625	22.9167	17.8571	7.8125
ENSG00000165966.15	PDZRN4	0.000442153	0.0126825	1.89679	18.1818	31.3783	35.2273	35.6061	24.6753	22.7273
ENSG00000198286.9	CARD11	0.000449464	0.0128694	1.89044	45.4545	55.132	55.6818	57.5758	53.2468	50
ENSG00000276075.1	AC027682.6	0.00045126	0.0129094	1.88909	15	21.9355	20	25.8333	21.4286	15
ENSG00000254815.5	AP006284.1	0.000451799	0.0129134	1.88896	69.4444	79.5699	79.1667	83.3333	78.5714	70.8333
ENSG00000140545.14	MFGE8	0.000451807	0.0129022	1.88934	11.6667	17.7419	16.25	20	17.1429	15
ENSG00000214174.8	AMZ2P1	0.000451807	0.0128908	1.88972	1.66667	7.74194	3.75	10	11.4286	2.5
ENSG00000124523.15	SIRT5	0.000451812	0.0128796	1.8901	1.38889	6.45161	4.16667	8.33333	8.33333	2.08333
ENSG00000284321.1	MIR124-1	0.000451821	0.0128685	1.89047	1.11111	5.16129	5	7.22222	3.80952	1.66667
ENSG00000084093.16	REST	0.000456889	0.0130015	1.88601	9.80392	18.7856	13.9706	25.9804	16.8067	10.2941
ENSG00000277586.2	NEFL	0.000471586	0.0133961	1.87302	3.88889	11.1828	7.5	15	8.57143	11.6667
ENSG00000162367.11	TAL1	0.000472245	0.0134031	1.8728	0.641026	18.1141	9.61538	32.6923	5.49451	13.4615
ENSG00000092871.16	RFFL	0.000473259	0.0134201	1.87225	52.381	66.3594	62.5	71.4286	65.3061	60.7143
ENSG00000143434.15	SEMA6C	0.000478827	0.0135661	1.86755	1.78571	11.0599	4.46429	18.4524	8.16327	7.14286
ENSG00000099331.13	MYO9B	0.000478832	0.0135543	1.86792	1.28205	7.94045	3.84615	11.5385	8.79121	3.84615
ENSG00000131351.14	HAUS8	0.000478832	0.0135425	1.8683	1.28205	7.94045	3.84615	11.5385	8.79121	3.84615
ENSG00000162676.11	GFI1	0.000480625	0.0135813	1.86706	23.9899	35.6794	30.303	44.4444	26.4069	36.3636
ENSG00000138207.13	RBP4	0.0004812	0.0135857	1.86692	20.8333	30	28.75	34.1667	27.1429	25
ENSG00000198873.11	GRK5	0.000482344	0.0135943	1.86664	0	13.6201	8.33333	18.5185	17.4603	2.77778
ENSG00000028137.18	TNFRSF1B	0.000482399	0.0135604	1.86773	33.3333	45.4094	44.2308	48.0769	40.6593	48.0769
ENSG00000283789.1	MIR7846	0.000482399	0.0135486	1.8681	33.3333	45.4094	44.2308	48.0769	40.6593	48.0769
ENSG00000125148.6	MT2A	0.000484957	0.0136087	1.86618	39.1667	52.5806	56.25	56.6667	48.5714	40
ENSG00000124227.5	ANKRD60	0.000487784	0.0136761	1.86404	55.9524	68.6636	71.4286	73.8095	65.3061	53.5714
ENSG00000162618.13	ADGRL4	0.000488199	0.0136759	1.86404	35.4167	61.5591	41.6667	75	54.7619	72.9167
ENSG00000164100.8	NDST3	0.00049211	0.0137735	1.86095	0	13.3641	7.14286	22.619	12.2449	0
ENSG00000225280.6	AL158013.1	0.000494958	0.0138413	1.85882	2.27273	17.0088	7.95455	16.6667	14.2857	40.9091
ENSG00000170469.10	SPATA24	0.000495156	0.013811	1.85977	0.757576	6.74487	4.54545	10.6061	5.19481	2.27273
ENSG00000124177.14	CHD6	0.00049517	0.0137995	1.86014	13.0208	17.1371	16.4062	19.7917	15.1786	14.0625
ENSG00000123243.14	ITIH5	0.000504294	0.0139935	1.85407	8.33333	21.7009	18.1818	31.8182	15.5844	9.09091
ENSG00000239264.8	TXNDC5	0.000517632	0.0143268	1.84385	3.0303	11.1437	7.95455	15.9091	9.09091	6.81818
ENSG00000169884.13	WNT10B	0.000526347	0.0145307	1.83771	16.0256	30.7692	29.8077	39.1026	23.0769	21.1538
ENSG00000224076.5	AC009487.1	0.000528566	0.0145795	1.83626	42.5	63.871	57.5	66.6667	51.4286	90
ENSG00000076641.4	PAG1	0.000528998	0.0145542	1.83701	36.3636	43.1085	39.7727	48.4848	41.5584	36.3636
ENSG00000269050.1	AC011455.1	0.000531052	0.0145983	1.8357	37.5	50	45.8333	54.1667	47.619	50
ENSG00000131378.13	RFTN1	0.00053269	0.0146309	1.83473	10.119	18.6636	16.0714	22.619	17.3469	14.2857
ENSG00000239482.6	AC112487.1	0.000537362	0.0147217	1.83204	8.33333	64.5161	75	75	57.1429	25
ENSG00000110330.8	BIRC2	0.000537374	0.0146476	1.83423	0.925926	7.16846	8.33333	8.33333	6.34921	2.77778
ENSG00000134809.8	TIMM10	0.000537374	0.0146353	1.8346	12.037	18.2796	12.5	20.3704	19.0476	22.2222
ENSG00000137809.16	ITGA11	0.000537374	0.014623	1.83496	23.1481	29.3907	25	32.4074	31.746	25
ENSG00000168461.12	RAB31	0.000537377	0.0146108	1.83533	10.8333	16.4516	12.5	18.3333	20	12.5
ENSG00000068650.18	ATP11A	0.00053738	0.0145864	1.83605	37.1212	42.2287	43.1818	44.697	38.961	38.6364
ENSG00000101134.11	DOK5	0.00053738	0.0145619	1.83678	0.757576	5.8651	2.27273	9.09091	5.19481	4.54545
ENSG00000146112.11	PPP1R18	0.000537387	0.0145499	1.83714	33.9869	38.3934	36.7647	40.5229	38.6555	34.8039
ENSG00000225953.2	SATB2-AS1	0.000546798	0.0147553	1.83105	0.877193	10.6961	6.57895	11.8421	6.01504	23.6842
ENSG00000244286.1	ITGB5-AS1	0.000554342	0.0149092	1.82655	0	54.8387	25	75	85.7143	0
ENSG00000156162.16	DPY19L4	0.00055435	0.0148477	1.82834	0	7.8341	0	11.9048	8.16327	10.7143
ENSG00000157303.10	SUSD3	0.000554352	0.0148355	1.8287	37.5	44.3548	39.0625	47.9167	46.4286	40.625
ENSG00000130758.7	MAP3K10	0.000554355	0.0147623	1.83085	11.1111	17.2043	19.4444	15.7407	19.0476	13.8889
ENSG00000196476.11	C20orf96	0.000554355	0.0147501	1.8312	0	6.09319	1.38889	9.25926	7.93651	2.77778
ENSG00000133878.8	DUSP26	0.000554358	0.0147381	1.83156	20	25.4839	25	27.5	24.2857	22.5
ENSG00000253535.5	AC120193.1	0.000559429	0.0147637	1.8308	11.6667	36.129	21.25	46.6667	27.1429	50
ENSG00000171435.13	KSR2	0.000565109	0.0149015	1.82677	3.0303	12.9032	5.68182	15.9091	12.987	18.1818
ENSG00000163508.12	EOMES	0.000570695	0.0150365	1.82285	2.17391	11.5007	7.6087	13.0435	8.07453	20.6522
ENSG00000133874.1	RNF122	0.000573282	0.0150801	1.8216	5.55556	10.3943	11.1111	11.1111	11.1111	5.55556
ENSG00000188620.9	HMX3	0.00057329	0.0150558	1.82229	0	4.14747	2.97619	6.34921	1.36054	4.7619
ENSG00000078487.17	ZCWPW1	0.000573299	0.0150439	1.82264	6.94444	10.5735	9.72222	11.5741	11.1111	8.33333
ENSG00000146834.13	MEPCE	0.000573299	0.0150317	1.82299	6.94444	10.5735	9.72222	11.5741	11.1111	8.33333
ENSG00000142538.1	PTH2	0.000584691	0.0152808	1.81585	1.38889	11.0215	8.33333	11.8056	13.0952	10.4167
ENSG00000261949.5	GFY	0.000584691	0.0152685	1.8162	1.38889	11.0215	8.33333	11.8056	13.0952	10.4167
ENSG00000171703.16	TCEA2	0.000588566	0.0153573	1.81369	27.3148	32.9749	34.0278	35.1852	31.746	26.3889
ENSG00000203883.6	SOX18	0.000588566	0.0153449	1.81404	27.3148	32.9749	34.0278	35.1852	31.746	26.3889
ENSG00000251573.2	LINC02106	0.000590961	0.015395	1.81262	0.694444	12.3656	9.375	13.8889	7.14286	22.9167
ENSG00000134686.18	PHC2	0.000593449	0.0154473	1.81115	15.4762	25.3456	25	29.7619	20.4082	21.4286
ENSG00000131848.9	ZSCAN5A	0.000595928	0.0154994	1.80969	15.4762	22.1198	17.8571	25	23.4694	19.6429
ENSG00000240225.10	ZNF542P	0.000595928	0.0154869	1.81003	15.4762	22.1198	17.8571	25	23.4694	19.6429
ENSG00000267606.1	AC006116.9	0.000595928	0.0154745	1.81038	15.4762	22.1198	17.8571	25	23.4694	19.6429
ENSG00000176463.13	SLCO3A1	0.000595928	0.0154621	1.81073	15.4762	22.1198	18.75	27.381	20.4082	16.0714
ENSG00000161940.10	BCL6B	0.000600454	0.0155671	1.80779	21.9697	33.7243	28.4091	36.3636	37.6623	29.5455
ENSG00000116213.15	WRAP73	0.000607297	0.0157319	1.80322	5.45977	11.9021	10.3448	15.5172	8.867	9.48276
ENSG00000167972.13	ABCA3	0.000608303	0.0157453	1.80285	30.2083	37.0968	37.5	39.5833	35.7143	31.25
ENSG00000170128.4	GPR25	0.000616317	0.01594	1.79751	79.4872	88.5856	86.5385	92.3077	83.5165	90.3846
ENSG00000111783.12	RFX4	0.000618455	0.0159825	1.79636	0.757576	6.15836	5.11364	6.06061	4.54545	11.3636
ENSG00000146001.5	PCDHB18P	0.000623049	0.0160884	1.79349	35.5556	48.3871	51.6667	46.6667	50.4762	43.3333
ENSG00000283361.2	CFAP97D2	0.000625916	0.0161495	1.79184	61.1111	84.9462	79.1667	91.6667	85.7143	75
ENSG00000227365.1	AC008060.2	0.000629968	0.0162411	1.78938	13.0952	32.7189	28.5714	38.0952	24.4898	39.2857
ENSG00000101638.13	ST8SIA5	0.000636711	0.0163889	1.78545	28.125	42.7419	40.625	47.9167	35.7143	43.75
ENSG00000183690.12	EFHC2	0.000641557	0.0164874	1.78285	35.4167	52.4194	43.75	60.4167	53.5714	43.75
ENSG00000166823.5	MESP1	0.000642161	0.0164898	1.78279	34.0278	40.8602	40.625	43.75	38.0952	37.5
ENSG00000185024.16	BRF1	0.000643907	0.0165215	1.78195	25	35.2151	27.0833	40.2778	40.4762	27.0833
ENSG00000189431.7	RASSF10	0.000643909	0.0165085	1.78229	7.14286	15.8986	11.6071	19.6429	12.2449	19.6429
ENSG00000254670.1	AC084859.1	0.000643909	0.0164954	1.78264	7.14286	15.8986	11.6071	19.6429	12.2449	19.6429
ENSG00000101115.12	SALL4	0.000647418	0.0165722	1.78062	71.6667	78.3871	80	79.1667	78.5714	72.5
ENSG00000181885.18	CLDN7	0.000647849	0.0165701	1.78068	3.78788	16.7155	14.7727	23.4848	15.5844	2.27273
ENSG00000174332.5	GLIS1	0.000647989	0.0165606	1.78092	2.08333	17.7419	15.625	18.75	12.5	28.125
ENSG00000180929.5	GPR62	0.000648429	0.0165587	1.78097	65.625	80.6452	78.125	89.5833	82.1429	56.25
ENSG00000044115.20	CTNNA1	0.000650988	0.016611	1.7796	58.3333	96.7742	100	100	100	75
ENSG00000134242.15	PTPN22	0.000650997	0.0165981	1.77994	91.6667	99.3548	100	100	100	95
ENSG00000136710.9	CCDC115	0.000651169	0.0165373	1.78153	16.2879	18.0352	18.1818	18.1818	18.1818	17.0455
ENSG00000136718.9	IMP4	0.000651169	0.0165244	1.78188	16.2879	18.0352	18.1818	18.1818	18.1818	17.0455
ENSG00000168779.19	SHOX2	0.000653564	0.0165721	1.78062	2.22222	21.5054	12.5	30	19.0476	18.3333
ENSG00000161149.12	TUBA3FP	0.000653571	0.0165593	1.78096	0.925926	8.96057	6.94444	14.8148	6.34921	0
ENSG00000284130.1	AC002472.3	0.000653571	0.0165464	1.7813	0.925926	8.96057	6.94444	14.8148	6.34921	0
ENSG00000175592.8	FOSL1	0.000653575	0.0165336	1.78163	18.9394	25.5132	25	28.0303	25.974	18.1818
ENSG00000118495.19	PLAGL1	0.000654338	0.0165399	1.78147	40.6667	51.3548	48.5	57.6667	44.5714	50
ENSG00000110514.19	MADD	0.000660876	0.0166922	1.77749	12.963	17.7419	15.2778	20.8333	16.6667	15.2778
ENSG00000075711.20	DLG1	0.000663865	0.0167546	1.77587	2.5641	8.43672	8.65385	10.2564	6.59341	5.76923
ENSG00000227375.5	DLG1-AS1	0.000663865	0.0167415	1.77621	2.5641	8.43672	8.65385	10.2564	6.59341	5.76923
ENSG00000204161.13	TMEM273	0.000667094	0.0168098	1.77444	81.9444	94.086	89.5833	100	97.619	79.1667
ENSG00000084652.15	TXLNA	0.000670676	0.016887	1.77245	17.5439	22.4109	21.0526	23.2456	22.5564	22.3684
ENSG00000139044.11	B4GALNT3	0.000675688	0.0169867	1.76989	16.6667	27.4194	28.75	31.6667	25.7143	15
ENSG00000148600.14	CDHR1	0.000683849	0.0171386	1.76602	15.1515	22.2874	20.4545	21.9697	23.3766	25
ENSG00000148803.11	FUOM	0.000695251	0.0174109	1.75918	29.8611	38.172	35.4167	41.6667	41.6667	27.0833
ENSG00000256943.1	AC148477.3	0.00070262	0.0175818	1.75494	87.5	95.5645	95.3125	98.9583	96.4286	84.375
ENSG00000183337.16	BCOR	0.000702622	0.0175683	1.75527	30.7692	38.2134	35.5769	41.0256	36.2637	38.4615
ENSG00000242078.1	AC084864.1	0.000707242	0.0176565	1.7531	3.47222	16.6667	8.33333	22.2222	13.0952	22.9167
ENSG00000125744.11	RTN2	0.000708116	0.0176647	1.75289	7.69231	22.3325	19.2308	28.8462	17.5824	17.3077
ENSG00000157782.9	CABP1	0.000710771	0.0177172	1.7516	1.85185	11.828	8.33333	16.6667	7.93651	11.1111
ENSG00000256008.2	AC125616.1	0.000710771	0.0177036	1.75194	1.85185	11.828	8.33333	16.6667	7.93651	11.1111
ENSG00000233058.1	LINC00884	0.000710772	0.01769	1.75227	21.6667	30.6452	23.75	35.8333	31.4286	27.5
ENSG00000169840.4	GSX1	0.000718825	0.0178767	1.74771	0.462963	6.45161	3.47222	5.55556	8.73016	11.1111
ENSG00000111432.4	FZD10	0.000719409	0.0178775	1.74769	5.09259	13.4409	14.5833	13.8889	9.52381	16.6667
ENSG00000116005.11	PCYOX1	0.000726867	0.0180213	1.74421	11.9048	18.6636	19.6429	21.4286	17.3469	10.7143
ENSG00000005073.5	HOXA11	0.00072723	0.0180165	1.74433	8.53659	23.1314	17.9878	22.1545	16.7247	47.561
ENSG00000125520.13	SLC2A4RG	0.000728259	0.0180282	1.74405	18.9394	40.7625	45.4545	51.5152	35.0649	9.09091
ENSG00000197099.8	AC068631.1	0.000729605	0.0180339	1.74391	4.16667	32.7957	27.0833	40.2778	23.8095	37.5
ENSG00000207505.1	RNU6-1105P	0.000729605	0.0180201	1.74424	17.8571	42.3963	37.5	48.8095	34.6939	46.4286
ENSG00000230951.1	GPS2P2	0.000729605	0.0180064	1.74457	17.8571	42.3963	37.5	48.8095	34.6939	46.4286
ENSG00000184313.19	MROH7	0.000731428	0.0180239	1.74415	88.8889	97.3118	97.9167	100	95.2381	91.6667
ENSG00000271723.5	MROH7-TTC4	0.000731428	0.0180102	1.74448	88.8889	97.3118	97.9167	100	95.2381	91.6667
ENSG00000116852.14	KIF21B	0.000731431	0.0179829	1.74514	26.1905	33.4101	32.1429	35.7143	32.6531	30.3571
ENSG00000229191.1	AL358473.1	0.000738494	0.0181015	1.74229	31.1111	37.6344	36.6667	40	37.1429	33.3333
ENSG00000224447.1	HIST1H1PS2	0.000738523	0.0180885	1.7426	56.1111	78.9247	80	89.4444	69.5238	61.6667
ENSG00000164920.9	OSR2	0.000739765	0.0181052	1.7422	11.9792	27.2177	21.875	38.5417	13.3929	28.125
ENSG00000273961.1	RF02137	0.000753256	0.0184075	1.735	8.75	23.629	18.4375	22.5	17.1429	48.75
ENSG00000120088.14	CRHR1	0.000763994	0.0186418	1.72951	22.619	36.1751	31.25	47.0238	30.6122	23.2143
ENSG00000090534.19	THPO	0.000765225	0.0186578	1.72914	38.0952	60.8295	60.7143	71.4286	46.9388	53.5714
ENSG00000122592.7	HOXA7	0.000765886	0.0186598	1.72909	6.79012	20.7885	16.2037	20.679	14.8148	40.7407
ENSG00000186188.10	FFAR4	0.000767129	0.018676	1.72872	9.80392	20.3036	14.7059	23.0392	19.3277	25
ENSG00000109132.6	PHOX2B	0.000771833	0.0187764	1.72639	1.28205	11.6625	7.69231	13.4615	7.69231	21.1538
ENSG00000207568.1	MIR203A	0.000780963	0.0189843	1.72161	11.1111	26.3441	25	31.9444	22.619	18.75
ENSG00000283165.1	MIR203B	0.000780963	0.01897	1.72193	11.1111	26.3441	25	31.9444	22.619	18.75
ENSG00000108947.4	EFNB3	0.00079014	0.0191785	1.71718	5.20833	14.5161	12.5	16.6667	14.2857	12.5
ENSG00000149295.13	DRD2	0.000792196	0.019214	1.71638	11.2745	20.8729	22.7941	21.0784	21.0084	16.1765
ENSG00000006042.11	TMEM98	0.00079401	0.0192436	1.71571	13.6364	26.393	22.7273	35.6061	25.974	6.81818
ENSG00000284969.1	AL049629.2	0.000794016	0.0192293	1.71604	91.6667	99.4624	100	100	100	95.8333
ENSG00000134909.18	ARHGAP32	0.000799695	0.0192803	1.71489	3.33333	14.1935	12.5	16.6667	14.2857	10
ENSG00000086159.12	AQP6	0.000799696	0.0192659	1.71521	3.125	13.3065	6.25	19.7917	14.2857	6.25
ENSG00000203782.5	LOR	0.0007997	0.0192517	1.71553	73.8095	81.5668	78.5714	83.3333	83.6735	78.5714
ENSG00000169251.12	NMD3	0.000809744	0.0193925	1.71237	18.8889	28.172	24.1667	35	25.7143	20
ENSG00000169255.14	B3GALNT1	0.000809744	0.0193781	1.71269	18.8889	28.172	24.1667	35	25.7143	20
ENSG00000250360.1	AC008808.2	0.000821737	0.0196071	1.70759	3.0303	19.0616	12.5	21.2121	12.987	36.3636
ENSG00000132429.9	POPDC3	0.000822219	0.0196042	1.70765	1.38889	11.2903	12.5	15.2778	7.14286	4.16667
ENSG00000260403.1	AC120498.3	0.000822222	0.0195898	1.70797	86.9048	95.3917	92.8571	98.8095	97.9592	85.7143
ENSG00000141401.11	IMPA2	0.000822231	0.0195756	1.70828	0.833333	6.77419	3.75	10	8.57143	0
ENSG00000133116.7	KL	0.000830025	0.0196888	1.70578	30.2083	45.5645	45.3125	47.9167	35.7143	56.25
ENSG00000094914.12	AAAS	0.00083479	0.0197583	1.70425	20.8333	39.7849	33.3333	51.3889	30.9524	33.3333
ENSG00000207808.1	MIR27A	0.000848577	0.02007	1.69745	58.3333	80.0587	62.5	94.697	90.9091	52.2727
ENSG00000207980.1	MIR23A	0.000848577	0.0200553	1.69777	58.3333	80.0587	62.5	94.697	90.9091	52.2727
ENSG00000284387.1	MIR24-2	0.000848577	0.0200407	1.69809	58.3333	80.0587	62.5	94.697	90.9091	52.2727
ENSG00000214870.8	AC004540.1	0.000853773	0.0201487	1.69575	19.1667	27.7419	30	30	28.5714	15
ENSG00000142700.11	DMRTA2	0.000861009	0.0203046	1.6924	11.25	27.2581	18.75	37.0833	11.4286	42.5
ENSG00000198912.10	C1orf174	0.000865789	0.0204025	1.69032	2.5641	9.42928	3.84615	14.1026	7.69231	9.61538
ENSG00000236423.5	LINC01134	0.000865789	0.0203876	1.69063	2.5641	9.42928	3.84615	14.1026	7.69231	9.61538
ENSG00000170989.9	S1PR1	0.000870836	0.0204916	1.68843	0	8.98618	9.82143	13.6905	4.08163	1.78571
ENSG00000225938.1	AL109741.1	0.000870836	0.0204767	1.68874	0	8.98618	9.82143	13.6905	4.08163	1.78571
ENSG00000087076.8	HSD17B14	0.00087673	0.0206003	1.68613	19.7917	53.2258	29.6875	67.7083	57.1429	50
ENSG00000105186.15	ANKRD27	0.000882633	0.0207089	1.68384	2.77778	12.043	8.33333	16.1111	9.52381	11.6667
ENSG00000171346.15	KRT15	0.000883603	0.0207166	1.68368	80	93.5484	92.5	98.3333	100	70
ENSG00000185306.12	C12orf56	0.000883895	0.0206785	1.68448	25.6944	35.2151	32.2917	37.5	39.2857	27.0833
ENSG00000127578.6	WFIKKN1	0.000889425	0.0207929	1.68209	78.125	84.879	82.8125	88.0208	85.7143	78.125
ENSG00000130717.12	UCK1	0.000893627	0.020876	1.68035	5.95238	19.8157	19.6429	21.4286	24.4898	7.14286
ENSG00000174500.12	GCSAM	0.000895982	0.0208557	1.68077	81.25	94.3548	87.5	97.9167	96.4286	93.75
ENSG00000261488.1	TBILA	0.000895982	0.0208408	1.68109	81.25	94.3548	87.5	97.9167	96.4286	93.75
ENSG00000185432.11	METTL7A	0.000895987	0.0208259	1.6814	4.16667	12.9032	6.25	16.6667	16.6667	8.33333
ENSG00000042493.15	CAPG	0.000895987	0.0208109	1.68171	37.5	46.2366	41.6667	50	45.2381	45.8333
ENSG00000152292.16	SH2D6	0.000895987	0.020796	1.68202	37.5	46.2366	41.6667	50	45.2381	45.8333
ENSG00000176973.7	FAM89B	0.000896034	0.0207822	1.68231	1.66667	5.16129	5	6.66667	5.71429	0
ENSG00000284700.1	AL049637.2	0.000899887	0.0208417	1.68107	10.7143	26.2673	17.8571	35.7143	10.8844	41.6667
ENSG00000160867.14	FGFR4	0.000907385	0.0210003	1.67777	30.8333	39.6774	40	43.3333	38.5714	30
ENSG00000163421.8	PROK2	0.000910972	0.0210532	1.67668	0	9.09091	6.81818	15.1515	1.2987	9.09091
ENSG00000180318.3	ALX1	0.000914881	0.0211285	1.67513	25.463	35.6631	31.25	40.2778	30.1587	40.2778
ENSG00000163170.11	BOLA3	0.000932284	0.0214997	1.66757	25	33.871	32.2917	40.9722	28.5714	25
ENSG00000225439.2	BOLA3-AS1	0.000932284	0.0214844	1.66788	25	33.871	32.2917	40.9722	28.5714	25
ENSG00000123066.8	MED13L	0.0009323	0.0214694	1.66818	5	10.3226	10	10.8333	12.8571	5
ENSG00000002822.15	MAD1L1	0.000932699	0.0214634	1.6683	9.61538	16.3772	11.5385	18.5897	18.6813	15.3846
ENSG00000053918.16	KCNQ1	0.00093477	0.0214957	1.66765	40.2299	45.3838	43.9655	47.1264	42.3645	48.2759
ENSG00000065054.13	SLC9A3R2	0.000941355	0.0216318	1.66491	45.2381	58.5253	50	65.4762	65.3061	42.8571
ENSG00000283383.1	AC108477.1	0.000944838	0.0216964	1.66361	66.6667	93.5484	93.75	100	100	62.5
ENSG00000177468.6	OLIG3	0.000963905	0.0220872	1.65586	4.16667	20.3226	8.125	23.75	12.8571	47.5
ENSG00000163492.15	CCDC141	0.000966412	0.0220977	1.65565	33.3333	62.3656	41.6667	69.4444	76.1905	58.3333
ENSG00000234056.1	LINC00463	0.000966413	0.0220821	1.65596	66.6667	86.0215	83.3333	91.6667	95.2381	58.3333
ENSG00000238169.1	LINC01053	0.000966413	0.0220665	1.65627	66.6667	86.0215	83.3333	91.6667	95.2381	58.3333
ENSG00000267992.1	AC010605.1	0.000966417	0.0220511	1.65657	20	31.6129	32.5	35	31.4286	20
ENSG00000271824.1	SMIM32	0.000966429	0.0220203	1.65718	33.3333	39.7849	38.8889	40.7407	39.6825	38.8889
ENSG00000174611.11	KY	0.000985593	0.0223781	1.65018	16.0714	29.2627	29.4643	35.7143	24.4898	17.8571
ENSG00000175155.8	YPEL2	0.000987125	0.0223972	1.64981	11.6667	19.1398	17.5	23.3333	17.1429	13.3333
ENSG00000135577.4	NMBR	0.000991276	0.0224756	1.64829	7.7381	16.8203	13.3929	13.6905	16.3265	33.9286
ENSG00000236822.1	NMBR-AS1	0.000991276	0.0224599	1.64859	7.7381	16.8203	13.3929	13.6905	16.3265	33.9286
ENSG00000187514.16	PTMA	0.00101026	0.022842	1.64127	10	17.0968	13.75	20.8333	17.1429	12.5
ENSG00000091490.10	SEL1L3	0.00101447	0.0228892	1.64037	54.7619	67.7419	71.4286	72.619	67.3469	46.4286
ENSG00000111981.4	ULBP1	0.00101646	0.0229181	1.63982	10	25.1613	22.5	30	15.7143	32.5
ENSG00000278045.1	RF02205	0.00102803	0.0231629	1.63521	0.396825	8.29493	5.35714	11.1111	2.72109	15.4762
ENSG00000273677.1	RF02204	0.00102803	0.0231468	1.63551	0.378788	7.91789	4.54545	10.2273	2.5974	17.0455
ENSG00000125898.12	FAM110A	0.00102878	0.0231316	1.6358	5.55556	18.8172	16.6667	26.3889	14.2857	8.33333
ENSG00000107859.9	PITX3	0.00103285	0.0232068	1.63439	7.57576	15.2493	11.3636	21.2121	10.3896	13.6364
ENSG00000137404.14	NRM	0.00103291	0.0231759	1.63496	26.2821	29.5285	29.3269	30.7692	30.2198	25
ENSG00000235058.1	ZMYND10-AS1	0.00103515	0.0232101	1.63432	24.0196	33.2068	27.9412	37.2549	31.9328	33.8235
ENSG00000262223.7	AC110285.1	0.00103605	0.0231982	1.63455	42.8571	54.8387	48.2143	64.2857	57.1429	35.7143
ENSG00000145703.15	IQGAP2	0.00103606	0.0231823	1.63484	10	18.3871	20	21.6667	14.2857	12.5
ENSG00000006638.11	TBXA2R	0.00104322	0.0233264	1.63215	9.02778	16.9355	12.5	20.8333	19.0476	10.4167
ENSG00000226800.5	CACTIN-AS1	0.00104322	0.0233103	1.63245	9.02778	16.9355	12.5	20.8333	19.0476	10.4167
ENSG00000255690.2	TRIL	0.00105928	0.0236202	1.62672	15.9091	24.1935	19.8864	28.4091	21.4286	25
ENSG00000175352.10	NRIP3	0.00105953	0.0236095	1.62691	27.381	43.318	41.0714	52.381	36.7347	32.1429
ENSG00000253973.2	AC079296.1	0.00105953	0.0235932	1.62721	27.381	43.318	41.0714	52.381	36.7347	32.1429
ENSG00000120129.5	DUSP1	0.00106004	0.0235884	1.6273	12.0968	26.5349	23.7903	36.0215	22.1198	11.2903
ENSG00000131242.17	RAB11FIP4	0.00106722	0.0236831	1.62556	12.963	26.1649	16.6667	36.1111	23.8095	19.4444
ENSG00000277966.1	RF02140	0.00107226	0.0237786	1.62381	9.7619	27.0046	20.3571	25.2381	20	57.8571
ENSG00000009950.15	MLXIPL	0.0010734	0.0237876	1.62365	30.3571	42.3963	43.75	47.619	37.7551	32.1429
ENSG00000161509.13	GRIN2C	0.00107757	0.0238311	1.62286	1.28205	9.18114	0.961538	14.7436	10.989	5.76923
ENSG00000164651.16	SP8	0.00107809	0.0238262	1.62294	3.33333	13.7097	10.625	15.8333	10	20
ENSG00000157734.13	SNX22	0.00108135	0.023882	1.62193	13.3333	18.2796	15	22.2222	18.0952	13.3333
ENSG00000262655.3	SPON1	0.0010822	0.0238844	1.62189	61.2745	69.0702	69.1176	72.549	68.0672	60.2941
ENSG00000235102.1	ADI1P1	0.00108464	0.0239219	1.6212	0	40.3226	18.75	62.5	28.5714	37.5
ENSG00000162458.12	FBLIM1	0.00108557	0.0239262	1.62113	27.7778	55.3763	43.75	79.1667	42.8571	29.1667
ENSG00000197140.14	ADAM32	0.00109439	0.024055	1.61879	31.25	63.172	59.375	75	52.381	54.1667
ENSG00000230126.1	FGF12-AS2	0.00109544	0.0240618	1.61867	0	15.7258	10.9375	17.7083	10.7143	28.125
ENSG00000244586.1	WNT5A-AS1	0.00109951	0.0241348	1.61736	2.27273	6.45161	6.25	8.33333	3.8961	5.68182
ENSG00000277715.1	AC079174.2	0.00110302	0.0240487	1.61891	66.6667	83.871	70.8333	97.2222	85.7143	66.6667
ENSG00000243488.3	RN7SL337P	0.00110302	0.0240326	1.6192	75	87.9032	78.125	93.75	89.2857	87.5
ENSG00000100593.17	ISM2	0.00110303	0.0239681	1.62037	36.6667	46.129	41.25	53.3333	45.7143	35
ENSG00000187912.11	CLEC17A	0.00110303	0.0239521	1.62066	83.3333	91.9355	85.4167	95.8333	92.8571	91.6667
ENSG00000113282.13	CLINT1	0.00110303	0.023936	1.62095	33.3333	41.9355	37.5	44.4444	45.2381	37.5
ENSG00000095380.10	NANS	0.00110303	0.02392	1.62124	14.2857	21.659	17.8571	23.8095	26.5306	14.2857
ENSG00000135999.11	EPC2	0.00110307	0.0237932	1.62355	0	3.97022	3.84615	5.12821	2.1978	3.84615
ENSG00000259514.1	AC027243.1	0.00111141	0.0239572	1.62056	11.4583	21.371	15.625	23.9583	18.75	29.6875
ENSG00000259974.2	LINC00261	0.00112239	0.0241778	1.61658	0.694444	12.9032	11.4583	15.2778	5.95238	20.8333
ENSG00000179399.14	GPC5	0.00112473	0.0242119	1.61597	1.11111	10.7527	6.66667	15.5556	6.66667	11.6667
ENSG00000006047.12	YBX2	0.00113315	0.0243771	1.61302	19.9074	28.853	24.3056	35.1852	27.7778	20.8333
ENSG00000119283.15	TRIM67	0.00113613	0.0244249	1.61217	16.1765	24.8577	22.7941	28.4314	21.8487	23.5294
ENSG00000168062.9	BATF2	0.00114548	0.0245933	1.60918	64.5833	85.4839	90.625	93.75	67.8571	81.25
ENSG00000171889.3	MIR31HG	0.00114548	0.024577	1.60947	14.5833	35.4839	28.125	43.75	25	43.75
ENSG00000255571.8	MIR9-3HG	0.0011455	0.024561	1.60975	4.86111	11.828	11.4583	13.1944	9.52381	12.5
ENSG00000171793.14	CTPS1	0.00115165	0.0246766	1.60771	29.6875	45.1613	40.625	57.8125	37.5	29.6875
ENSG00000077942.18	FBLN1	0.00115978	0.0248179	1.60523	30.5556	49.1039	43.0556	58.3333	52.381	27.7778
ENSG00000245526.10	LINC00461	0.00116524	0.0249018	1.60377	1.31579	11.2054	6.57895	13.5965	6.76692	21.0526
ENSG00000172426.15	RSPH9	0.00116733	0.0249299	1.60328	46.2121	61.2903	57.9545	68.1818	57.1429	54.5455
ENSG00000105880.6	DLX5	0.00116803	0.0249286	1.6033	30.6452	41.103	38.7097	43.2796	35.9447	48.3871
ENSG00000139946.9	PELI2	0.00117293	0.0250166	1.60177	12.8788	19.9413	20.4545	24.2424	15.5844	13.6364
ENSG00000164902.13	PHAX	0.00118336	0.0251726	1.59907	31.8182	38.7097	39.7727	41.6667	37.6623	29.5455
ENSG00000248918.2	AC008808.1	0.00118458	0.0251821	1.59891	0.555556	12.6882	8.33333	12.2222	8.57143	30
ENSG00000266978.1	AC011511.2	0.00118477	0.0251696	1.59912	39.8148	55.914	45.8333	66.6667	52.381	50
ENSG00000260924.2	LINC01311	0.00118818	0.0252089	1.59845	1.38889	10.2151	8.33333	16.6667	7.14286	0
ENSG00000156795.7	WDYHV1	0.0011882	0.0251927	1.59873	0.925926	6.81004	6.94444	7.40741	4.7619	8.33333
ENSG00000156802.12	ATAD2	0.0011882	0.0251762	1.59901	0.925926	6.81004	6.94444	7.40741	4.7619	8.33333
ENSG00000063660.8	GPC1	0.0011882	0.0251597	1.59929	23.1481	29.0323	31.9444	29.6296	28.5714	22.2222
ENSG00000166145.14	SPINT1	0.00119009	0.0251177	1.60002	27.7778	40.3226	41.6667	45.1389	40.4762	22.9167
ENSG00000261183.5	SPINT1-AS1	0.00119009	0.0251014	1.6003	27.7778	40.3226	41.6667	45.1389	40.4762	22.9167
ENSG00000168070.11	MAJIN	0.00119326	0.0251518	1.59943	16.6667	41.129	29.6875	37.5	41.0714	75
ENSG00000233608.3	TWIST2	0.00119642	0.0252018	1.59857	46.6667	74.8387	77.5	80	80	45
ENSG00000111348.8	ARHGDIB	0.00120646	0.0253968	1.59522	69.4444	87.4552	80.5556	91.6667	90.4762	83.3333
ENSG00000077327.15	SPAG6	0.00121987	0.0256624	1.5907	7.14286	24.424	20.5357	22.0238	15.3061	55.3571
ENSG00000076826.9	CAMSAP3	0.00122211	0.0256597	1.59075	1.04167	10.8871	10.9375	16.6667	7.14286	0
ENSG00000219607.3	PPP1R3G	0.00122212	0.0256432	1.59103	9.84848	17.0088	12.5	19.697	16.8831	18.1818
ENSG00000127152.17	BCL11B	0.00122215	0.0256104	1.59158	0.490196	5.12334	5.14706	6.37255	2.52101	5.88235
ENSG00000233705.6	SLC26A4-AS1	0.00122514	0.0256566	1.5908	17.6471	28.2732	23.5294	35.2941	20.1681	30.8824
ENSG00000091137.12	SLC26A4	0.00122514	0.0256401	1.59108	26.3158	35.8234	31.5789	42.1053	28.5714	38.1579
ENSG00000188596.10	CFAP54	0.00125376	0.0261713	1.58217	14.8148	23.2975	23.6111	27.7778	20.6349	13.8889
ENSG00000197847.12	SLC22A20P	0.00125442	0.0261682	1.58223	79.7619	95.3917	94.6429	98.8095	93.8776	89.2857
ENSG00000164929.16	BAALC	0.00126213	0.0263121	1.57984	70.5556	78.4946	77.5	83.3333	76.1905	70
ENSG00000236939.2	BAALC-AS2	0.00126213	0.0262951	1.58012	70.5556	78.4946	77.5	83.3333	76.1905	70
ENSG00000100473.16	COCH	0.00126969	0.0264355	1.57781	28.7879	38.7097	38.6364	43.9394	32.4675	34.0909
ENSG00000165325.13	DEUP1	0.00126988	0.0264224	1.57803	18.1818	27.8592	20.4545	31.8182	24.6753	36.3636
ENSG00000214575.9	CPEB1	0.00127133	0.0264357	1.57781	35.7143	46.7742	41.0714	54.7619	41.8367	42.8571
ENSG00000103227.18	LMF1	0.00127366	0.0264332	1.57785	24.5833	39.0323	38.75	49.5833	33.5714	17.5
ENSG00000278334.1	RF02138	0.00127578	0.0264602	1.57741	8.76068	23.7386	18.2692	22.2222	16.8498	51.2821
ENSG00000207933.3	MIR9-1	0.00127948	0.02652	1.57643	2.5	16.129	11.25	21.6667	11.4286	17.5
ENSG00000025708.13	TYMP	0.00128955	0.0266945	1.57358	23.7179	36.2283	29.8077	38.4615	37.3626	40.3846
ENSG00000068028.17	RASSF1	0.00130096	0.0268962	1.57031	28.2407	36.7384	31.9444	40.7407	35.7143	36.1111
ENSG00000246095.2	LINC01096	0.00130107	0.0268814	1.57055	1.11111	10.3226	7.5	14.4444	4.7619	13.3333
ENSG00000276496.1	RF02139	0.00131356	0.0271047	1.56695	8.99123	24.5331	18.75	22.807	17.6692	53.2895
ENSG00000166546.13	BEAN1	0.00131518	0.027121	1.56669	20.3704	31.1828	29.1667	37.037	22.2222	33.3333
ENSG00000072422.16	RHOBTB1	0.00132996	0.0274081	1.56212	31.25	39.5161	43.75	39.5833	37.5	34.375
ENSG00000107242.17	PIP5K1B	0.00133334	0.0274605	1.56129	2.77778	15.0538	6.25	20.8333	16.6667	12.5
ENSG00000228983.9	SLC47A1P1	0.00133335	0.027443	1.56157	16.6667	27.1889	23.2143	32.1429	26.5306	21.4286
ENSG00000164778.4	EN2	0.00133853	0.0275321	1.56016	1.25	7.41935	7.5	8.75	3.57143	10
ENSG00000167315.17	ACAA2	0.0013424	0.0275593	1.55973	22.2222	29.0323	22.2222	32.4074	33.3333	25
ENSG00000251992.1	SCARNA17	0.0013424	0.0275418	1.56001	22.2222	29.0323	22.2222	32.4074	33.3333	25
ENSG00000252139.1	RF00283	0.0013424	0.0275244	1.56028	22.2222	29.0323	22.2222	32.4074	33.3333	25
ENSG00000267322.2	SNHG22	0.0013424	0.0275069	1.56056	22.2222	29.0323	22.2222	32.4074	33.3333	25
ENSG00000102760.12	RGCC	0.00135915	0.0277623	1.55655	15.8333	31.2903	23.75	36.6667	30	32.5
ENSG00000145103.13	ILDR1	0.00136467	0.0278573	1.55506	37.5	51.0753	43.75	56.9444	52.381	45.8333
ENSG00000253179.1	CALCP	0.00137424	0.028035	1.5523	12.5	45.1613	40.625	60.4167	35.7143	25
ENSG00000167971.15	CASKIN1	0.00137425	0.0280176	1.55257	3.125	11.2903	9.375	14.5833	7.14286	12.5
ENSG00000197921.5	HES5	0.00139051	0.0283312	1.54773	16.0714	23.7327	19.6429	29.1667	21.4286	19.6429
ENSG00000272449.2	AL139246.5	0.00139051	0.0283134	1.54801	16.0714	23.7327	19.6429	29.1667	21.4286	19.6429
ENSG00000213358.3	AC092933.1	0.00141003	0.0286568	1.54277	28.3333	45.8065	40	48.3333	45.7143	50
ENSG00000277200.1	AC005696.4	0.00141104	0.0286593	1.54273	15.4762	28.1106	26.7857	33.3333	22.449	25
ENSG00000076944.15	STXBP2	0.00141105	0.0286415	1.543	28.0303	36.0704	34.0909	36.3636	37.6623	36.3636
ENSG00000268204.1	AC008763.1	0.00141105	0.0286236	1.54328	28.0303	36.0704	34.0909	36.3636	37.6623	36.3636
ENSG00000106537.7	TSPAN13	0.00141106	0.0286058	1.54355	8.33333	15.1365	12.5	17.9487	12.0879	17.3077
ENSG00000082641.15	NFE2L1	0.00141271	0.0286214	1.54331	1.11111	5.80645	5	8.88889	2.85714	3.33333
ENSG00000263412.1	AC004477.1	0.00141271	0.0286035	1.54358	1.11111	5.80645	5	8.88889	2.85714	3.33333
ENSG00000149596.6	JPH2	0.00142009	0.0287168	1.54186	25	44.086	35.4167	52.7778	42.8571	37.5
ENSG00000230500.1	MKX-AS1	0.00143278	0.0289373	1.53854	0.347222	4.97312	5.72917	6.59722	0.595238	6.25
ENSG00000254027.1	AC009902.2	0.00143435	0.0289511	1.53834	5.30303	13.783	14.7727	17.4242	14.2857	0
ENSG00000164687.10	FABP5	0.00143436	0.0289331	1.53861	13.1944	20.9677	21.875	24.3056	21.4286	8.33333
ENSG00000090539.15	CHRD	0.00144184	0.0290658	1.53662	60.6061	74.4868	75	81.8182	66.2338	65.9091
ENSG00000158023.9	WDR66	0.00144586	0.0291106	1.53595	83.3333	96.7742	91.25	99.1667	98.5714	97.5
ENSG00000267477.1	AC008481.3	0.00144588	0.0290749	1.53648	9.72222	15.3226	12.5	17.3611	17.8571	10.4167
ENSG00000178226.10	PRSS36	0.00146363	0.0293952	1.53172	66.6667	83.1541	87.5	88.8889	76.1905	69.4444
ENSG00000170684.8	ZNF296	0.00146717	0.0294481	1.53094	11.3636	28.739	12.5	41.6667	25.974	27.2727
ENSG00000128714.5	HOXD13	0.00147893	0.0295923	1.52882	2.38095	17.5115	12.5	17.8571	9.18367	41.0714
ENSG00000204128.5	C2orf72	0.00148536	0.0296476	1.52801	23.6111	36.0215	33.3333	41.6667	35.7143	25
ENSG00000124564.17	SLC17A3	0.00149027	0.0297273	1.52685	55	80	72.5	81.6667	80	90
ENSG00000242387.1	HIST1H2APS2	0.00149027	0.0297089	1.52711	55	80	72.5	81.6667	80	90
ENSG00000174950.10	CD164L2	0.0014928	0.0297411	1.52664	39.3519	47.8495	43.0556	53.7037	42.0635	50
ENSG00000184454.6	NCMAP	0.00149429	0.0297524	1.52648	10.7143	36.4055	21.4286	58.3333	32.6531	7.14286
ENSG00000264443.1	AL445686.2	0.00149429	0.0297341	1.52675	10.7143	36.4055	21.4286	58.3333	32.6531	7.14286
ENSG00000065989.15	PDE4A	0.00152138	0.0302546	1.51921	13.8889	29.0323	18.75	40.2778	28.5714	16.6667
ENSG00000264614.1	MIR5588	0.00152139	0.0302362	1.51947	34.8485	43.1085	43.1818	46.9697	42.8571	31.8182
ENSG00000131142.13	CCL25	0.00152141	0.0301994	1.52	92.7083	98.3871	98.4375	100	98.2143	93.75
ENSG00000285541.1	AC005548.1	0.00152776	0.0302698	1.51899	27.7778	36.5591	36.1111	40.7407	33.3333	30.5556
ENSG00000124126.13	PREX1	0.00154453	0.0305647	1.51478	14.8148	25.0896	23.6111	31.4815	22.2222	13.8889
ENSG00000187266.13	EPOR	0.00156645	0.0309795	1.50893	35.1852	44.4444	44.4444	50.9259	38.0952	36.1111
ENSG00000248896.2	AC105001.1	0.00158847	0.0313959	1.50313	33.8889	47.7419	46.6667	53.3333	39.0476	48.3333
ENSG00000084072.16	PPIE	0.00159062	0.0314191	1.50281	17.7083	22.5806	23.4375	25	20.5357	17.1875
ENSG00000116983.12	HPCAL4	0.00159062	0.0313999	1.50307	17.7083	22.5806	23.4375	25	20.5357	17.1875
ENSG00000250317.8	SMIM20	0.00159585	0.031484	1.50191	47.2222	61.828	66.6667	68.0556	61.9048	33.3333
ENSG00000241472.6	PTPRG-AS1	0.00159889	0.0315247	1.50135	3.94737	16.8081	9.86842	17.5439	10.5263	39.4737
ENSG00000196557.12	CACNA1H	0.00160609	0.0316475	1.49966	22.619	31.5668	30.3571	37.5	29.5918	19.6429
ENSG00000101849.16	TBL1X	0.00161305	0.031746	1.49831	8.88889	16.9892	13.3333	18.8889	19.0476	15
ENSG00000129757.13	CDKN1C	0.00161661	0.0317967	1.49762	28.2895	34.4652	35.1974	37.7193	31.203	28.9474
ENSG00000077420.15	APBB1IP	0.00161744	0.0317936	1.49766	9.09091	27.8592	20.4545	28.7879	25.974	43.1818
ENSG00000179751.6	SYCN	0.00164799	0.0323156	1.49059	68.75	81.1828	73.9583	87.5	75	87.5
ENSG00000228421.2	AC005013.1	0.00165265	0.0323874	1.48962	14.5833	22.4462	18.2292	26.3889	19.6429	23.9583
ENSG00000182103.4	FAM181B	0.00165572	0.03233	1.49039	25.6944	41.9355	37.5	45.1389	34.5238	54.1667
ENSG00000168672.3	FAM84B	0.00167367	0.0326214	1.4865	0.555556	9.46237	6.66667	15.5556	7.61905	0
ENSG00000091622.15	PITPNM3	0.001689	0.0329005	1.4828	30.2083	44.3548	39.0625	56.25	39.2857	28.125
ENSG00000146618.3	FERD3L	0.00169165	0.0329321	1.48238	41.1765	63.1879	51.4706	68.1373	53.7815	88.2353
ENSG00000285532.1	AC091614.2	0.00169628	0.0330025	1.48145	69.4444	88.172	87.5	94.4444	80.9524	83.3333
ENSG00000224265.1	AC068707.1	0.00169628	0.0329827	1.48171	51.6667	62.9032	62.5	63.3333	54.2857	77.5
ENSG00000113068.9	PFDN1	0.00169631	0.0329634	1.48197	0.833333	6.45161	0	9.16667	10	5
ENSG00000172818.9	OVOL1	0.00169634	0.0328653	1.48326	22.0238	26.0369	27.6786	27.9762	22.449	23.2143
ENSG00000166948.9	TGM6	0.0017052	0.032958	1.48204	85	94.8387	92.5	99.1667	97.1429	82.5
ENSG00000233871.2	DLG5-AS1	0.00173864	0.0335643	1.47412	7.05128	14.1439	8.65385	17.9487	16.4835	9.61538
ENSG00000163497.2	FEV	0.00174897	0.0337235	1.47207	9.84848	21.7009	19.3182	26.5152	14.2857	25
ENSG00000266265.3	KLF14	0.00176447	0.0339414	1.46927	7.40741	19.5341	12.5	25	16.6667	22.2222
ENSG00000146416.18	AIG1	0.00176905	0.0339891	1.46866	3.33333	10.3226	11.25	14.1667	7.14286	2.5
ENSG00000274286.1	ADRA2B	0.00177309	0.0340464	1.46793	53.125	63.7097	57.8125	71.875	58.9286	59.375
ENSG00000282440.1	AC074099.1	0.0017859	0.0342518	1.46532	9.72222	23.9247	12.5	25	22.619	45.8333
ENSG00000124635.8	HIST1H2BJ	0.00178591	0.0342316	1.46557	1.04167	11.6935	10.9375	15.625	5.35714	12.5
ENSG00000196787.3	HIST1H2AG	0.00178591	0.0342114	1.46583	1.04167	11.6935	10.9375	15.625	5.35714	12.5
ENSG00000244158.1	Z84488.1	0.00179325	0.0343115	1.46456	55	75.4839	67.5	86.6667	71.4286	65
ENSG00000188820.12	CALHM6	0.00179326	0.0342913	1.46482	75	86.3799	81.9444	92.5926	84.127	80.5556
ENSG00000285454.1	AC111006.1	0.00179855	0.0343519	1.46405	8.33333	20.4301	10.4167	22.2222	20.2381	35.4167
ENSG00000250467.1	AC105389.3	0.00180502	0.0344551	1.46275	1.19048	13.1336	8.03571	15.4762	7.14286	26.7857
ENSG00000104067.16	TJP1	0.00181509	0.0344845	1.46238	0	10.9677	0	16.6667	14.2857	10
ENSG00000201654.1	RNU6-7	0.0018151	0.0344442	1.46288	0	7.8341	5.35714	13.0952	4.08163	3.57143
ENSG00000101544.8	ADNP2	0.0018151	0.034424	1.46314	57.1429	64.977	58.9286	70.2381	67.3469	57.1429
ENSG00000198929.12	NOS1AP	0.00181512	0.0343641	1.46389	9.09091	14.0762	10.2273	16.6667	15.5844	11.3636
ENSG00000199179.3	MIRLET7I	0.00181514	0.0343443	1.46414	0	4.21836	0.961538	8.33333	3.2967	0
ENSG00000221949.5	LINC01465	0.00181514	0.0343243	1.4644	0	4.21836	0.961538	8.33333	3.2967	0
ENSG00000257354.2	AC048341.1	0.00181514	0.0343042	1.46465	0	4.21836	0.961538	8.33333	3.2967	0
ENSG00000275180.1	AC048341.2	0.00181514	0.0342842	1.46491	0	4.21836	0.961538	8.33333	3.2967	0
ENSG00000139292.12	LGR5	0.00181515	0.0342644	1.46516	0	3.91705	1.78571	5.95238	2.04082	5.35714
ENSG00000133107.14	TRPC4	0.00181913	0.0342796	1.46496	14.2857	19.1244	20.5357	20.8333	17.3469	14.2857
ENSG00000121853.3	GHSR	0.00183524	0.0345428	1.46164	8.82353	19.3548	16.9118	18.1373	16.8067	32.3529
ENSG00000134138.19	MEIS2	0.00184649	0.0347141	1.45949	1.89394	6.59824	7.38636	8.33333	2.5974	6.81818
ENSG00000254533.1	AF186192.1	0.00184944	0.0347495	1.45905	21.6667	34.5161	30	39.1667	30	37.5
ENSG00000255085.8	AF186192.2	0.00184944	0.0347294	1.4593	21.6667	34.5161	30	39.1667	30	37.5
ENSG00000148704.12	VAX1	0.00184946	0.0347096	1.45955	5.55556	11.6743	9.52381	12.3016	9.52381	17.8571
ENSG00000155011.8	DKK2	0.00186246	0.034913	1.45701	16.6667	67.7419	50	91.6667	71.4286	25
ENSG00000251301.6	LINC02384	0.00186246	0.0348928	1.45726	16.6667	67.7419	37.5	83.3333	100	25
ENSG00000197646.7	PDCD1LG2	0.00186246	0.0348726	1.45752	58.3333	83.871	75	95.8333	85.7143	62.5
ENSG00000124802.11	EEF1E1	0.00186248	0.0348528	1.45776	2.38095	9.67742	9.82143	11.9048	6.12245	8.92857
ENSG00000232234.3	AL355499.1	0.00186248	0.0348326	1.45801	2.38095	9.67742	9.82143	11.9048	6.12245	8.92857
ENSG00000265818.1	EEF1E1-BLOC1S5	0.00186248	0.0348125	1.45826	2.38095	9.67742	9.82143	11.9048	6.12245	8.92857
ENSG00000197043.13	ANXA6	0.00186248	0.0347925	1.45851	14.5833	20.9677	20.3125	22.9167	21.4286	15.625
ENSG00000254298.1	AC008641.1	0.00186248	0.0347724	1.45876	14.5833	20.9677	20.3125	22.9167	21.4286	15.625
ENSG00000184743.12	ATL3	0.00186258	0.0347341	1.45924	18.6275	21.6319	18.3824	22.549	22.6891	23.5294
ENSG00000089041.16	P2RX7	0.00187397	0.0349063	1.4571	16.6667	29.5699	22.9167	36.1111	33.3333	16.6667
ENSG00000105642.15	KCNN1	0.00187398	0.0348864	1.45734	0	7.74194	1.25	12.5	8.57143	5
ENSG00000212571.1	RNA5SP482	0.00188376	0.0350483	1.45533	14.881	23.0415	17.8571	23.8095	22.449	32.1429
ENSG00000101336.13	HCK	0.00188376	0.0350282	1.45558	7.22222	14.8387	10	15.5556	14.2857	23.3333
ENSG00000050628.20	PTGER3	0.00188828	0.0350719	1.45504	13.6364	26.6862	19.3182	34.0909	22.0779	27.2727
ENSG00000135525.18	MAP7	0.00189557	0.0351872	1.45362	17.8571	28.341	25.8929	35.119	25.5102	17.8571
ENSG00000272189.1	AL024508.2	0.00189557	0.035167	1.45386	17.8571	28.341	25.8929	35.119	25.5102	17.8571
ENSG00000271826.5	PLS3-AS1	0.00191159	0.0354236	1.45071	14.2857	24.424	19.6429	26.1905	28.5714	21.4286
ENSG00000270412.1	AL136084.3	0.00191466	0.0354398	1.45051	23.6111	32.7957	33.3333	34.7222	30.9524	29.1667
ENSG00000204291.10	COL15A1	0.00191466	0.0354196	1.45076	34.5238	42.3963	42.8571	44.0476	40.8163	39.2857
ENSG00000183696.13	UPP1	0.0019154	0.0354131	1.45084	43.5185	54.8387	54.8611	61.5741	51.5873	40.2778
ENSG00000162670.10	BRINP3	0.00192399	0.0355515	1.44914	0	9.27419	3.125	17.7083	5.35714	3.125
ENSG00000237457.6	LINC01351	0.00192399	0.0355312	1.44939	0	9.27419	3.125	17.7083	5.35714	3.125
ENSG00000101596.15	SMCHD1	0.00192401	0.0355113	1.44963	7.69231	13.3995	11.5385	17.9487	10.989	7.69231
ENSG00000266405.3	CBX3P2	0.00192401	0.0354912	1.44988	14.2857	19.5853	17.8571	23.8095	17.3469	14.2857
ENSG00000198400.11	NTRK1	0.0019629	0.0361878	1.44144	58.3333	65.6682	64.2857	70.8333	64.2857	55.3571
ENSG00000132854.18	KANK4	0.00198496	0.0365529	1.43708	46.9697	55.4252	50	62.8788	53.2468	47.7273
ENSG00000101327.8	PDYN	0.00198508	0.0365344	1.4373	58.3333	80.6452	91.0714	84.5238	69.3878	67.8571
ENSG00000246082.2	NUDT16P1	0.00198509	0.0365136	1.43755	34.2593	51.6129	41.6667	59.2593	49.2063	52.7778
ENSG00000117245.12	KIF17	0.00198767	0.0365405	1.43723	19.8718	29.7767	26.9231	37.8205	27.4725	15.3846
ENSG00000131094.3	C1QL1	0.00198845	0.0365339	1.4373	19.2708	30.2419	24.2188	40.1042	24.1071	23.4375
ENSG00000135052.16	GOLM1	0.00198922	0.0365273	1.43738	0	20.6452	7.5	40	11.4286	5
ENSG00000256747.1	AC009511.2	0.00200507	0.0367767	1.43443	36.9048	49.7696	50	52.381	55.102	32.1429
ENSG00000087448.10	KLHL42	0.00200507	0.0367559	1.43467	44.7917	56.0484	56.25	58.3333	60.7143	40.625
ENSG00000196267.12	ZNF836	0.00200685	0.0367676	1.43453	12.963	22.5806	19.4444	23.1481	25.3968	22.2222
ENSG00000267827.5	AC011468.2	0.00200685	0.0367468	1.43478	12.963	22.5806	19.4444	23.1481	25.3968	22.2222
ENSG00000267927.1	AC010320.1	0.00200685	0.036726	1.43503	12.963	22.5806	19.4444	23.1481	25.3968	22.2222
ENSG00000188290.10	HES4	0.0020069	0.0367061	1.43526	0.833333	5.16129	5	7.91667	2.85714	1.25
ENSG00000119973.5	PRLHR	0.00200807	0.0367068	1.43525	18.2292	27.2177	23.4375	27.0833	26.7857	35.9375
ENSG00000159915.12	ZNF233	0.00202521	0.0369992	1.43181	23.8095	44.2396	41.0714	48.8095	40.8163	42.8571
ENSG00000158292.6	GPR153	0.00204115	0.0372484	1.42889	1.51515	14.6628	6.81818	24.2424	11.6883	6.81818
ENSG00000144843.11	ADPRH	0.00204258	0.0372534	1.42883	6.06061	24.3402	25	31.0606	11.6883	25
ENSG00000272967.1	AC073352.2	0.00204258	0.0372325	1.42908	6.06061	24.3402	25	31.0606	11.6883	25
ENSG00000084207.16	GSTP1	0.00204667	0.0372651	1.4287	35.8974	41.9355	40.3846	45.5128	39.5604	38.4615
ENSG00000172247.3	C1QTNF4	0.00205589	0.0373909	1.42723	63.8889	75.2688	79.1667	80.5556	69.0476	62.5
ENSG00000119888.10	EPCAM	0.00206045	0.0373061	1.42822	0	48.3871	37.5	75	14.2857	50
ENSG00000234690.6	AC106869.1	0.00206045	0.0372852	1.42846	0	48.3871	37.5	75	14.2857	50
ENSG00000115310.17	RTN4	0.00206046	0.0372436	1.42895	50	74.1935	56.25	83.3333	85.7143	62.5
ENSG00000272142.1	LYRM4-AS1	0.00206046	0.037202	1.42943	50	74.1935	62.5	100	57.1429	50
ENSG00000073921.17	PICALM	0.00206048	0.0371196	1.4304	0	6.91244	1.78571	11.9048	8.16327	0
ENSG00000169398.19	PTK2	0.00206048	0.0370989	1.43064	0	6.91244	1.78571	8.33333	8.16327	10.7143
ENSG00000125386.15	FAM193A	0.00206048	0.0370783	1.43088	28.5714	35.4839	32.1429	41.6667	32.6531	28.5714
ENSG00000078124.11	ACER3	0.00206048	0.0370577	1.43112	42.8571	49.7696	44.6429	53.5714	51.0204	46.4286
ENSG00000106462.10	EZH2	0.00206049	0.0370372	1.43136	0	6.04839	4.6875	8.33333	5.35714	3.125
ENSG00000279036.1	AC015656.1	0.00206049	0.0370167	1.4316	0	6.04839	3.125	9.375	7.14286	0
ENSG00000204104.11	TRAF3IP1	0.00206049	0.0369963	1.43184	0	5.37634	4.16667	7.40741	6.34921	0
ENSG00000230790.2	AC012456.2	0.00206051	0.0369761	1.43208	36.3636	40.7625	36.3636	42.4242	42.8571	40.9091
ENSG00000112218.8	GPR63	0.00206053	0.0369353	1.43256	0	4.03226	2.08333	6.25	2.38095	4.16667
ENSG00000239930.2	AP001625.3	0.00206053	0.0369149	1.4328	8.33333	12.3656	12.5	13.8889	11.9048	8.33333
ENSG00000160188.9	RSPH1	0.00206054	0.0368947	1.43304	15.3846	19.1067	19.2308	20.5128	18.6813	15.3846
ENSG00000160190.13	SLC37A1	0.00206054	0.0368743	1.43328	15.3846	19.1067	19.2308	20.5128	18.6813	15.3846
ENSG00000150995.19	ITPR1	0.00206057	0.0368544	1.43351	6.66667	9.89247	7.5	10	13.3333	8.33333
ENSG00000231249.1	ITPR1-DT	0.00206057	0.036834	1.43375	6.66667	9.89247	7.5	10	13.3333	8.33333
ENSG00000038210.12	PI4K2B	0.00207715	0.0370894	1.43075	0.757576	6.15836	4.54545	7.57576	6.49351	4.54545
ENSG00000189410.11	SH2D5	0.00207719	0.0370698	1.43098	6.77083	10.4839	9.375	13.0208	10.7143	4.6875
ENSG00000233069.1	AL663074.1	0.00207719	0.0370494	1.43122	6.77083	10.4839	9.375	13.0208	10.7143	4.6875
ENSG00000132518.6	GUCY2D	0.0021248	0.0378151	1.42234	45.8333	60.3226	62.5	70.8333	54.2857	35
ENSG00000229533.1	AC003986.1	0.00213796	0.0380285	1.41989	44.4444	64.8746	54.1667	69.9074	55.5556	87.5
ENSG00000082497.11	SERTAD4	0.00216778	0.0385165	1.41435	20.5556	29.6774	30	31.6667	31.4286	20
ENSG00000160360.12	GPSM1	0.00218463	0.0387945	1.41123	25	39.7849	22.9167	51.3889	42.8571	33.3333
ENSG00000262075.3	DKFZP434A062	0.00218463	0.0387733	1.41147	25	39.7849	22.9167	51.3889	42.8571	33.3333
ENSG00000251322.7	SHANK3	0.00219304	0.038816	1.41099	25	34.1014	32.1429	38.0952	34.6939	25
ENSG00000231471.1	HMGN2P34	0.0021965	0.0388348	1.41078	33.3333	80.6452	50	91.6667	100	75
ENSG00000176194.17	CIDEA	0.00222815	0.0392657	1.40599	11.5079	16.7435	14.2857	20.2381	12.2449	19.0476
ENSG00000036828.16	CASR	0.00223703	0.0393793	1.40473	30.3571	46.3134	42.8571	49.4048	39.7959	55.3571
ENSG00000131016.16	AKAP12	0.00226827	0.0399075	1.39895	10.7143	22.5806	21.4286	27.9762	17.3469	17.8571
ENSG00000241839.9	PLEKHO2	0.00228579	0.0401284	1.39655	2.5	7.41935	6.25	10	7.14286	2.5
ENSG00000249240.2	AC069368.1	0.00228579	0.0401067	1.39678	2.5	7.41935	6.25	10	7.14286	2.5
ENSG00000161249.20	DMKN	0.00228638	0.0400953	1.39691	77.7778	91.9355	87.5	100	88.0952	83.3333
ENSG00000170382.11	LRRN2	0.0022889	0.0401178	1.39666	40.2778	50.2688	53.125	55.5556	47.619	33.3333
ENSG00000158234.12	FAIM	0.00230055	0.0403002	1.39469	1.11111	6.02151	4.16667	8.88889	3.80952	5
ENSG00000104814.12	MAP4K1	0.00230133	0.0402919	1.39478	7.22222	16.129	12.5	20.5556	12.381	16.6667
ENSG00000178982.9	EIF3K	0.00230133	0.0402701	1.39502	7.22222	16.129	12.5	20.5556	12.381	16.6667
ENSG00000007372.22	PAX6	0.0023033	0.0402828	1.39488	7.8125	21.9758	13.2812	22.9167	16.9643	45.3125
ENSG00000197093.10	GAL3ST4	0.00231685	0.0404979	1.39257	48.3333	57.0968	50	63.3333	60	47.5
ENSG00000232709.1	MARK2P9	0.00232223	0.0405701	1.39179	47.9167	66.129	62.5	77.0833	60.7143	50
ENSG00000262560.1	AC018512.1	0.00232631	0.0406194	1.39127	46.2121	52.7859	50	56.0606	53.2468	47.7273
ENSG00000184716.13	SERINC4	0.00232632	0.0405976	1.3915	42.3611	48.3871	45.8333	51.3889	48.8095	43.75
ENSG00000205502.3	C2CD4B	0.00233	0.04064	1.39105	50	67.3387	64.0625	78.125	55.3571	62.5
ENSG00000173452.13	TMEM196	0.00233493	0.0407041	1.39036	13.8889	23.2258	13.3333	29.4444	21.9048	26.6667
ENSG00000166188.2	ZNF319	0.00235902	0.0410797	1.38637	5.76923	11.6625	8.65385	15.3846	12.0879	5.76923
ENSG00000252459.1	RF00443	0.0023651	0.0411413	1.38572	16.6667	28.5714	16.0714	32.1429	32.6531	35.7143
ENSG00000234965.2	SHISA8	0.00237035	0.0411442	1.38569	12.963	18.9964	19.4444	21.2963	19.0476	11.1111
ENSG00000164128.6	NPY1R	0.00237037	0.0411004	1.38615	1.51515	6.45161	5.68182	8.33333	3.8961	6.81818
ENSG00000164129.11	NPY5R	0.00237037	0.0410784	1.38639	1.51515	6.45161	5.68182	8.33333	3.8961	6.81818
ENSG00000185989.10	RASA3	0.00237042	0.0410352	1.38684	7.77778	11.3978	9.16667	13.3333	13.3333	6.66667
ENSG00000087510.6	TFAP2C	0.00238247	0.0411998	1.3851	0.595238	6.68203	2.67857	8.33333	6.12245	10.7143
ENSG00000126882.12	FAM78A	0.0023903	0.0413132	1.38391	29.1667	51.6129	31.25	70.8333	50	37.5
ENSG00000154162.14	CDH12	0.00240931	0.0415751	1.38117	33.3333	53.7634	41.6667	65.2778	47.619	54.1667
ENSG00000267336.1	EIF4A2P1	0.0024114	0.0415889	1.38102	84.7222	96.2366	97.9167	100	95.2381	83.3333
ENSG00000267570.1	STK25P1	0.0024114	0.0415667	1.38125	84.7222	96.2366	97.9167	100	95.2381	83.3333
ENSG00000235597.1	LINC01102	0.00241154	0.0414368	1.38261	54.1667	79.0323	75	91.6667	78.5714	50
ENSG00000166126.10	AMN	0.00241155	0.041393	1.38307	57.4074	68.4588	70.8333	73.1481	66.6667	52.7778
ENSG00000182853.11	VMO1	0.00241156	0.0413711	1.3833	8.33333	18.2796	16.6667	22.2222	16.1905	13.3333
ENSG00000164307.12	ERAP1	0.00241161	0.0413063	1.38398	0.757576	5.27859	2.27273	8.33333	5.19481	2.27273
ENSG00000174348.13	PODN	0.00241161	0.0412844	1.38421	18.9394	23.4604	23.8636	23.4848	23.3766	22.7273
ENSG00000101421.3	CHMP4B	0.00241163	0.0412412	1.38467	16.0256	19.8511	15.3846	21.1538	20.8791	23.0769
ENSG00000230753.5	ZNF341-AS1	0.00241163	0.0412194	1.3849	16.0256	19.8511	15.3846	21.1538	20.8791	23.0769
ENSG00000167700.8	MFSD3	0.00241165	0.0411979	1.38513	7.7381	11.2903	8.03571	12.5	12.2449	12.5
ENSG00000166478.9	ZNF143	0.00241165	0.0411544	1.38558	0.595238	4.14747	1.78571	4.7619	4.08163	7.14286
ENSG00000268403.2	AC132192.2	0.00241165	0.0411327	1.38581	0.595238	4.14747	1.78571	4.7619	4.08163	7.14286
ENSG00000225637.1	AP001046.1	0.00241582	0.0411823	1.38529	50	76.3441	66.6667	84.7222	83.3333	58.3333
ENSG00000237989.1	LINC01679	0.00241582	0.0411606	1.38552	50	76.3441	66.6667	84.7222	83.3333	58.3333
ENSG00000128610.11	FEZF1	0.00241582	0.041139	1.38575	14.5833	31.0484	34.375	33.3333	21.4286	34.375
ENSG00000163964.14	PIGX	0.00242625	0.0412297	1.38479	19.4444	27.957	22.9167	34.7222	27.381	18.75
ENSG00000174004.5	NRROS	0.00242625	0.041208	1.38502	19.4444	27.957	22.9167	34.7222	27.381	18.75
ENSG00000143869.6	GDF7	0.00242677	0.0411953	1.38515	2.97619	12.212	10.7143	15.4762	4.08163	19.6429
ENSG00000132182.11	NUP210	0.00243152	0.0412543	1.38453	35.6061	46.6276	47.7273	49.2424	40.2597	47.7273
ENSG00000244065.1	MARK2P17	0.00246465	0.0417725	1.37911	20	36.7742	27.5	46.6667	31.4286	35
ENSG00000165078.12	CPA6	0.00246465	0.0417507	1.37934	66.6667	80.6452	72.9167	93.0556	69.0476	79.1667
ENSG00000099953.9	MMP11	0.00246466	0.0417289	1.37956	12.5	22.9839	15.625	30.2083	21.4286	18.75
ENSG00000250479.8	CHCHD10	0.00246466	0.0417071	1.37979	12.5	22.9839	15.625	30.2083	21.4286	18.75
ENSG00000125144.13	MT1G	0.00246638	0.0417144	1.37971	50	68.5484	64.0625	81.25	60.7143	53.125
ENSG00000205358.3	MT1H	0.00246638	0.0416926	1.37994	50	68.5484	64.0625	81.25	60.7143	53.125
ENSG00000109851.6	DBX1	0.00246639	0.0416711	1.38016	0	8.24373	6.25	5.55556	7.93651	20.8333
ENSG00000164532.10	TBX20	0.00246827	0.0416811	1.38006	6.57895	20.7131	14.4737	18.8596	14.2857	50
ENSG00000184185.9	KCNJ12	0.00247597	0.0417457	1.37939	16.6667	27.2401	26.3889	33.3333	19.0476	25
ENSG00000137507.11	LRRC32	0.00249851	0.0419726	1.37703	32.8704	46.2366	41.6667	55.0926	50.7937	20.8333
ENSG00000272121.1	AC006058.3	0.00250064	0.0419866	1.37689	0	15.0538	4.16667	30	5.71429	8.33333
ENSG00000272273.1	IER3-AS1	0.00251528	0.0422106	1.37458	11.4444	29.6344	20	37.8889	31.619	20.6667
ENSG00000263107.1	AC025627.2	0.00252342	0.0423251	1.3734	38.8889	62.3656	54.1667	75	61.9048	41.6667
ENSG00000150551.10	LYPD1	0.00253407	0.0424378	1.37225	26.7857	39.6313	34.8214	49.4048	35.7143	26.7857
ENSG00000228630.5	HOTAIR	0.00255642	0.0427457	1.36911	1.31579	13.7521	8.55263	15.7895	9.02256	26.3158
ENSG00000259462.2	CPEB1-AS1	0.00256142	0.0428072	1.36848	40	50.1075	45	57.7778	45.7143	45
ENSG00000128040.10	SPINK2	0.00256225	0.0427989	1.36857	16.6667	33.871	35.4167	38.8889	30.9524	20.8333
ENSG00000243479.3	MNX1-AS1	0.00256228	0.0427774	1.36879	0	6.07211	4.41176	5.39216	8.40336	7.35294
ENSG00000137331.11	IER3	0.00256564	0.0428113	1.36844	7.71144	27.3471	17.1642	36.0697	29.6375	17.5373
ENSG00000116679.15	IVNS1ABP	0.00257888	0.0429659	1.36688	3.57143	8.29493	8.03571	10.7143	6.12245	5.35714
ENSG00000273004.1	AL078644.1	0.00257888	0.0429438	1.3671	3.57143	8.29493	8.03571	10.7143	6.12245	5.35714
ENSG00000205710.3	C17orf107	0.00257926	0.042928	1.36726	51.1905	75.3456	79.4643	76.1905	71.4286	71.4286
ENSG00000182871.14	COL18A1	0.00258345	0.0429756	1.36678	11.6667	23.2258	20	30	20	15
ENSG00000273796.1	BX322562.1	0.00258345	0.0429535	1.367	11.6667	23.2258	20	30	20	15
ENSG00000203805.10	PLPP4	0.00260338	0.0432627	1.36389	2.97619	11.0599	9.82143	16.6667	5.10204	7.14286
ENSG00000127561.14	SYNGR3	0.00260709	0.0432799	1.36371	11.3095	19.1244	16.0714	23.2143	18.3673	14.2857
ENSG00000129226.13	CD68	0.0026118	0.0433358	1.36315	69.4444	87.0968	79.1667	97.2222	95.2381	58.3333
ENSG00000238279.1	BX470102.1	0.00263338	0.0436714	1.3598	45.8333	61.2903	59.375	66.6667	53.5714	62.5
ENSG00000145012.13	LPP	0.00264096	0.0437523	1.359	11.5741	23.4767	17.3611	34.2593	18.254	12.5
ENSG00000270959.1	LPP-AS2	0.00264096	0.0437299	1.35922	11.5741	23.4767	17.3611	34.2593	18.254	12.5
ENSG00000105701.15	FKBP8	0.00265265	0.043901	1.35753	10	24.5161	25	25	25.7143	20
ENSG00000229637.3	PRAC2	0.00265879	0.0439802	1.35674	5.70175	16.4686	11.8421	17.5439	13.5338	27.6316
ENSG00000273750.1	RF02132	0.00265879	0.0439577	1.35697	5.70175	16.4686	11.8421	17.5439	13.5338	27.6316
ENSG00000113262.15	GRM6	0.00266547	0.0440457	1.3561	28.0303	40.7625	38.6364	47.7273	33.7662	36.3636
ENSG00000168487.18	BMP1	0.00267396	0.0440734	1.35582	22.2222	31.7204	29.1667	36.1111	30.9524	25
ENSG00000142319.17	SLC6A3	0.00270405	0.0444334	1.35229	25.4902	33.3966	28.6765	37.2549	31.0924	35.2941
ENSG00000168938.5	PPIC	0.00270406	0.0444111	1.35251	1.51515	7.62463	2.27273	9.84848	7.79221	11.3636
ENSG00000153885.14	KCTD15	0.00270409	0.0443666	1.35294	5.55556	10.0358	9.72222	11.1111	7.93651	11.1111
ENSG00000171724.2	VAT1L	0.00271419	0.0444871	1.35177	0.694444	7.52688	1.04167	11.1111	8.33333	8.33333
ENSG00000077009.13	NMRK2	0.00272948	0.0446924	1.34977	10	19.0323	13.75	19.1667	22.8571	22.5
ENSG00000103657.13	HERC1	0.00274133	0.0448639	1.3481	10.1852	16.8459	11.1111	18.5185	19.0476	19.4444
ENSG00000004478.7	FKBP4	0.00275356	0.0450412	1.34639	20.8333	26.4113	25	28.125	26.7857	23.4375
ENSG00000256030.1	CBX3P4	0.00275356	0.0450185	1.34661	20.8333	26.4113	25	28.125	26.7857	23.4375
ENSG00000230798.5	FOXD3-AS1	0.00275678	0.0450482	1.34632	2.27273	12.61	9.09091	13.6364	5.19481	29.5455
ENSG00000245552.6	AP000787.1	0.00280166	0.0457586	1.33953	28.4722	45.4301	48.9583	51.3889	29.7619	47.9167
ENSG00000174600.13	CMKLR1	0.00280462	0.0457838	1.33929	1.19048	14.7465	7.14286	25	14.2857	0
ENSG00000129911.8	KLF16	0.00280463	0.0457608	1.33951	0.833333	10.3226	2.5	18.3333	11.4286	0
ENSG00000125657.4	TNFSF9	0.0028206	0.0459288	1.33792	23.3333	35.4839	32.5	40	31.4286	35
ENSG00000168875.2	SOX14	0.0028217	0.0459236	1.33796	0.416667	6.93548	3.125	7.08333	5.71429	16.25
ENSG00000240875.5	LINC00886	0.00285434	0.0463151	1.33428	0	15.3226	12.5	18.75	14.2857	12.5
ENSG00000268297.1	CLEC4GP1	0.00285435	0.046292	1.33449	45.4545	56.5982	53.4091	59.0909	54.5455	59.0909
ENSG00000273233.1	AC097724.1	0.00285435	0.0462688	1.33471	0	10.2151	6.25	11.1111	9.52381	16.6667
ENSG00000116898.11	MRPS15	0.00285438	0.046223	1.33514	18.1818	23.7537	22.7273	25	23.3766	22.7273
ENSG00000029534.20	ANK1	0.00287749	0.0465739	1.33186	11.3636	17.0088	18.1818	19.697	14.2857	11.3636
ENSG00000204764.13	RANBP17	0.00289411	0.0468194	1.32957	41.6667	54.8387	50	56.4815	50.7937	66.6667
ENSG00000145248.6	SLC10A4	0.00291532	0.0471155	1.32684	21.3542	34.2742	35.1562	35.4167	26.7857	42.1875
ENSG00000007516.13	BAIAP3	0.00291983	0.0471648	1.32638	0	6.45161	2.08333	9.72222	8.33333	2.08333
ENSG00000164318.17	EGFLAM	0.00291983	0.0471413	1.3266	0	6.45161	4.16667	9.72222	3.96825	5.55556
ENSG00000244349.1	AL662791.1	0.00292284	0.0471663	1.32637	17.5926	34.767	24.3056	31.4815	31.746	70.8333
ENSG00000247381.3	PLUT	0.0029325	0.0472986	1.32515	9.44444	17.2043	15.8333	17.2222	12.381	28.3333
ENSG00000275091.1	AC022098.4	0.00294051	0.0474041	1.32418	8.97436	16.3772	9.61538	21.7949	17.5824	11.5385
ENSG00000136560.13	TANK	0.00294686	0.0474828	1.32346	62.5	90.3226	81.25	100	100	62.5
ENSG00000108001.13	EBF3	0.00296946	0.0478232	1.32036	16.6667	25.8065	23.6111	28.7037	23.8095	25
ENSG00000246526.2	LINC002481	0.00297509	0.0478663	1.31997	33.3333	66.129	62.5	85.4167	57.1429	31.25
ENSG00000124762.13	CDKN1A	0.0029751	0.0478426	1.32019	61.6667	78.0645	75	85.8333	85.7143	47.5
ENSG00000285244.1	DINOL	0.00297512	0.0478192	1.3204	22.4638	29.5933	28.2609	32.971	32.9193	16.3043
ENSG00000123453.17	SARDH	0.00297999	0.0477552	1.32098	56.25	70.9677	65.625	77.0833	78.5714	50
ENSG00000005513.9	SOX8	0.00298189	0.0477619	1.32092	24.5833	38.3871	38.75	49.5833	32.1429	15
ENSG00000260807.6	AC009041.2	0.00298189	0.0477382	1.32113	28.1746	41.321	41.6667	51.9841	35.3741	19.0476
ENSG00000277013.1	AC008556.1	0.00298294	0.0477315	1.32119	45.8333	60.6452	55	70	57.1429	50
ENSG00000165646.13	SLC18A2	0.00299025	0.0478248	1.32035	13.1944	23.3871	22.9167	26.3889	21.4286	18.75
ENSG00000225936.1	AL731557.1	0.00299025	0.0478012	1.32056	13.1944	23.3871	22.9167	26.3889	21.4286	18.75
ENSG00000215256.3	DHRS4-AS1	0.00301479	0.0481696	1.31723	75	100	100	100	100	100
ENSG00000200204.1	RNU1-22P	0.00301479	0.0481459	1.31744	87.5	100	100	100	100	100
ENSG00000075673.11	ATP12A	0.0030148	0.0481223	1.31765	15.625	25	23.4375	30.2083	23.2143	15.625
ENSG00000262370.5	AC108134.3	0.0030148	0.0480986	1.31787	91.6667	100	100	100	100	100
ENSG00000101200.5	AVP	0.00301482	0.0480752	1.31808	77.0833	83.3333	81.25	88.1944	79.7619	79.1667
ENSG00000247774.6	PCED1B-AS1	0.00301484	0.0480518	1.31829	95	100	100	100	100	100
ENSG00000254481.1	PTP4A2P2	0.00302633	0.048022	1.31856	31.25	64.5161	53.125	79.1667	67.8571	37.5
ENSG00000270670.1	MARK2P16	0.00303153	0.0480103	1.31867	28.3333	43.871	40	46.6667	37.1429	55
ENSG00000120217.13	CD274	0.00305105	0.0482958	1.31609	6.66667	20.6452	12.5	28.3333	17.1429	20
ENSG00000271192.1	AC006058.2	0.00305378	0.0482919	1.31613	0	11.0599	2.97619	21.8254	3.40136	8.33333
ENSG00000260188.1	AC002464.1	0.00305438	0.0482777	1.31625	30.8333	38.7097	35	41.6667	40	35
ENSG00000004809.13	SLC22A16	0.00305439	0.0482542	1.31646	37.1212	44.2815	40.9091	46.9697	45.4545	40.9091
ENSG00000220205.8	VAMP2	0.00308004	0.0486357	1.31304	4.62963	14.6953	11.1111	20.3704	9.52381	13.8889
ENSG00000263620.1	AC129492.3	0.00308004	0.048612	1.31326	4.62963	14.6953	11.1111	20.3704	9.52381	13.8889
ENSG00000186716.20	BCR	0.00309375	0.0488046	1.31154	16.6667	22.8495	19.7917	27.0833	25	12.5
ENSG00000257262.1	AC023511.1	0.00309924	0.0488198	1.3114	50	64.5161	66.6667	66.6667	61.9048	58.3333
ENSG00000246022.2	ALDH1L1-AS2	0.00309967	0.0488029	1.31155	12.7193	22.4109	19.7368	28.5088	21.8045	10.5263
ENSG00000236311.6	TLX1NB	0.00311355	0.0489975	1.30983	15.4167	27.5806	19.375	35	22.8571	30
ENSG00000137090.11	DMRT1	0.00311389	0.0489791	1.30999	0	7.16846	4.16667	8.33333	3.1746	16.6667
ENSG00000185000.11	DGAT1	0.0031139	0.0489554	1.3102	0	6.45161	1.25	10.8333	7.14286	2.5
ENSG00000250107.1	CACNA1G-AS1	0.00311401	0.0489334	1.31039	5	8.22581	6.875	10.8333	7.14286	5
ENSG00000124610.4	HIST1H1A	0.00320038	0.0501445	1.29978	61.2745	79.5066	82.3529	89.7059	69.7479	60.2941
ENSG00000260740.2	AC026471.3	0.0032029	0.0501597	1.29965	60	74.1935	80	78.3333	77.1429	45
ENSG00000182463.15	TSHZ2	0.00320293	0.0501359	1.29985	18.1818	24.6334	19.3182	29.5455	24.6753	20.4545
ENSG00000150627.15	WDR17	0.00320575	0.0501557	1.29968	8.97436	16.8734	14.4231	23.7179	12.0879	9.61538
ENSG00000066923.17	STAG3	0.00321099	0.0502135	1.29918	23.8889	32.9032	30	36.1111	31.4286	31.6667
ENSG00000213420.7	GPC2	0.00321099	0.0501892	1.29939	23.8889	32.9032	30	36.1111	31.4286	31.6667
ENSG00000006128.11	TAC1	0.0032199	0.0503041	1.2984	6.66667	20.2151	10.8333	23.8889	15.2381	36.6667
ENSG00000137312.14	FLOT1	0.00322261	0.0502736	1.29866	10.5324	28.0466	18.5764	35.8796	29.7619	20.4861
ENSG00000267757.4	EML2-AS1	0.00322634	0.0502591	1.29879	25	37.9032	28.125	50	33.9286	28.125
ENSG00000183929.7	DUSP5P1	0.00322634	0.050235	1.29899	80	90.3226	85	96.6667	91.4286	80
ENSG00000148248.13	SURF4	0.00322635	0.050211	1.2992	0	7.37327	0	7.14286	12.2449	14.2857
ENSG00000198870.7	STKLD1	0.00322635	0.0501869	1.29941	0	7.37327	0	7.14286	12.2449	14.2857
ENSG00000204628.11	RACK1	0.00322637	0.050139	1.29982	0	5.73477	2.77778	6.48148	4.7619	11.1111
ENSG00000204316.12	MRPL38	0.00322637	0.0501149	1.30003	22.2222	27.957	23.6111	33.3333	25.3968	25
ENSG00000233937.6	CTC-338M12.4	0.00322638	0.050091	1.30024	10	15.1613	12.5	15.8333	14.2857	20
ENSG00000145555.14	MYO10	0.00322646	0.0500681	1.30044	6.66667	10.1075	8.33333	11.1111	12.381	6.66667
ENSG00000142655.12	PEX14	0.00322646	0.0500441	1.30065	13.3333	16.7742	13.3333	17.2222	19.0476	18.3333
ENSG00000160049.11	DFFA	0.00322646	0.0500201	1.30086	13.3333	16.7742	13.3333	17.2222	19.0476	18.3333
ENSG00000189409.13	MMP23B	0.00322891	0.0499863	1.30115	25.7576	45.1613	48.8636	56.8182	33.7662	22.7273

## Sheet: Hypomethylated Promoters
ensembl_ID	gene	p.value	FDR	negLog10FDR	mean𝛽Dura	mean𝛽Meningioma	mean𝛽Cluster1	mean𝛽Cluster2	mean𝛽Cluster3	mean𝛽Cluster4
ENSG00000259375.1	AC087286.3	3.76162e-12	2.43414e-08	7.61365	91.6667	6.45161	12.5	0	0	25
ENSG00000082212.12	ME2	3.76226e-12	1.73897e-08	7.75971	10.1852	0.716846	0	0.925926	0	2.77778
ENSG00000188825.13	LINC00910	3.76241e-12	1.52166e-08	7.81768	9.16667	0.645161	2.5	0	0	0
ENSG00000149646.12	CNBD2	4.68446e-11	1.37787e-07	6.86079	10	1.29032	1.25	1.66667	0	2.5
ENSG00000280916.1	FOXCUT	6.43706e-11	1.73559e-07	6.76055	67.3077	15.8809	21.1538	15.3846	6.59341	23.0769
ENSG00000172273.12	HINFP	1.34473e-10	3.10777e-07	6.50755	14.7436	7.94045	7.69231	7.69231	9.89011	5.76923
ENSG00000099219.13	ERMP1	1.71777e-10	3.47365e-07	6.45921	56.6667	38.0645	37.5	40	37.1429	35
ENSG00000199900.1	RNA5SP463	3.97747e-10	6.43455e-07	6.19148	43.5185	34.4086	34.7222	34.2593	34.9206	33.3333
ENSG00000285674.1	AC010336.7	3.97747e-10	6.12814e-07	6.21267	43.5185	34.4086	34.7222	34.2593	34.9206	33.3333
ENSG00000171017.10	LRRC8E	3.97758e-10	5.84975e-07	6.23286	49.1667	40.9677	41.25	40.8333	41.4286	40
ENSG00000087303.17	NID2	3.97867e-10	5.59696e-07	6.25205	5.39216	0.56926	2.20588	0	0	0
ENSG00000126266.3	FFAR1	1.4109e-09	1.14124e-06	5.94262	100	89.5161	87.5	89.5833	92.8571	87.5
ENSG00000157778.8	PSMG3	1.4109e-09	1.1134e-06	5.95335	12.5	2.01613	4.6875	0	1.78571	3.125
ENSG00000229716.2	RPL23AP19	2.50539e-09	1.55888e-06	5.80719	75	3.22581	0	0	14.2857	0
ENSG00000106244.12	PDAP1	4.38093e-09	2.57718e-06	5.58886	16.6667	4.43548	4.6875	4.16667	6.25	1.5625
ENSG00000106245.10	BUD31	4.38093e-09	2.53116e-06	5.59668	16.6667	4.43548	4.6875	4.16667	6.25	1.5625
ENSG00000244255.5	AL645922.1	4.49204e-09	2.54982e-06	5.59349	96.2963	60.9319	75	56.4815	55.5556	55.5556
ENSG00000204872.4	NAT8B	1.13585e-08	6.12506e-06	5.21289	91.6667	12.9032	12.5	8.33333	0	50
ENSG00000224547.1	ZNF619P1	1.13585e-08	6.02464e-06	5.22007	91.6667	12.9032	37.5	8.33333	0	0
ENSG00000172493.20	AFF1	1.13609e-08	5.83461e-06	5.23399	13.6905	8.06452	8.92857	7.7381	7.14286	8.92857
ENSG00000284968.1	AC093827.4	1.13609e-08	5.74345e-06	5.24083	13.6905	8.06452	8.92857	7.7381	7.14286	8.92857
ENSG00000285458.1	AC093827.5	1.13609e-08	5.65508e-06	5.24756	13.6905	8.06452	8.92857	7.7381	7.14286	8.92857
ENSG00000241598.5	KRTAP5-4	1.43858e-08	6.84487e-06	5.16463	100	72.5806	75	79.1667	67.8571	56.25
ENSG00000068079.7	IFI35	1.91774e-08	8.99253e-06	5.04612	48.6111	31.7204	33.3333	31.9444	30.9524	29.1667
ENSG00000176909.11	MAMSTR	2.48051e-08	1.05601e-05	4.97633	86.9048	64.5161	68.75	67.2619	58.1633	58.9286
ENSG00000125378.15	BMP4	2.96088e-08	1.19749e-05	4.92173	66.6667	43.0108	47.9167	47.2222	35.7143	33.3333
ENSG00000117643.14	MAN1C1	2.96294e-08	1.18353e-05	4.92682	13.3333	3.22581	6.66667	2.22222	0	5
ENSG00000184574.9	LPAR5	3.55185e-08	1.3681e-05	4.86388	68.0556	31.1828	33.3333	29.1667	28.5714	37.5
ENSG00000168702.17	LRP1B	3.82409e-08	1.45563e-05	4.83695	41.1111	22.5806	30	22.2222	15.2381	21.6667
ENSG00000095585.16	BLNK	4.74091e-08	1.66731e-05	4.77798	70.2381	47.0046	51.7857	46.4286	44.898	42.8571
ENSG00000227392.1	HPN-AS1	4.82079e-08	1.65933e-05	4.78007	83.3333	9.67742	37.5	0	0	0
ENSG00000285526.1	AC020907.6	4.82079e-08	1.64186e-05	4.78466	83.3333	9.67742	37.5	0	0	0
ENSG00000206168.1	Z69890.1	4.82087e-08	1.62478e-05	4.7892	45.8333	27.4194	25	27.0833	28.5714	31.25
ENSG00000007392.16	LUC7L	4.82096e-08	1.60806e-05	4.7937	30.5556	18.2796	16.6667	18.0556	19.0476	20.8333
ENSG00000162600.11	OMA1	4.82128e-08	1.59176e-05	4.79812	8.33333	0.967742	3.75	0	0	0
ENSG00000173406.15	DAB1	4.82128e-08	1.57568e-05	4.80253	8.33333	0.967742	3.75	0	0	0
ENSG00000154217.14	PITPNC1	4.82238e-08	1.56028e-05	4.8068	4.62963	0.537634	1.38889	0.462963	0	0
ENSG00000119139.19	TJP2	9.51097e-08	2.93074e-05	4.53302	24.0741	5.73477	9.72222	7.40741	1.5873	0
ENSG00000179041.3	RRS1	1.00973e-07	3.05325e-05	4.51524	12.5	4.43548	7.8125	4.6875	1.78571	1.5625
ENSG00000246145.1	RRS1-AS1	1.00973e-07	3.02498e-05	4.51928	12.5	4.43548	7.8125	4.6875	1.78571	1.5625
ENSG00000115414.18	FN1	1.02998e-07	3.05735e-05	4.51466	17.2222	5.16129	9.16667	2.22222	3.80952	8.33333
ENSG00000230695.1	AC012462.3	1.02998e-07	3.02955e-05	4.51862	17.2222	5.16129	9.16667	2.22222	3.80952	8.33333
ENSG00000188389.10	PDCD1	1.08211e-07	3.15421e-05	4.50111	94.0476	65.8986	72.3214	66.0714	61.2245	60.7143
ENSG00000179010.14	MRFAP1	1.18027e-07	3.3498e-05	4.47498	11.6667	7.09677	8.33333	6.66667	6.66667	6.66667
ENSG00000201754.1	SNORD52	1.30497e-07	3.63985e-05	4.43892	11.5942	4.06732	4.8913	5.07246	2.48447	2.17391
ENSG00000072818.11	ACAP1	1.46892e-07	3.96056e-05	4.40224	58.3333	43.2258	40	41.6667	45.7143	50
ENSG00000070540.12	WIPI1	1.5351e-07	3.97345e-05	4.40083	11.1111	0.716846	2.77778	0	0	0
ENSG00000176882.5	AL135901.1	1.80631e-07	4.60182e-05	4.33707	83.3333	20.9677	43.75	20.8333	7.14286	0
ENSG00000230487.7	PSMG3-AS1	2.91021e-07	6.31944e-05	4.19932	30	20.3226	23.75	20	21.4286	12.5
ENSG00000168427.8	KLHL30	2.96943e-07	6.40506e-05	4.19348	91.6667	80.397	83.6538	81.4103	76.9231	76.9231
ENSG00000047365.11	ARAP2	3.01925e-07	6.42682e-05	4.192	20.3704	4.6595	11.1111	3.7037	0	2.77778
ENSG00000247193.2	AC104078.1	3.01925e-07	6.38482e-05	4.19485	20.3704	4.6595	11.1111	3.7037	0	2.77778
ENSG00000279599.1	AC005514.1	4.29212e-07	8.46778e-05	4.07223	68.3333	12.2581	20	18.3333	0	0
ENSG00000258086.1	AC079313.1	4.58189e-07	8.87706e-05	4.05173	87.5	37.0968	50	41.6667	28.5714	12.5
ENSG00000258137.5	AC079313.2	4.58189e-07	8.82422e-05	4.05432	87.5	37.0968	50	41.6667	28.5714	12.5
ENSG00000189419.7	SPATA41	4.82356e-07	9.18036e-05	4.03714	53.7037	43.19	45.8333	42.5926	41.2698	43.0556
ENSG00000278905.1	AC106818.1	4.95204e-07	9.36978e-05	4.02827	80.9524	23.0415	16.0714	22.619	2.04082	75
ENSG00000197181.11	PIWIL2	5.2701e-07	9.91362e-05	4.00377	98.3333	92.2581	91.6667	93.3333	92.381	90
ENSG00000254064.1	AC105206.2	5.2701e-07	9.85631e-05	4.00629	98.3333	92.2581	91.6667	93.3333	92.381	90
ENSG00000108679.12	LGALS3BP	5.81393e-07	0.000108109	3.96614	79.1667	51.2097	57.8125	55.2083	50	28.125
ENSG00000198739.10	LRRTM3	5.90596e-07	0.000109193	3.96181	33.3333	9.13978	16.6667	11.1111	2.38095	0
ENSG00000187260.15	WDR86	6.15613e-07	0.000112532	3.94872	38.4615	19.3548	18.2692	22.4359	10.989	26.9231
ENSG00000198898.13	CAPZA2	7.10779e-07	0.000125668	3.90078	58.3333	14.5161	25	8.33333	21.4286	0
ENSG00000227179.6	PGCP1	7.19315e-07	0.000126486	3.89796	93.3333	80	82.5	80	80	75
ENSG00000139410.14	SDSL	7.19321e-07	0.000125803	3.90031	61.1111	50	50	51.3889	50	45.8333
ENSG00000182985.17	CADM1	7.29476e-07	0.000124879	3.90351	11.1111	6.63082	9.02778	6.01852	5.55556	5.55556
ENSG00000224079.1	AC091729.1	7.99577e-07	0.000134741	3.8705	100	55.6452	68.75	50	42.8571	68.75
ENSG00000115421.12	PAPOLG	9.26303e-07	0.000152911	3.81556	10	2.58065	1.25	2.5	2.85714	5
ENSG00000235499.1	AC073046.1	1.07999e-06	0.000172134	3.76413	45.8333	21.7742	23.4375	27.0833	14.2857	15.625
ENSG00000047617.14	ANO2	1.09858e-06	0.000173388	3.76098	81.25	65.7258	67.1875	66.6667	66.0714	59.375
ENSG00000231979.1	AL356361.2	1.12383e-06	0.00017566	3.75533	91.6667	19.3548	0	33.3333	14.2857	25
ENSG00000168811.6	IL12A	1.12394e-06	0.00016993	3.76973	7.63889	1.6129	3.125	1.38889	0	2.08333
ENSG00000114993.16	RTKN	1.17671e-06	0.000173057	3.76181	61.5385	23.3251	34.6154	26.2821	10.989	13.4615
ENSG00000115008.5	IL1A	1.36204e-06	0.000194995	3.70998	100	51.6129	58.3333	44.4444	52.381	58.3333
ENSG00000243836.5	WDR86-AS1	1.80948e-06	0.000254546	3.59423	33.3333	14.7849	12.5	15.9722	8.33333	27.0833
ENSG00000100629.16	CEP128	1.98835e-06	0.000278498	3.55518	100	80.6452	80	83.3333	80	75
ENSG00000237424.1	FOXD2-AS1	2.07419e-06	0.000283167	3.54796	45.8333	22.5806	31.25	20.8333	14.2857	25
ENSG00000129038.15	LOXL1	2.40386e-06	0.000321392	3.49297	42.0833	21.2903	26.875	22.9167	15	16.25
ENSG00000259224.2	SLC35G6	2.47501e-06	0.000329542	3.48209	7.14286	0	0	0	0	0
ENSG00000260733.1	AC046158.1	2.556e-06	0.000338931	3.46989	97.2222	38.7097	83.3333	33.3333	14.2857	8.33333
ENSG00000128739.22	SNRPN	2.74072e-06	0.000356129	3.44839	100	82.6613	79.6875	88.5417	80.3571	75
ENSG00000261801.5	LOXL1-AS1	2.77925e-06	0.000359691	3.44407	38.3333	20.6452	23.125	22.5	17.1429	16.25
ENSG00000264371.1	MIR4425	2.79193e-06	0.000359892	3.44383	93.75	42.7419	46.875	54.1667	21.4286	37.5
ENSG00000117525.13	F3	2.85057e-06	0.000363111	3.43996	15.1961	4.93359	7.35294	3.92157	2.52101	7.35294
ENSG00000179776.18	CDH5	2.87007e-06	0.000364161	3.43871	41.6667	16.9355	21.875	17.7083	10.7143	15.625
ENSG00000201823.1	SNORD48	3.15305e-06	0.000392372	3.4063	16.8519	13.3333	13.8889	13.7037	12.381	12.7778
ENSG00000177669.3	MBOAT4	3.2572e-06	0.000403781	3.39385	100	80.6452	78.125	81.25	78.5714	87.5
ENSG00000204003.8	AL355987.1	3.2572e-06	0.000402239	3.39552	100	80.6452	84.375	83.3333	75	75
ENSG00000267206.5	LCN6	3.2572e-06	0.00040071	3.39717	100	80.6452	84.375	83.3333	75	75
ENSG00000278756.1	MIR6722	3.25725e-06	0.000399199	3.39881	100	88.9401	91.0714	90.4762	85.7143	85.7143
ENSG00000111530.12	CAND1	3.34536e-06	0.000406914	3.3905	10.9375	3.42742	4.6875	4.16667	1.78571	1.5625
ENSG00000207650.1	MIR570	3.3666e-06	0.000406441	3.391	88.8889	48.3871	66.6667	47.2222	33.3333	41.6667
ENSG00000113845.9	TIMMDC1	3.4527e-06	0.000410707	3.38647	15.9722	9.67742	11.4583	9.72222	8.33333	8.33333
ENSG00000272662.1	AC073352.1	3.4527e-06	0.000409202	3.38806	15.9722	9.67742	11.4583	9.72222	8.33333	8.33333
ENSG00000073712.14	FERMT2	3.45302e-06	0.000407746	3.38961	16.2037	12.0072	14.5833	11.5741	11.1111	9.72222
ENSG00000197530.12	MIB2	3.4811e-06	0.000409567	3.38768	18.2292	6.65323	10.1562	7.29167	5.35714	0
ENSG00000137727.12	ARHGAP20	3.58508e-06	0.000418755	3.37804	3.7037	0.358423	1.38889	0	0	0
ENSG00000232973.12	CYP1B1-AS1	3.59781e-06	0.00041723	3.37962	31.4815	8.60215	19.4444	4.62963	1.5873	11.1111
ENSG00000269425.1	AC104521.1	3.7575e-06	0.000432648	3.36387	60	32.9032	45	30	20	40
ENSG00000266099.1	MIR5700	4.02181e-06	0.000461439	3.33589	100	29.0323	50	41.6667	0	0
ENSG00000179046.8	TRIML2	4.02182e-06	0.00045819	3.33895	100	64.5161	68.75	66.6667	50	75
ENSG00000241011.1	AC108073.2	4.02187e-06	0.000454991	3.342	100	85.8065	87.5	86.6667	80	90
ENSG00000125347.13	IRF1	4.02208e-06	0.00045343	3.34349	27.2727	20.8211	19.3182	21.9697	18.1818	25
ENSG00000163626.16	COX18	4.02219e-06	0.000451868	3.34499	7.69231	2.23325	2.88462	2.5641	2.1978	0
ENSG00000285655.1	AC009879.2	4.4207e-06	0.000483215	3.31586	17.6471	8.15939	12.5	8.82353	4.20168	4.41176
ENSG00000169583.12	CLIC3	4.42116e-06	0.000481638	3.31728	81.9444	61.2903	66.6667	65.2778	59.5238	41.6667
ENSG00000173812.10	EIF1	4.65605e-06	0.00049883	3.30205	10.4167	3.22581	3.125	1.38889	4.7619	6.25
ENSG00000272106.1	AL691432.2	4.72519e-06	0.000504566	3.29708	23.0392	11.9545	15.4412	12.7451	10.9244	4.41176
ENSG00000234296.1	AL390961.1	5.20716e-06	0.00053485	3.27177	94.4444	75.8065	81.25	77.7778	76.1905	58.3333
ENSG00000264019.1	AC018521.2	5.94252e-06	0.000593426	3.22663	22.9167	5.64516	6.25	8.33333	3.57143	0
ENSG00000159189.11	C1QC	5.94262e-06	0.000591611	3.22796	70.2381	60.3687	62.5	59.5238	61.2245	57.1429
ENSG00000148730.6	EIF4EBP2	5.94279e-06	0.000589813	3.22929	9.16667	2.25806	6.25	0.833333	1.42857	0
ENSG00000149269.9	PAK1	5.99498e-06	0.000589567	3.22947	12.037	3.58423	6.94444	4.62963	0	0
ENSG00000268635.2	AP003680.1	5.99503e-06	0.000587786	3.23078	20.8333	13.2258	16.25	14.1667	10	10
ENSG00000054598.7	FOXC1	6.4555e-06	0.00062912	3.20127	9.31373	0.56926	1.47059	0.490196	0	0
ENSG00000132386.10	SERPINF1	6.53245e-06	0.000630918	3.20003	85.1852	64.8746	69.4444	66.6667	60.3175	58.3333
ENSG00000135960.9	EDAR	6.61756e-06	0.000637235	3.1957	100	74.1935	85	78.3333	68.5714	50
ENSG00000101448.13	EPPIN	6.62613e-06	0.000636167	3.19643	80.5556	62.9032	72.9167	61.1111	54.7619	62.5
ENSG00000249139.1	EPPIN-WFDC6	6.62613e-06	0.000634285	3.19772	80.5556	62.9032	72.9167	61.1111	54.7619	62.5
ENSG00000254197.1	AC011676.3	6.87083e-06	0.000650017	3.18708	94.4444	56.9892	85.4167	54.1667	45.2381	29.1667
ENSG00000132849.20	PATJ	7.23322e-06	0.00067639	3.1698	37.5	27.4194	29.6875	29.1667	25	21.875
ENSG00000271200.1	AC099791.2	7.23322e-06	0.000674441	3.17106	37.5	27.4194	29.6875	29.1667	25	21.875
ENSG00000113851.14	CRBN	7.38844e-06	0.000684966	3.16433	19.8718	11.9107	10.5769	12.8205	9.89011	15.3846
ENSG00000275322.1	AC103746.1	7.54326e-06	0.000691394	3.16027	50.3788	12.7566	2.84091	17.0455	13.6364	18.1818
ENSG00000105223.19	PLD3	7.80664e-06	0.000707517	3.15026	20	14.3548	16.875	13.75	14.2857	11.25
ENSG00000160392.13	C19orf47	7.80664e-06	0.000705541	3.15148	20	14.3548	16.875	13.75	14.2857	11.25
ENSG00000249639.1	AC022092.1	8.6075e-06	0.000765098	3.11628	88.5417	73.3871	71.875	78.125	73.2143	62.5
ENSG00000231073.1	AL590133.1	9.49489e-06	0.000828052	3.08194	25	16.3978	18.75	18.0556	14.2857	10.4167
ENSG00000144488.14	ESPNL	9.69246e-06	0.000840749	3.07533	97.4359	87.0968	88.4615	88.4615	83.5165	86.5385
ENSG00000255833.1	TIFAB	9.75041e-06	0.000843515	3.07391	88.5417	73.7903	71.875	78.125	73.2143	65.625
ENSG00000135697.9	BCO1	1.03764e-05	0.00088817	3.0515	25	8.3871	20	5	5.71429	0
ENSG00000267366.1	AP005131.2	1.09679e-05	0.00092897	3.032	91.6667	35.4839	43.75	45.8333	28.5714	0
ENSG00000151702.16	FLI1	1.14472e-05	0.00095704	3.01907	64.2157	43.833	52.2059	45.5882	37.8151	32.3529
ENSG00000283420.1	MIR4278	1.17119e-05	0.000971638	3.0125	100	62.9032	81.25	62.5	57.1429	37.5
ENSG00000272679.1	AL355987.2	1.17122e-05	0.000969177	3.0136	25	15.7258	15.625	14.5833	19.6429	12.5
ENSG00000273066.5	AL355987.4	1.17122e-05	0.000966705	3.01471	25	15.7258	15.625	14.5833	19.6429	12.5
ENSG00000184925.11	LCN12	1.19296e-05	0.000979652	3.00893	39.5833	25	28.125	25	25	18.75
ENSG00000109113.19	RAB34	1.30676e-05	0.00105437	2.97701	8.68056	1.74731	3.125	2.08333	0.595238	0
ENSG00000143476.17	DTL	1.31312e-05	0.00105424	2.97706	11.2745	4.17457	8.08824	3.92157	2.52101	0
ENSG00000143493.12	INTS7	1.31312e-05	0.00105163	2.97814	11.2745	4.17457	8.08824	3.92157	2.52101	0
ENSG00000264342.3	MIR3660	1.41511e-05	0.0011222	2.94993	100	32.2581	75	8.33333	0	75
ENSG00000166863.11	TAC3	1.41511e-05	0.00111946	2.95099	100	66.129	81.25	66.6667	50	62.5
ENSG00000125445.10	MRPS7	1.41524e-05	0.00110072	2.95832	7.14286	2.30415	1.78571	2.97619	2.04082	1.78571
ENSG00000125447.17	GGA3	1.41524e-05	0.00109809	2.95936	7.14286	2.30415	1.78571	2.97619	2.04082	1.78571
ENSG00000105204.13	DYRK1B	1.41526e-05	0.00109286	2.96144	20	15.4839	18.3333	15	13.3333	15
ENSG00000129214.14	SHBG	1.45911e-05	0.00111343	2.95334	29.386	16.2988	22.3684	16.2281	12.782	10.5263
ENSG00000283891.1	MIR628	1.46873e-05	0.00111551	2.95253	97.9167	79.8387	78.125	81.25	78.5714	81.25
ENSG00000162891.10	IL20	1.46875e-05	0.00111291	2.95354	70.2381	59.9078	64.2857	59.5238	57.1429	57.1429
ENSG00000035141.7	FAM136A	1.46878e-05	0.00111033	2.95455	39.1667	31.9355	32.5	32.5	31.4286	30
ENSG00000285629.1	AL031847.2	1.49912e-05	0.00112019	2.95071	21.875	14.1129	14.0625	14.5833	14.2857	12.5
ENSG00000137673.8	MMP7	1.53568e-05	0.00114223	2.94225	76.3889	50.5376	50	51.3889	57.1429	37.5
ENSG00000152234.15	ATP5F1A	1.72164e-05	0.00127178	2.89559	13.3333	7.25806	9.375	8.33333	5	3.75
ENSG00000152240.12	HAUS1	1.72164e-05	0.00126888	2.89658	13.3333	7.25806	9.375	8.33333	5	3.75
ENSG00000245008.4	AP001122.1	1.74039e-05	0.00127687	2.89385	64.2157	42.8843	52.2059	44.6078	36.9748	29.4118
ENSG00000262185.2	AC005736.1	1.79261e-05	0.00130044	2.88591	86.5385	63.5236	82.6923	60.2564	57.1429	46.1538
ENSG00000259347.6	AC087482.1	2.20205e-05	0.00152891	2.81562	42.2619	21.4286	40.1786	18.4524	13.2653	7.14286
ENSG00000239739.1	AC026316.2	2.39467e-05	0.00163115	2.78751	91.6667	25.8065	75	16.6667	0	0
ENSG00000250183.2	AC097173.1	2.39467e-05	0.00162772	2.78842	91.6667	25.8065	75	8.33333	0	25
ENSG00000250392.2	LINC02502	2.39467e-05	0.00162431	2.78933	91.6667	25.8065	75	8.33333	0	25
ENSG00000259407.1	AC021739.2	2.39467e-05	0.00161416	2.79205	95.8333	62.9032	81.25	62.5	50	50
ENSG00000157330.9	C1orf158	2.45633e-05	0.00162857	2.78819	100	76.6129	90.625	77.0833	71.4286	56.25
ENSG00000166949.15	SMAD3	2.46292e-05	0.00162961	2.78792	71.9697	45.1613	69.3182	41.6667	35.0649	25
ENSG00000205268.10	PDE7A	2.5071e-05	0.00164873	2.78285	9.25926	2.15054	0	2.77778	3.1746	2.77778
ENSG00000272192.1	AC100812.1	2.5071e-05	0.00164538	2.78373	9.25926	2.15054	0	2.77778	3.1746	2.77778
ENSG00000204568.11	MRPS18B	2.54379e-05	0.00165936	2.78006	5.62016	2.62566	2.61628	2.32558	4.31894	0.581395
ENSG00000204569.9	PPP1R10	2.54396e-05	0.00165613	2.78091	23.2993	20.6715	20.6633	20.4082	22.1574	18.8776
ENSG00000215845.10	TSTD1	2.54771e-05	0.00165525	2.78114	78.125	46.1694	51.5625	43.75	34.8214	62.5
ENSG00000270149.5	AL591806.3	2.54771e-05	0.00165193	2.78201	78.125	46.1694	51.5625	43.75	34.8214	62.5
ENSG00000143867.6	OSR1	2.55656e-05	0.00165105	2.78224	16.0256	9.67742	10.5769	8.97436	7.69231	13.4615
ENSG00000176692.6	FOXC2	2.56587e-05	0.00165376	2.78153	16.6667	4.43548	7.03125	2.08333	0	14.0625
ENSG00000185052.11	SLC24A3	2.60875e-05	0.00166482	2.77863	26.8519	15.0538	20.8333	15.7407	11.1111	8.33333
ENSG00000180332.6	KCTD4	2.67771e-05	0.00169545	2.77072	100	70.1613	81.25	68.75	64.2857	62.5
ENSG00000174914.2	OR9G1	2.67771e-05	0.00169214	2.77156	88.8889	62.3656	66.6667	66.6667	52.381	58.3333
ENSG00000005469.11	CROT	2.81109e-05	0.00176265	2.75383	11.4583	6.65323	9.375	6.25	3.57143	7.8125
ENSG00000182165.17	TP53TG1	2.81109e-05	0.00175924	2.75467	11.4583	6.65323	9.375	6.25	3.57143	7.8125
ENSG00000273623.1	RF02195	2.81109e-05	0.00175584	2.75551	11.4583	6.65323	9.375	6.25	3.57143	7.8125
ENSG00000276185.1	RF02196	2.81109e-05	0.00175246	2.75635	11.4583	6.65323	9.375	6.25	3.57143	7.8125
ENSG00000152939.15	MARVELD2	2.94179e-05	0.00181644	2.74078	42.7083	21.371	25	21.875	21.4286	12.5
ENSG00000237766.2	GGTA2P	3.04618e-05	0.00187375	2.72729	35	21.9355	20	21.6667	22.8571	25
ENSG00000164236.11	ANKRD33B	3.0969e-05	0.00189057	2.72341	29.6296	19.8925	23.6111	19.9074	15.873	19.4444
ENSG00000243649.8	CFB	3.11835e-05	0.00190008	2.72123	90.7895	72.4958	84.2105	72.3684	65.4135	61.8421
ENSG00000111540.15	RAB5B	3.13488e-05	0.00189942	2.72138	21.5278	9.67742	16.6667	9.72222	3.57143	6.25
ENSG00000185664.14	PMEL	3.13488e-05	0.00189587	2.72219	21.5278	9.67742	16.6667	9.72222	3.57143	6.25
ENSG00000018408.14	WWTR1	3.4004e-05	0.00201871	2.69493	66.6667	9.67742	25	8.33333	0	0
ENSG00000162999.12	DUSP19	3.40063e-05	0.0020078	2.69728	6.06061	0.879765	1.13636	0.757576	1.2987	0
ENSG00000164684.13	ZNF704	3.55328e-05	0.00206403	2.68528	30	22.9032	28.75	21.6667	20	20
ENSG00000276023.4	DUSP14	3.55334e-05	0.00206036	2.68606	16.6667	10.7527	12.5	11.8056	8.33333	8.33333
ENSG00000265394.1	AC104984.2	3.55352e-05	0.00205678	2.68681	11.7647	7.59013	9.55882	6.37255	8.40336	5.88235
ENSG00000179750.15	APOBEC3B	3.69949e-05	0.00212606	2.67243	36.1111	10.7527	16.6667	8.33333	9.52381	8.33333
ENSG00000213231.12	TCL1B	3.73285e-05	0.00214142	2.6693	98.8095	87.5576	89.2857	88.0952	89.7959	78.5714
ENSG00000158480.10	SPATA2	3.86953e-05	0.00219262	2.65904	33.3333	15.4839	29.1667	15	6.66667	5
ENSG00000145391.13	SETD7	4.22069e-05	0.00235449	2.6281	100	35.4839	62.5	8.33333	28.5714	75
ENSG00000248799.1	AC022118.1	4.22069e-05	0.00235044	2.62885	100	35.4839	87.5	16.6667	0	50
ENSG00000260275.1	AC013565.2	4.22069e-05	0.0023464	2.6296	100	35.4839	87.5	16.6667	14.2857	25
ENSG00000277466.1	AP006248.1	4.22069e-05	0.00234238	2.63034	100	35.4839	62.5	41.6667	14.2857	0
ENSG00000164022.16	AIMP1	4.22094e-05	0.00231865	2.63476	8.33333	2.95699	3.125	2.77778	2.38095	4.16667
ENSG00000172375.13	C2CD2L	4.22114e-05	0.00230701	2.63695	12.5	8.46774	9.375	7.8125	8.03571	9.375
ENSG00000122176.11	FMOD	4.27564e-05	0.00232502	2.63357	46.4286	19.3548	32.1429	15.4762	14.2857	14.2857
ENSG00000102890.14	ELMO3	4.45275e-05	0.0023892	2.62175	93.9394	66.2757	78.4091	68.9394	61.039	43.1818
ENSG00000172717.16	FAM71D	4.46192e-05	0.00239015	2.62157	95.8333	68.2796	77.0833	69.4444	61.9048	58.3333
ENSG00000172197.10	MBOAT1	4.65494e-05	0.00248943	2.6039	12.5	1.07527	0	0	0	8.33333
ENSG00000227803.2	AL158198.1	4.65494e-05	0.00248532	2.60462	12.5	1.07527	0	0	0	8.33333
ENSG00000254862.5	AC100771.2	4.65512e-05	0.00248133	2.60532	14.5833	8.87097	10.4167	9.72222	8.33333	4.16667
ENSG00000205213.13	LGR4	4.65517e-05	0.00247727	2.60603	21.1538	15.8809	17.3077	16.6667	15.3846	11.5385
ENSG00000150782.11	IL18	4.71229e-05	0.00249944	2.60216	100	68.2796	81.25	63.8889	64.2857	62.5
ENSG00000134216.18	CHIA	4.75558e-05	0.00251416	2.59961	100	83.2258	92.5	86.6667	74.2857	70
ENSG00000070526.14	ST6GALNAC1	4.86976e-05	0.00255366	2.59284	98.9583	67.7419	76.5625	70.8333	46.4286	78.125
ENSG00000010704.18	HFE	4.89373e-05	0.00255794	2.59211	42.5926	35.1254	37.5	33.3333	33.3333	38.8889
ENSG00000131773.13	KHDRBS3	4.89373e-05	0.00255381	2.59281	20.3704	12.9032	12.5	13.8889	11.1111	13.8889
ENSG00000254372.1	AC040914.1	4.89373e-05	0.0025497	2.59351	20.3704	12.9032	12.5	13.8889	11.1111	13.8889
ENSG00000115380.19	EFEMP1	4.94673e-05	0.00256493	2.59092	8.97436	1.48883	1.92308	0	0	7.69231
ENSG00000129245.11	FXR2	4.96401e-05	0.00256566	2.5908	25.9259	15.233	18.75	15.7407	13.4921	9.72222
ENSG00000064309.14	CDON	5.01928e-05	0.0025696	2.59013	29.1667	22.2581	26.25	22.5	20	17.5
ENSG00000125954.12	CHURC1-FNTB	5.02428e-05	0.00254797	2.59381	8.92857	2.30415	3.57143	2.97619	0	1.78571
ENSG00000258289.8	CHURC1	5.02428e-05	0.00254399	2.59449	8.92857	2.30415	3.57143	2.97619	0	1.78571
ENSG00000168229.3	PTGDR	5.10349e-05	0.00257603	2.58905	14.5833	6.45161	10.9375	6.25	1.78571	6.25
ENSG00000184155.8	OR10J5	5.16433e-05	0.00259863	2.58526	100	82.2581	91.6667	81.9444	78.5714	70.8333
ENSG00000161958.10	FGF11	5.58006e-05	0.00274381	2.56165	35.9375	22.1774	27.3438	22.3958	17.8571	18.75
ENSG00000164077.14	MON1A	5.6359e-05	0.00275453	2.55995	14.5833	3.76344	8.33333	3.47222	1.19048	0
ENSG00000235996.1	AL136090.1	5.71274e-05	0.00277115	2.55734	8.33333	0.921659	1.78571	1.19048	0	0
ENSG00000277855.1	AC097634.3	5.71279e-05	0.00276289	2.55864	7.29167	0.806452	0	1.04167	0	3.125
ENSG00000184156.16	KCNQ3	5.71306e-05	0.0027589	2.55926	21.5278	17.2043	16.6667	16.6667	16.6667	20.8333
ENSG00000136045.11	PWP1	5.71306e-05	0.00275479	2.55991	4.86111	0.537634	2.08333	0	0	0
ENSG00000207716.1	MIR572	5.74489e-05	0.00276601	2.55815	100	79.3548	87.5	85	71.4286	60
ENSG00000007306.14	CEACAM7	5.78954e-05	0.00277512	2.55672	83.3333	52.2581	50	55	57.1429	40
ENSG00000105388.15	CEACAM5	5.78954e-05	0.00277102	2.55736	86.1111	60.2151	58.3333	62.5	64.2857	50
ENSG00000267881.1	AC243967.1	5.78954e-05	0.00276692	2.558	86.1111	60.2151	58.3333	62.5	64.2857	50
ENSG00000162078.11	ZG16B	5.92868e-05	0.00282507	2.54897	87.5	69.3548	62.5	75	62.5	78.125
ENSG00000139174.11	PRICKLE1	5.95857e-05	0.00283514	2.54743	6.81818	0.293255	0	0.757576	0	0
ENSG00000284280.1	MIR6843	5.99744e-05	0.00284527	2.54588	52.7778	29.3907	38.8889	26.8519	19.0476	36.1111
ENSG00000166819.11	PLIN1	6.06833e-05	0.00287468	2.54141	100	70.9677	96.875	70.8333	53.5714	50
ENSG00000138050.14	THUMPD2	6.28716e-05	0.002961	2.52856	8.33333	0.806452	1.5625	0	0	3.125
ENSG00000266919.3	AC104984.5	6.33294e-05	0.00297391	2.52667	16.6667	12.5448	14.5833	11.5741	13.4921	9.72222
ENSG00000283935.1	MIR423	6.33294e-05	0.0029696	2.5273	16.6667	12.5448	14.5833	11.5741	13.4921	9.72222
ENSG00000284399.1	MIR3184	6.33294e-05	0.0029653	2.52793	16.6667	12.5448	14.5833	11.5741	13.4921	9.72222
ENSG00000270141.3	TERC	6.37038e-05	0.00297852	2.526	35.4167	27.4194	29.1667	27.7778	27.381	22.9167
ENSG00000277925.1	RF00024	6.37038e-05	0.00297422	2.52663	35.4167	27.4194	29.1667	27.7778	27.381	22.9167
ENSG00000231064.7	AC234582.1	6.44196e-05	0.00299468	2.52365	16.6667	8.52535	12.5	8.33333	6.12245	5.35714
ENSG00000147509.13	RGS20	6.54717e-05	0.00303487	2.51786	50	3.22581	12.5	0	0	0
ENSG00000232807.2	AL137186.2	6.54717e-05	0.00303052	2.51848	50	3.22581	0	8.33333	0	0
ENSG00000225855.6	RUSC1-AS1	6.58814e-05	0.00301498	2.52071	8.82353	2.8463	6.61765	2.45098	0.840336	0
ENSG00000225362.9	CT62	6.63853e-05	0.00303375	2.51802	32.6923	22.3325	24.0385	23.0769	19.7802	21.1538
ENSG00000101361.16	NOP56	7.36885e-05	0.0033392	2.47636	15.2778	9.4086	9.375	9.72222	10.7143	6.25
ENSG00000273258.1	AC016737.2	7.77561e-05	0.00350878	2.45484	35	23.2258	25	20	22.8571	30
ENSG00000273299.1	AC006153.1	7.77594e-05	0.00350404	2.45543	6.81818	1.46628	0	1.51515	3.8961	0
ENSG00000100625.8	SIX4	7.77651e-05	0.00349943	2.456	16.1765	12.7135	14.7059	12.2549	11.7647	11.7647
ENSG00000206681.1	RNU6-730P	7.84934e-05	0.0035273	2.45256	91.6667	29.0323	50	33.3333	0	25
ENSG00000267506.5	AC021683.2	7.84934e-05	0.00352241	2.45316	91.6667	29.0323	62.5	16.6667	0	50
ENSG00000067601.7	PMS2P4	7.84937e-05	0.00351267	2.45436	30.5556	9.67742	25	5.55556	4.7619	0
ENSG00000106610.15	STAG3L4	7.84937e-05	0.00350782	2.45496	30.5556	9.67742	25	5.55556	4.7619	0
ENSG00000181315.10	ZNF322	7.84958e-05	0.00350308	2.45555	10.1852	3.22581	6.94444	2.77778	1.5873	0
ENSG00000197594.12	ENPP1	7.84985e-05	0.00349837	2.45613	14.7436	9.92556	12.5	8.97436	9.89011	7.69231
ENSG00000139793.18	MBNL2	8.5133e-05	0.00375781	2.42506	25	10.0806	10.9375	13.5417	8.92857	0
ENSG00000124253.10	PCK1	8.70217e-05	0.00382033	2.4179	84.5238	58.9862	78.5714	59.5238	42.8571	46.4286
ENSG00000231764.8	DLX6-AS1	8.91599e-05	0.00388783	2.41029	56.8627	30.74	25	25	30.2521	60.2941
ENSG00000274709.1	RF01778	8.91599e-05	0.0038826	2.41088	56.8627	30.74	25	25	30.2521	60.2941
ENSG00000189058.8	APOD	8.97457e-05	0.00388198	2.41095	97.2222	68.8172	93.75	68.0556	54.7619	45.8333
ENSG00000026025.15	VIM	9.00155e-05	0.00388845	2.41022	5.90278	2.55376	1.5625	2.77778	2.38095	4.16667
ENSG00000167644.11	C19orf33	9.31753e-05	0.00398768	2.39928	100	63.0824	81.9444	62.963	44.4444	58.3333
ENSG00000198908.11	BHLHB9	9.34828e-05	0.00399556	2.39842	86.1111	37.6344	29.1667	41.6667	33.3333	50
ENSG00000182083.7	OR6B2	9.37218e-05	0.00400049	2.39789	98.6111	81.7204	79.1667	86.1111	83.3333	70.8333
ENSG00000068097.14	HEATR6	9.40874e-05	0.00400552	2.39734	33.3333	25.8065	23.6111	28.7037	23.8095	25
ENSG00000267416.1	AC025048.4	9.40874e-05	0.00400026	2.39791	33.3333	25.8065	23.6111	28.7037	23.8095	25
ENSG00000150907.7	FOXO1	9.40893e-05	0.00399509	2.39847	8.33333	2.68817	1.04167	5.55556	1.19048	0
ENSG00000164825.3	DEFB1	9.65815e-05	0.00409017	2.38826	93.75	70.1613	68.75	77.0833	57.1429	75
ENSG00000277692.1	AL121583.1	9.67169e-05	0.00407458	2.38992	91.6667	61.2903	68.75	54.1667	64.2857	62.5
ENSG00000171634.17	BPTF	9.67173e-05	0.00406401	2.39105	20.8333	5.64516	12.5	4.16667	3.57143	0
ENSG00000246283.2	AC090510.1	9.67181e-05	0.00405877	2.39161	30.5556	20.4301	29.1667	18.0556	16.6667	16.6667
ENSG00000140326.13	CDAN1	9.67221e-05	0.00404844	2.39271	23.6111	18.5484	22.9167	17.3611	16.6667	16.6667
ENSG00000125967.16	NECAB3	9.93038e-05	0.00415113	2.38183	22.9167	11.6935	20.3125	11.4583	5.35714	6.25
ENSG00000271803.1	AL121906.1	9.93038e-05	0.00414577	2.38239	22.9167	11.6935	20.3125	11.4583	5.35714	6.25
ENSG00000110172.11	CHORDC1	9.93164e-05	0.00414096	2.3829	17.2619	14.0553	14.2857	14.2857	14.2857	12.5
ENSG00000280367.1	AP002364.1	9.93164e-05	0.00413563	2.38346	17.2619	14.0553	14.2857	14.2857	14.2857	12.5
ENSG00000157764.13	BRAF	0.000106297	0.00439801	2.35674	30.7292	26.0081	27.3438	27.0833	25.8929	20.3125
ENSG00000138080.13	EMILIN1	0.000107709	0.00445072	2.35157	94.0476	56.2212	78.5714	55.9524	44.898	32.1429
ENSG00000259218.5	LINC00928	0.000108881	0.00448199	2.34853	85.4167	53.2258	71.875	56.25	32.1429	43.75
ENSG00000115963.13	RND3	0.000110259	0.00453295	2.34362	100	38.7097	100	25	14.2857	0
ENSG00000119147.9	C2orf40	0.000110259	0.00451574	2.34527	100	69.3548	93.75	70.8333	50	50
ENSG00000199043.1	MIR335	0.00011026	0.00449869	2.34691	100	87.7419	97.5	85	80	90
ENSG00000148660.20	CAMK2G	0.000110262	0.00449309	2.34746	25	17.3387	25	14.5833	16.0714	12.5
ENSG00000152409.8	JMY	0.000110263	0.00447624	2.34909	10	3.87097	8.75	2.5	2.85714	0
ENSG00000119446.13	RBM18	0.000110263	0.00447063	2.34963	20	13.871	15	13.3333	15.7143	10
ENSG00000148187.17	MRRF	0.000110263	0.00446503	2.35018	20	13.871	15	13.3333	15.7143	10
ENSG00000189319.13	FAM53B	0.000110266	0.00445956	2.35071	7.69231	2.97767	6.73077	2.5641	1.0989	0
ENSG00000137413.15	TAF8	0.000110271	0.00444864	2.35177	23.5294	19.9241	22.7941	19.6078	17.6471	19.1176
ENSG00000207611.1	MIR149	0.000113471	0.00456637	2.34043	80	57.7419	56.25	69.1667	50	40
ENSG00000272884.1	AC113189.4	0.000115457	0.00462328	2.33505	25	10.9677	15.8333	10.5556	5.71429	11.6667
ENSG00000207421.1	SNORD38B	0.000116437	0.00465675	2.33192	60	43.871	42.5	48.3333	45.7143	30
ENSG00000281859.1	SNORD38B	0.000116437	0.004651	2.33245	60	43.871	42.5	48.3333	45.7143	30
ENSG00000202031.1	SNORD38A	0.000116438	0.00463958	2.33352	37.5	27.4194	26.5625	30.2083	28.5714	18.75
ENSG00000252410.1	RNU5B-3P	0.000116472	0.00463523	2.33393	75.8333	60.9677	63.75	65	57.1429	50
ENSG00000132793.11	LPIN3	0.000119777	0.00475507	2.32284	37.5	26.6129	30.2083	29.8611	23.8095	14.5833
ENSG00000166676.15	TVP23A	0.000120532	0.00477919	2.32065	89.1667	74.5161	78.75	80.8333	64.2857	65
ENSG00000226390.1	AL353658.1	0.000126865	0.0049754	2.30317	100	80	82.5	80	82.8571	70
ENSG00000165794.9	SLC39A2	0.000128439	0.00503105	2.29834	95.8333	58.6022	85.4167	61.1111	42.8571	25
ENSG00000112855.15	HARS2	0.000134408	0.00520812	2.28332	20	15.8065	15.625	16.25	15.7143	15
ENSG00000170445.13	HARS	0.000134408	0.00520189	2.28384	20	15.8065	15.625	16.25	15.7143	15
ENSG00000083807.9	SLC27A5	0.000140981	0.00539817	2.26775	75.8333	70	71.25	70	70	67.5
ENSG00000132437.17	DDC	0.00014322	0.00544524	2.26398	96.5278	78.7634	89.5833	81.25	73.8095	58.3333
ENSG00000135766.8	EGLN1	0.000144677	0.00548772	2.26061	97.9167	81.4516	93.75	81.25	75	68.75
ENSG00000167969.12	ECI1	0.000146807	0.00553605	2.2568	43.75	35.0806	39.0625	37.5	32.1429	25
ENSG00000261978.1	AC116025.1	0.000152375	0.00568637	2.24517	100	70.9677	96.4286	70.2381	61.2245	39.2857
ENSG00000254019.1	AC011676.2	0.000152705	0.00569213	2.24473	97.2222	79.5699	91.6667	76.3889	69.0476	83.3333
ENSG00000253307.1	AC011676.1	0.000152705	0.0056856	2.24522	97.9167	84.6774	93.75	82.2917	76.7857	87.5
ENSG00000150281.6	CTF1	0.00015482	0.0057511	2.24025	50	41.129	43.75	42.7083	39.2857	34.375
ENSG00000111245.14	MYL2	0.000156259	0.00579124	2.23723	100	88.2698	93.1818	90.1515	90.9091	68.1818
ENSG00000196214.10	ZNF766	0.00015985	0.00590404	2.22885	27.5	15.4839	22.5	15	12.8571	7.5
ENSG00000164849.9	GPR146	0.000166335	0.0061226	2.21306	40.7407	29.3907	31.9444	30.5556	25.3968	27.7778
ENSG00000218416.4	AC110619.1	0.000171494	0.00624852	2.20422	80	58.0645	56.25	69.1667	50	42.5
ENSG00000154743.17	TSEN2	0.000173602	0.0063111	2.1999	21.1538	16.129	15.3846	17.9487	16.4835	11.5385
ENSG00000203618.5	GP1BB	0.000173921	0.00631563	2.19958	95.5128	72.9529	82.6923	73.0769	59.3407	76.9231
ENSG00000182667.14	NTM	0.00017495	0.00633874	2.198	79.1667	62.6344	73.9583	59.7222	60.7143	52.0833
ENSG00000246627.6	CACNA1C-AS1	0.000174961	0.00633206	2.19846	100	61.5591	80.2083	68.75	34.5238	50
ENSG00000048462.10	TNFRSF17	0.000177174	0.00635529	2.19686	100	82.2581	89.5833	84.7222	78.5714	66.6667
ENSG00000178033.5	CALHM5	0.000181966	0.00651272	2.18624	52.7778	12.9032	33.3333	11.1111	0	0
ENSG00000125538.11	IL1B	0.000183762	0.00655527	2.18341	90.625	71.7742	71.875	77.0833	75	50
ENSG00000113558.18	SKP1	0.000203526	0.00713443	2.14664	8.33333	3.47395	7.69231	2.5641	1.0989	1.92308
ENSG00000207827.1	MIR30A	0.000207934	0.00726535	2.13874	97.2222	61.2903	91.6667	55.5556	33.3333	66.6667
ENSG00000173156.6	RHOD	0.000208403	0.0072582	2.13917	37.8205	26.3027	34.6154	27.5641	20.8791	15.3846
ENSG00000198231.12	DDX42	0.000208533	0.00725492	2.13937	14.881	7.37327	8.03571	5.95238	10.2041	5.35714
ENSG00000207971.1	MIR125B1	0.000209794	0.00727534	2.13815	35.8974	15.1365	36.5385	11.5385	3.2967	3.84615
ENSG00000196730.12	DAPK1	0.000210243	0.00726752	2.13861	22.7273	17.3021	18.1818	18.1818	18.1818	11.3636
ENSG00000163159.12	VPS72	0.000218996	0.00747426	2.12643	91.6667	32.2581	75	8.33333	28.5714	25
ENSG00000187689.9	AMTN	0.000218996	0.00746639	2.12689	95.8333	66.129	93.75	58.3333	57.1429	50
ENSG00000174123.10	TLR10	0.000218997	0.00744292	2.12826	58.3333	46.4516	47.5	46.6667	48.5714	40
ENSG00000113600.10	C9	0.000219004	0.00741977	2.12961	8.33333	2.93255	5.68182	2.27273	0	4.54545
ENSG00000281708.1	ERC2-IT1	0.000223006	0.00752383	2.12356	100	89.2473	93.75	88.8889	83.3333	91.6667
ENSG00000135426.15	TESPA1	0.000226458	0.00760856	2.1187	95.8333	83.4677	82.8125	86.4583	85.7143	71.875
ENSG00000138772.12	ANXA3	0.000226869	0.00760656	2.11881	65.7407	48.0287	48.6111	52.7778	44.4444	38.8889
ENSG00000122359.17	ANXA11	0.000228746	0.00766156	2.11568	17.8571	11.2903	14.2857	11.3095	9.18367	8.92857
ENSG00000160753.15	RUSC1	0.000240535	0.00800671	2.09655	23.8095	10.3687	16.0714	11.3095	2.04082	10.7143
ENSG00000151655.18	ITIH2	0.000253342	0.00838984	2.07625	97.2222	62.3656	95.8333	61.1111	38.0952	41.6667
ENSG00000240432.3	KRTAP13-3	0.000253342	0.00838126	2.07669	97.9167	71.7742	93.75	72.9167	60.7143	43.75
ENSG00000118407.14	FILIP1	0.000254174	0.00840021	2.07571	53.125	23.7903	45.3125	14.5833	12.5	28.125
ENSG00000204362.6	AL590644.1	0.000258525	0.00852659	2.06922	100	41.9355	87.5	16.6667	28.5714	50
ENSG00000226965.1	AC092167.1	0.000258525	0.0085179	2.06967	100	41.9355	87.5	33.3333	14.2857	25
ENSG00000259544.1	AC021739.4	0.000258525	0.00850924	2.07011	100	41.9355	100	33.3333	14.2857	0
ENSG00000274038.1	AC007014.2	0.000258525	0.00850059	2.07055	100	41.9355	100	33.3333	14.2857	0
ENSG00000112280.16	COL9A1	0.000258525	0.00848336	2.07143	100	70.9677	95.8333	72.2222	52.381	50
ENSG00000258469.1	CHMP4BP1	0.000258525	0.00846618	2.07231	100	70.9677	93.75	70.8333	57.1429	50
ENSG00000279146.1	AC063926.2	0.000258525	0.00845762	2.07275	100	70.9677	100	66.6667	50	62.5
ENSG00000205029.1	OR5D16	0.000258526	0.00844908	2.07319	100	74.1935	79.1667	75	66.6667	75
ENSG00000186980.6	KRTAP23-1	0.000258526	0.00844057	2.07363	100	80.6452	95.8333	80.5556	71.4286	66.6667
ENSG00000262000.1	AC120024.2	0.000258526	0.00843206	2.07407	100	80.6452	100	77.7778	66.6667	75
ENSG00000105523.3	FAM83E	0.000258526	0.00842358	2.0745	100	83.871	95.8333	84.7222	76.1905	70.8333
ENSG00000213970.4	AC006122.1	0.000258527	0.00841514	2.07494	100	88.3871	95	90	80	85
ENSG00000130414.11	NDUFA10	0.000258531	0.00839835	2.07581	12.5	5.24194	10.9375	5.20833	0	3.125
ENSG00000117676.13	RPS6KA1	0.000258532	0.00838997	2.07624	44.4444	37.9928	44.4444	37.963	33.3333	33.3333
ENSG00000136888.6	ATP6V1G1	0.000258532	0.00838157	2.07667	33.3333	26.8817	30.5556	25	28.5714	22.2222
ENSG00000163684.11	RPP14	0.000258535	0.00836491	2.07754	18.1818	12.9032	14.7727	10.6061	15.5844	11.3636
ENSG00000255154.7	HTD2	0.000258535	0.00835656	2.07797	18.1818	12.9032	14.7727	10.6061	15.5844	11.3636
ENSG00000135951.14	TSGA10	0.000258535	0.00834822	2.07841	9.09091	3.81232	5.68182	5.30303	0	2.27273
ENSG00000144182.16	LIPT1	0.000258535	0.00833989	2.07884	9.09091	3.81232	5.68182	5.30303	0	2.27273
ENSG00000273155.1	AC092587.1	0.000258535	0.00833159	2.07927	9.09091	3.81232	5.68182	5.30303	0	2.27273
ENSG00000143815.14	LBR	0.000258537	0.00832336	2.0797	8.33333	3.49462	3.125	4.86111	2.38095	2.08333
ENSG00000189050.15	RNFT1	0.000258547	0.00830713	2.08055	6.25	2.62097	3.90625	2.08333	3.57143	0
ENSG00000267302.5	RNFT1-DT	0.000258547	0.00829889	2.08098	6.25	2.62097	3.90625	2.08333	3.57143	0
ENSG00000198844.11	ARHGEF15	0.000281918	0.00897782	2.04683	91.6667	77.4194	75	79.1667	78.5714	75
ENSG00000179051.13	RCC2	0.000281967	0.00897053	2.04718	11.5942	9.11641	9.23913	9.05797	8.69565	9.78261
ENSG00000166831.8	RBPMS2	0.000293504	0.00928281	2.03232	29.1667	20.3226	26.25	20	15.7143	17.5
ENSG00000185019.16	UBOX5	0.00029647	0.00934009	2.02965	20.2381	14.7465	14.2857	15.4762	15.3061	12.5
ENSG00000215251.3	FASTKD5	0.00029647	0.00933101	2.03007	20.2381	14.7465	14.2857	15.4762	15.3061	12.5
ENSG00000076554.15	TPD52	0.000301803	0.0094529	2.02443	61.1111	41.9355	41.6667	50	33.3333	33.3333
ENSG00000270061.1	AC068790.5	0.000301803	0.00944376	2.02486	27.7778	8.60215	12.5	5.55556	9.52381	8.33333
ENSG00000179195.15	ZNF664	0.00030181	0.00940759	2.02652	9.25926	2.86738	4.16667	1.85185	3.1746	2.77778
ENSG00000270095.1	AC068790.6	0.00030181	0.00939853	2.02694	9.25926	2.86738	4.16667	1.85185	3.1746	2.77778
ENSG00000119242.8	CCDC92	0.000301814	0.00938962	2.02735	7.57576	2.34604	3.40909	1.51515	2.5974	2.27273
ENSG00000178882.14	RFLNA	0.000301816	0.00937166	2.02818	15.2778	10.4839	11.4583	9.72222	10.7143	10.4167
ENSG00000221857.7	AC020907.2	0.000304638	0.00940512	2.02664	74.359	46.6501	67.3077	46.1538	31.8681	32.6923
ENSG00000266964.5	FXYD1	0.000304638	0.00939615	2.02705	74.359	46.6501	67.3077	46.1538	31.8681	32.6923
ENSG00000279619.1	AC020907.5	0.000304638	0.00938721	2.02746	74.359	46.6501	67.3077	46.1538	31.8681	32.6923
ENSG00000119965.12	C10orf88	0.000305662	0.00939191	2.02725	30	21.6129	25	18.3333	25.7143	17.5
ENSG00000179988.14	PSTK	0.000305662	0.009383	2.02766	30	21.6129	25	18.3333	25.7143	17.5
ENSG00000222604.2	RF00409	0.000339447	0.0102932	1.98745	27.2727	17.8886	20.4545	15.9091	20.7792	13.6364
ENSG00000078804.12	TP53INP2	0.000343464	0.0103955	1.98316	18.1818	12.0235	10.2273	13.6364	15.5844	4.54545
ENSG00000138764.14	CCNG2	0.000343465	0.0103858	1.98356	16.6667	11.0215	15.625	10.4167	8.33333	8.33333
ENSG00000180066.9	C10orf91	0.000345096	0.0103963	1.98312	75	50.9677	57.5	60	40	30
ENSG00000277842.1	MIR6811	0.000349977	0.0105335	1.97743	96.6667	78.0645	92.5	78.3333	68.5714	65
ENSG00000172315.5	TP53RK	0.000357856	0.0107406	1.96897	17.3077	10.67	13.4615	9.61538	9.89011	9.61538
ENSG00000271784.1	AL031055.1	0.000357856	0.0107307	1.96937	17.3077	10.67	13.4615	9.61538	9.89011	9.61538
ENSG00000163682.16	RPL9	0.000359012	0.0107554	1.96837	5.41667	1.6129	1.25	0	5	1.25
ENSG00000121897.14	LIAS	0.000359014	0.0107455	1.96877	9.92063	6.298	5.95238	4.7619	9.52381	5.95238
ENSG00000177917.10	ARL6IP6	0.000359669	0.0107552	1.96838	7.35294	3.60531	5.88235	3.92157	2.52101	0
ENSG00000196504.16	PRPF40A	0.000359669	0.0107452	1.96878	7.35294	3.60531	5.88235	3.92157	2.52101	0
ENSG00000257337.6	AC068888.1	0.000360227	0.010752	1.96851	27.381	13.3641	14.2857	14.2857	14.2857	7.14286
ENSG00000113916.17	BCL6	0.000368878	0.0109395	1.961	3.43137	0.56926	2.20588	0	0	0
ENSG00000204392.10	LSM2	0.000368883	0.0109297	1.96139	31.0185	28.3154	27.7778	28.2407	27.7778	30.5556
ENSG00000269190.5	FBXO17	0.000375423	0.0110829	1.95535	25	16.4875	22.2222	17.5926	14.2857	5.55556
ENSG00000143512.12	HHIPL2	0.000387492	0.0113769	1.94398	100	79.0323	91.6667	81.9444	64.2857	70.8333
ENSG00000119616.11	FCF1	0.000390463	0.0114537	1.94105	27.2727	18.1818	20.4545	15.9091	20.7792	15.9091
ENSG00000119682.16	AREL1	0.000390463	0.0114433	1.94145	27.2727	18.1818	20.4545	15.9091	20.7792	15.9091
ENSG00000159884.11	CCDC107	0.00039048	0.0114335	1.94182	16.6667	12.5	12.5	12.5	12.5	12.5
ENSG00000269900.3	RMRP	0.00039048	0.0114231	1.94221	16.6667	12.5	12.5	12.5	12.5	12.5
ENSG00000277027.1	RMRP	0.00039048	0.0114128	1.94261	16.6667	12.5	12.5	12.5	12.5	12.5
ENSG00000169021.5	UQCRFS1	0.0003905	0.0114031	1.94298	12.1212	9.09091	9.09091	9.09091	9.09091	9.09091
ENSG00000267498.1	AC007786.1	0.000390508	0.0113931	1.94336	19.4444	16.6667	16.6667	16.6667	16.6667	16.6667
ENSG00000134291.11	TMEM106C	0.000399484	0.0116339	1.93427	9.84848	4.39883	7.95455	2.27273	3.8961	4.54545
ENSG00000279840.1	AC004801.7	0.000399484	0.0116235	1.93466	9.84848	4.39883	7.95455	2.27273	3.8961	4.54545
ENSG00000172339.9	ALG14	0.000399492	0.0116133	1.93505	7.7381	3.45622	5.35714	4.16667	1.02041	1.78571
ENSG00000134294.13	SLC38A2	0.000403874	0.0117196	1.93109	19.9074	9.319	9.72222	9.72222	0.793651	22.2222
ENSG00000264010.1	MIR4429	0.000434172	0.0124979	1.90316	88.8889	64.8746	83.3333	62.963	60.3175	41.6667
ENSG00000089159.16	PXN	0.000436673	0.0125587	1.90105	16.6667	6.91244	8.92857	9.52381	4.08163	0
ENSG00000139287.12	TPH2	0.000449461	0.0128807	1.89006	50	32.2581	39.5833	29.1667	30.9524	29.1667
ENSG00000128594.7	LRRC4	0.000460361	0.0130887	1.8831	25	17.9435	22.6562	19.7917	14.2857	9.375
ENSG00000123416.15	TUBA1B	0.000481209	0.0135741	1.86729	11.9792	6.25	10.9375	6.77083	3.57143	0
ENSG00000173436.14	MINOS1	0.000482349	0.0135826	1.86702	12.5	4.83871	7.8125	3.125	3.57143	6.25
ENSG00000077549.17	CAPZB	0.000482351	0.0135708	1.86739	22.2222	15.4122	18.0556	13.8889	14.2857	16.6667
ENSG00000158717.10	RNF166	0.000495151	0.0138347	1.85903	32.4074	25.0896	26.3889	25.9259	26.9841	16.6667
ENSG00000174177.12	CTU2	0.000495151	0.0138228	1.8594	32.4074	25.0896	26.3889	25.9259	26.9841	16.6667
ENSG00000169247.12	SH3TC2	0.000496195	0.0138162	1.85961	84.5238	60.8295	76.7857	63.0952	48.9796	42.8571
ENSG00000207714.3	MIR584	0.000496195	0.0138043	1.85999	84.5238	60.8295	76.7857	63.0952	48.9796	42.8571
ENSG00000250072.5	SH3TC2-DT	0.000496195	0.0137924	1.86036	84.5238	60.8295	76.7857	63.0952	48.9796	42.8571
ENSG00000198542.13	ITGBL1	0.000497731	0.0138233	1.85939	80.3571	52.0737	79.4643	50	37.7551	28.5714
ENSG00000206754.1	SNORD101	0.000508306	0.0140928	1.851	26.5152	21.8475	21.0227	23.4848	22.7273	17.0455
ENSG00000284847.1	AC093323.4	0.00051754	0.0143365	1.84356	79.7619	72.3502	75	71.4286	73.4694	67.8571
ENSG00000111328.6	CDK2AP1	0.000518952	0.014351	1.84312	48.6111	42.6523	46.5278	43.5185	40.4762	36.1111
ENSG00000137166.14	FOXP4	0.000519649	0.014358	1.84291	19.0476	11.5207	14.2857	13.6905	9.18367	3.57143
ENSG00000145362.17	ANK2	0.000528957	0.0145779	1.83631	23.1481	15.4122	20.8333	16.6667	12.6984	5.55556
ENSG00000275481.1	AC025031.4	0.000528987	0.0145663	1.83665	100	62.9032	87.5	62.5	35.7143	62.5
ENSG00000127951.6	FGL2	0.000537145	0.0147407	1.83148	60	41.9355	35	43.3333	37.1429	60
ENSG00000251205.2	AC016598.2	0.000537362	0.0147342	1.83167	91.6667	35.4839	75	33.3333	0	25
ENSG00000200344.1	RF00019	0.000537364	0.0147093	1.83241	97.9167	83.871	90.625	79.1667	85.7143	81.25
ENSG00000279982.1	AL162274.3	0.000537366	0.0146969	1.83277	98.3333	87.0968	97.5	86.6667	80	80
ENSG00000271009.3	AC116667.1	0.000537367	0.0146846	1.83314	15.2778	5.91398	10.4167	4.16667	0	12.5
ENSG00000152990.13	ADGRA3	0.000537369	0.0146722	1.8335	27.381	19.3548	26.7857	17.8571	14.2857	17.8571
ENSG00000135929.8	CYP27A1	0.000537372	0.0146599	1.83387	11.4583	4.43548	10.9375	4.16667	0	0
ENSG00000138834.12	MAPK8IP3	0.000537377	0.0145985	1.83569	9.16667	3.54839	3.75	5	2.85714	0
ENSG00000139832.4	RAB20	0.00053738	0.0145741	1.83642	17.4242	12.3167	12.5	12.8788	11.6883	11.3636
ENSG00000182504.10	CEP97	0.000537388	0.0145378	1.8375	7.05128	2.72953	3.84615	2.5641	3.2967	0
ENSG00000110108.9	TMEM109	0.00054365	0.0146949	1.83283	18.8889	13.3333	15	15.5556	10.4762	8.33333
ENSG00000256944.1	AP003721.3	0.00054365	0.0146826	1.8332	18.8889	13.3333	15	15.5556	10.4762	8.33333
ENSG00000259874.1	AC034105.2	0.000554342	0.0149464	1.82546	100	45.1613	25	58.3333	71.4286	0
ENSG00000215893.3	RPL23AP17	0.000554342	0.014934	1.82582	100	45.1613	100	33.3333	28.5714	0
ENSG00000259188.5	AC025040.1	0.000554342	0.0149216	1.82619	100	45.1613	87.5	50	0	25
ENSG00000265293.2	ARGFXP2	0.000554342	0.0148968	1.82691	100	72.5806	93.75	75	57.1429	50
ENSG00000269066.1	AC020908.3	0.000554342	0.0148844	1.82727	100	72.5806	87.5	70.8333	50	87.5
ENSG00000240403.5	KIR3DL2	0.000554343	0.0148721	1.82763	100	81.7204	95.8333	83.3333	71.4286	66.6667
ENSG00000002919.14	SNX11	0.00055435	0.01486	1.82798	14.2857	6.45161	7.14286	4.7619	6.12245	10.7143
ENSG00000173068.17	BNC2	0.000554352	0.0148232	1.82906	12.5	5.64516	10.9375	5.20833	1.78571	3.125
ENSG00000126261.12	UBA2	0.000554355	0.014811	1.82941	11.1111	5.01792	4.16667	5.55556	6.34921	2.77778
ENSG00000267024.1	AC008747.1	0.000554355	0.0147988	1.82977	11.1111	5.01792	4.16667	5.55556	6.34921	2.77778
ENSG00000142192.20	APP	0.000554355	0.0147866	1.83013	11.1111	5.01792	8.33333	2.77778	4.7619	5.55556
ENSG00000273492.5	AP000229.1	0.000554355	0.0147744	1.83049	11.1111	5.01792	8.33333	2.77778	4.7619	5.55556
ENSG00000100281.13	HMGXB4	0.000554358	0.014726	1.83192	20	14.5161	18.75	15	10	12.5
ENSG00000162702.7	ZNF281	0.000554361	0.014714	1.83227	27.2727	22.2874	27.2727	20.4545	22.0779	18.1818
ENSG00000108468.14	CBX1	0.000554361	0.0147019	1.83263	9.09091	4.10557	4.54545	3.0303	3.8961	6.81818
ENSG00000171202.6	TMEM126A	0.000554361	0.0146899	1.83298	9.09091	4.10557	6.81818	4.54545	2.5974	0
ENSG00000105875.13	WDR91	0.000554365	0.014678	1.83333	8.33333	3.76344	8.33333	2.08333	2.38095	2.08333
ENSG00000011258.15	MBTD1	0.000554369	0.0146661	1.83369	7.69231	3.47395	4.80769	3.84615	2.1978	1.92308
ENSG00000011260.13	UTP18	0.000554369	0.0146541	1.83404	7.69231	3.47395	4.80769	3.84615	2.1978	1.92308
ENSG00000112576.12	CCND3	0.000554395	0.0146428	1.83438	22.2222	19.1756	21.5278	18.9815	17.4603	18.0556
ENSG00000235020.4	AL390783.1	0.000572426	0.0150698	1.82189	90.1515	57.478	76.1364	53.7879	33.7662	72.7273
ENSG00000163513.17	TGFBR2	0.000573287	0.015068	1.82194	15	10.6452	12.5	11.25	10	6.25
ENSG00000214145.6	LINC00887	0.000575506	0.0150773	1.82168	39.5833	23.3871	25	25	25	12.5
ENSG00000150636.17	CCDC102B	0.000578372	0.0151402	1.81987	25	18.5484	20.8333	18.75	20.2381	10.4167
ENSG00000166479.9	TMX3	0.000578372	0.0151279	1.82022	25	18.5484	20.8333	18.75	20.2381	10.4167
ENSG00000143742.12	SRP9	0.000635162	0.016362	1.78616	23.3333	14.5161	15	15	17.1429	7.5
ENSG00000226239.1	AL031658.1	0.000639918	0.0164583	1.78361	77.7778	49.4624	58.3333	58.3333	26.1905	45.8333
ENSG00000183323.12	CCDC125	0.000651006	0.0165853	1.78028	34.5238	29.0323	28.5714	28.5714	28.5714	32.1429
ENSG00000260879.1	AL359258.2	0.000651051	0.0165734	1.78059	3.20513	0.248139	0.961538	0	0	0
ENSG00000280186.1	AL359258.3	0.000651051	0.0165603	1.78093	3.20513	0.248139	0.961538	0	0	0
ENSG00000085491.16	SLC25A24	0.000651061	0.0165476	1.78127	10.119	7.37327	8.03571	7.14286	7.14286	7.14286
ENSG00000148341.17	SH3GLB2	0.00067141	0.0168923	1.77231	41.6667	30.4147	41.0714	29.7619	24.4898	21.4286
ENSG00000241935.8	HOGA1	0.000677592	0.0170214	1.76901	98.3333	83.2258	97.5	80	74.2857	80
ENSG00000249967.1	AL355315.1	0.000677592	0.0170081	1.76934	98.3333	83.2258	97.5	80	74.2857	80
ENSG00000200309.1	RF00019	0.000683597	0.0171456	1.76585	20.8333	14.0553	19.6429	14.881	11.2245	5.35714
ENSG00000183560.9	IZUMO1R	0.000705135	0.0176175	1.75406	87.5	64.5161	78.125	68.75	50	50
ENSG00000198203.9	SULT1C2	0.000721737	0.0179216	1.74662	72.619	58.9862	62.5	61.9048	55.102	50
ENSG00000115556.13	PLCD4	0.000722092	0.0179166	1.74674	48.3333	18.7097	40	16.6667	2.85714	10
ENSG00000164600.6	NEUROD6	0.000729363	0.0180417	1.74372	81.9444	58.6022	68.75	66.6667	54.7619	20.8333
ENSG00000238005.2	AL391832.2	0.000731421	0.0180374	1.74382	22.2222	5.37634	12.5	5.55556	0	0
ENSG00000179082.3	C9orf106	0.000731428	0.0179965	1.74481	61.1111	52.6882	52.0833	54.1667	52.381	50
ENSG00000146670.9	CDCA5	0.000731479	0.0179704	1.74544	10.4167	7.25806	7.03125	6.77083	8.92857	6.25
ENSG00000162300.12	ZFPL1	0.000731479	0.0179568	1.74577	10.4167	7.25806	7.03125	6.77083	8.92857	6.25
ENSG00000169570.9	DTWD2	0.000737755	0.0180971	1.74239	20.2381	9.21659	16.0714	5.95238	10.2041	3.57143
ENSG00000169575.4	VPREB1	0.000744754	0.0182136	1.73961	93.3333	65.8065	70	70	80	20
ENSG00000164867.10	NOS3	0.00075587	0.0184575	1.73383	82.1429	69.1244	71.4286	70.2381	63.2653	71.4286
ENSG00000109846.7	CRYAB	0.00079969	0.0193523	1.71327	83.3333	29.0323	87.5	16.6667	0	0
ENSG00000229323.1	DLEU1-AS1	0.00079969	0.0193378	1.71359	83.3333	29.0323	87.5	16.6667	0	0
ENSG00000099810.19	MTAP	0.000799691	0.0193234	1.71392	41.6667	14.5161	12.5	16.6667	21.4286	0
ENSG00000264545.1	AL359922.1	0.000799691	0.019309	1.71424	41.6667	14.5161	12.5	16.6667	21.4286	0
ENSG00000239474.6	KLHL41	0.000799692	0.0192946	1.71456	94.4444	76.3441	91.6667	75	66.6667	66.6667
ENSG00000120756.12	PLS1	0.000799701	0.0192374	1.71585	15.9091	8.5044	7.95455	11.3636	7.79221	2.27273
ENSG00000169062.14	UPF3A	0.000799707	0.0192233	1.71617	9.25926	3.22581	8.33333	1.85185	1.5873	0
ENSG00000144659.12	SLC25A38	0.000799721	0.0192093	1.71649	23.6111	19.086	21.875	18.75	17.8571	16.6667
ENSG00000112308.12	C6orf62	0.000799726	0.0191952	1.71681	6.41026	2.23325	2.88462	1.92308	2.1978	1.92308
ENSG00000137502.9	RAB30	0.000799738	0.0191813	1.71712	5.55556	1.93548	5	1.66667	0	0
ENSG00000246067.7	RAB30-AS1	0.000799738	0.0191671	1.71744	5.55556	1.93548	5	1.66667	0	0
ENSG00000186564.5	FOXD2	0.000811916	0.0194158	1.71185	27.6316	17.9966	25.6579	16.2281	12.782	17.1053
ENSG00000254122.2	PCDHGB7	0.000814431	0.0194615	1.71082	80.2083	58.0645	57.8125	57.2917	62.5	53.125
ENSG00000196209.12	SIRPB2	0.000819756	0.0195743	1.70831	97.2222	83.1541	84.7222	89.8148	77.7778	69.4444
ENSG00000275092.1	AL031710.2	0.000822239	0.0195614	1.7086	24.3056	19.3548	19.7917	20.8333	19.0476	14.5833
ENSG00000134243.11	SORT1	0.000826897	0.0196578	1.70647	21.5278	11.0215	10.4167	13.1944	9.52381	8.33333
ENSG00000169189.16	NSMCE1	0.000829195	0.0196979	1.70558	23.3333	17.6344	18.3333	18.3333	17.1429	15
ENSG00000245888.6	FLJ21408	0.000829195	0.0196835	1.7059	23.3333	17.6344	18.3333	18.3333	17.1429	15
ENSG00000171456.18	ASXL1	0.000830928	0.0196957	1.70563	16.6667	8.3871	12.5	9.16667	5.71429	2.5
ENSG00000196182.10	STK40	0.000831451	0.0196937	1.70567	17.3611	10.7527	15.625	9.02778	11.9048	4.16667
ENSG00000141977.9	CIB3	0.000882386	0.0207181	1.68365	77.0833	45.9677	59.375	58.3333	25	18.75
ENSG00000181631.6	P2RY13	0.000883603	0.0207016	1.684	91.6667	78.4946	70.8333	81.9444	83.3333	75
ENSG00000100012.11	SEC14L3	0.000883603	0.0206867	1.68431	100	87.4552	97.2222	88.8889	79.3651	77.7778
ENSG00000258749.1	AL110504.1	0.000895978	0.0209158	1.67952	75	22.5806	62.5	16.6667	0	0
ENSG00000267374.1	AC016205.1	0.000895978	0.0209008	1.67984	75	22.5806	50	25	0	0
ENSG00000259945.1	AC027682.2	0.000895979	0.0208857	1.68015	87.5	61.2903	62.5	54.1667	71.4286	62.5
ENSG00000260894.1	AC027682.3	0.000895979	0.0208707	1.68046	87.5	61.2903	62.5	54.1667	71.4286	62.5
ENSG00000184785.5	SMIM10	0.000896059	0.0207679	1.68261	64.5833	31.8548	18.75	44.7917	32.1429	18.75
ENSG00000180251.4	SLC9A4	0.000910964	0.0210681	1.67637	75	50	56.25	54.1667	50	25
ENSG00000232859.9	LYRM9	0.000932284	0.021515	1.66726	25	16.129	15.2778	19.4444	12.6984	13.8889
ENSG00000268505.1	AC135012.3	0.000948285	0.0217601	1.66234	90.625	66.9355	81.25	61.4583	64.2857	59.375
ENSG00000133063.15	CHIT1	0.000958155	0.021971	1.65815	51.0417	42.7419	42.1875	45.8333	41.0714	37.5
ENSG00000168995.13	SIGLEC7	0.000966412	0.022129	1.65504	100	70.9677	87.5	77.7778	47.619	58.3333
ENSG00000166670.9	MMP10	0.000966412	0.0221133	1.65535	100	70.9677	75	75	64.2857	62.5
ENSG00000105549.10	THEG	0.000966422	0.0220356	1.65687	100	91.7051	98.2143	91.6667	87.7551	85.7143
ENSG00000124767.6	GLO1	0.000966433	0.0220049	1.65748	20	14.1935	15	14.1667	17.1429	7.5
ENSG00000205937.11	RNPS1	0.000966447	0.0219897	1.65778	15.3846	10.9181	12.5	12.8205	8.79121	5.76923
ENSG00000156469.8	MTERF3	0.000966447	0.0219743	1.65809	7.69231	3.22581	5.76923	3.84615	1.0989	0
ENSG00000156471.12	PTDSS1	0.000966447	0.0219589	1.65839	7.69231	3.22581	5.76923	3.84615	1.0989	0
ENSG00000222047.8	C10orf55	0.00101025	0.0228737	1.64066	100	85.8065	97.5	86.6667	82.8571	65
ENSG00000105227.14	PRX	0.00101025	0.0228578	1.64097	66.6667	54.8387	58.3333	55.5556	54.7619	45.8333
ENSG00000099326.8	MZF1	0.00101034	0.0228278	1.64154	8	5.16129	5.5	4.66667	6.28571	4
ENSG00000213753.10	CENPBD1P1	0.00101034	0.0228119	1.64184	8	5.16129	5.5	4.66667	6.28571	4
ENSG00000276122.1	AC026336.3	0.00102878	0.0231476	1.63549	100	85.0806	93.75	90.625	76.7857	65.625
ENSG00000060718.21	COL11A1	0.00103285	0.0231907	1.63469	18.0556	11.0215	15.625	12.5	8.33333	2.08333
ENSG00000234949.2	AC104667.2	0.00103584	0.0232095	1.63433	95.8333	77.957	89.5833	80.5556	76.1905	50
ENSG00000157110.15	RBPMS	0.00104323	0.0232944	1.63275	32.7778	26.4516	26.6667	28.8889	26.6667	18.3333
ENSG00000225488.1	AC092447.4	0.00105246	0.0234843	1.62922	100	86.1751	87.5	90.4762	85.7143	71.4286
ENSG00000149573.8	MPZL2	0.00106591	0.0237028	1.6252	14.3939	6.15836	14.7727	5.30303	0	2.27273
ENSG00000280032.1	AP002800.1	0.00106591	0.0236865	1.6255	14.3939	6.15836	14.7727	5.30303	0	2.27273
ENSG00000181588.16	MEX3D	0.00106644	0.0236819	1.62558	33.3333	28.1525	28.4091	29.5455	27.2727	25
ENSG00000213901.10	SLC23A3	0.00107756	0.0238635	1.62227	97.2222	80.1075	79.1667	87.5	88.0952	45.8333
ENSG00000280537.2	AC068946.1	0.00107756	0.0238472	1.62256	97.2222	80.1075	79.1667	87.5	88.0952	45.8333
ENSG00000216306.3	KRT19P2	0.00109398	0.024095	1.61807	85.4167	78.2258	76.5625	80.2083	76.7857	78.125
ENSG00000283998.1	MIR492	0.00109398	0.0240787	1.61837	85.4167	78.2258	76.5625	80.2083	76.7857	78.125
ENSG00000115993.12	TRAK2	0.00109405	0.0240638	1.61864	9.64912	6.62139	8.55263	6.14035	6.76692	3.94737
ENSG00000119042.16	SATB2	0.00110081	0.024147	1.61714	51.1111	20	22.5	10	14.2857	55
ENSG00000222832.1	RNA5SP120	0.00110302	0.024179	1.61656	100	48.3871	100	50	0	25
ENSG00000225992.1	TRGVA	0.00110302	0.0241626	1.61686	100	48.3871	62.5	58.3333	28.5714	25
ENSG00000237298.9	TTN-AS1	0.00110302	0.0241463	1.61715	100	48.3871	75	33.3333	28.5714	75
ENSG00000241965.2	RPS2P25	0.00110302	0.02413	1.61744	100	48.3871	75	41.6667	28.5714	50
ENSG00000257359.1	AC073863.1	0.00110302	0.0241137	1.61774	100	74.1935	100	75	50	62.5
ENSG00000265987.1	AC011933.4	0.00110302	0.0240974	1.61803	100	74.1935	81.25	75	71.4286	62.5
ENSG00000268707.1	AL158151.4	0.00110302	0.0240811	1.61832	100	74.1935	75	87.5	57.1429	62.5
ENSG00000165617.14	DACT1	0.00110302	0.0240649	1.61862	50	24.1935	50	25	7.14286	0
ENSG00000004139.13	SARM1	0.00110303	0.0240165	1.61949	100	89.6774	95	90	85.7143	85
ENSG00000274529.5	SEBOX	0.00110303	0.0240003	1.61978	100	89.6774	95	90	85.7143	85
ENSG00000109689.15	STIM2	0.00110303	0.0239842	1.62008	20	9.67742	17.5	8.33333	5.71429	5
ENSG00000106299.7	WASL	0.00110304	0.0239042	1.62153	11.1111	5.37634	9.72222	5.55556	1.5873	2.77778
ENSG00000272686.1	AC006333.2	0.00110304	0.0238882	1.62182	11.1111	5.37634	9.72222	5.55556	1.5873	2.77778
ENSG00000121350.15	PYROXD1	0.00110304	0.0238722	1.62211	22.2222	16.4875	16.6667	14.8148	20.6349	13.8889
ENSG00000099785.10	2021-03-02	0.00110305	0.0238564	1.6224	10	4.83871	7.5	4.16667	5.71429	0
ENSG00000173209.23	AHSA2P	0.00110305	0.0238405	1.62269	20	14.8387	12.5	17.5	14.2857	12.5
ENSG00000164715.5	LMTK2	0.00110306	0.0238247	1.62297	27.2727	22.5806	25	21.9697	23.3766	18.1818
ENSG00000260778.5	AC009065.4	0.00110306	0.0238089	1.62326	8.33333	4.03226	5.20833	5.55556	1.19048	2.08333
ENSG00000259288.6	BUB1B-PAK6	0.00114548	0.0246096	1.60889	60.4167	39.5161	31.25	39.5833	53.5714	31.25
ENSG00000125414.18	MYH2	0.00115242	0.0246768	1.60771	97.2222	81.1828	79.1667	84.7222	78.5714	79.1667
ENSG00000109971.13	HSPA8	0.00115981	0.0248022	1.60551	6.81818	1.75953	3.40909	1.51515	0	2.27273
ENSG00000145246.13	ATP10D	0.0011731	0.0250036	1.602	9.72222	5.10753	8.33333	4.86111	2.38095	4.16667
ENSG00000204388.6	HSPA1B	0.00117755	0.0250819	1.60064	10.9649	7.30051	9.21053	7.01754	6.01504	6.57895
ENSG00000228727.8	SAPCD1	0.00118235	0.0251678	1.59916	95.8333	79.8387	91.6667	79.8611	64.2857	83.3333
ENSG00000263312.1	LINC01975	0.00118817	0.0252253	1.59816	91.6667	38.7097	75	41.6667	14.2857	0
ENSG00000271969.1	U47924.1	0.0011882	0.0251434	1.59958	99.1667	93.871	95	96.6667	90	90
ENSG00000165406.15	2021-03-08	0.00118821	0.0251271	1.59986	17.4242	12.61	15.9091	12.8788	10.3896	9.09091
ENSG00000207708.1	MIR141	0.00118821	0.0251108	1.60014	99.3056	94.8925	95.8333	97.2222	91.6667	91.6667
ENSG00000207713.3	MIR200C	0.00118821	0.0250944	1.60042	99.3056	94.8925	95.8333	97.2222	91.6667	91.6667
ENSG00000250056.5	LINC01018	0.00121992	0.0256469	1.59096	70.1389	55.6452	60.4167	61.8056	54.7619	29.1667
ENSG00000119787.13	ATL2	0.00122211	0.0256762	1.59047	31.9444	18.8172	31.25	18.0556	9.52381	12.5
ENSG00000076685.18	NT5C2	0.00122213	0.0256266	1.59131	15.9722	9.4086	9.375	9.72222	11.9048	4.16667
ENSG00000120156.20	TEK	0.00122518	0.0256243	1.59135	38.8889	18.2796	33.3333	22.2222	4.7619	0
ENSG00000179144.4	GIMAP7	0.00125126	0.0261528	1.58248	95	79.6774	80	82.5	82.8571	65
ENSG00000213205.3	STRADBP1	0.00125126	0.026136	1.58276	95	79.6774	80	82.5	82.8571	65
ENSG00000183378.11	OVCH2	0.00127253	0.0264436	1.57768	97.9167	73.3871	78.125	79.1667	78.5714	37.5
ENSG00000254707.1	AC104237.1	0.00127253	0.0264266	1.57796	97.9167	73.3871	78.125	79.1667	78.5714	37.5
ENSG00000178395.6	CCDC185	0.00128239	0.0265632	1.57572	94.7917	71.5726	85.9375	68.2292	68.75	57.8125
ENSG00000106351.12	AGFG2	0.00130006	0.0268948	1.57033	13.5417	6.85484	9.375	6.25	3.57143	9.375
ENSG00000162878.12	PKDCC	0.00131307	0.027112	1.56684	32.2917	15.7258	31.25	17.7083	1.78571	3.125
ENSG00000211710.3	TRBV4-1	0.00134238	0.0275939	1.55919	100	69.3548	75	70.8333	78.5714	37.5
ENSG00000233701.3	PRR23C	0.0013424	0.0275767	1.55946	100	92.3387	90.625	91.6667	94.6429	93.75
ENSG00000151366.12	NDUFC2	0.00134511	0.027545	1.55996	33.3333	26.9585	29.4643	29.1667	24.4898	19.6429
ENSG00000259112.2	NDUFC2-KCTD14	0.00134512	0.0275277	1.56023	37.7778	31.828	34.1667	33.8889	29.5238	25
ENSG00000160505.15	NLRP4	0.00135113	0.0276333	1.55857	98.3333	86.7742	92.5	87.5	88.5714	70
ENSG00000179873.14	NLRP11	0.00135113	0.0276158	1.55884	98.3333	86.7742	92.5	87.5	88.5714	70
ENSG00000173080.5	RXFP4	0.001406	0.0286108	1.54347	98.8095	79.7235	80.3571	89.2857	71.4286	64.2857
ENSG00000178597.6	PSAPL1	0.00140689	0.0286108	1.54347	92.8571	85.023	87.5	85.7143	81.6327	83.9286
ENSG00000137440.4	FGFBP1	0.00141651	0.0286624	1.54269	88.8889	75.2688	83.3333	77.7778	66.6667	66.6667
ENSG00000223729.1	LINC02247	0.00142965	0.0288921	1.53922	80.5556	56.9892	70.8333	58.3333	38.0952	58.3333
ENSG00000260738.1	LINC00554	0.00144191	0.0290491	1.53687	72.619	57.6037	53.5714	60.7143	53.0612	64.2857
ENSG00000262172.1	AC116025.2	0.00144586	0.0290925	1.53622	63.8889	52.6882	56.25	55.5556	45.2381	50
ENSG00000272848.2	AL135910.1	0.00145561	0.0292523	1.53384	100	61.2903	100	62.5	32.1429	31.25
ENSG00000151224.12	MAT1A	0.00146998	0.0294863	1.53038	98.6111	81.7204	87.5	76.3889	85.7143	79.1667
ENSG00000163993.6	S100P	0.00146999	0.0294681	1.53065	99.0741	87.8136	93.0556	88.8889	82.5397	83.3333
ENSG00000279859.2	AC093323.2	0.00146999	0.0294498	1.53092	99.0741	87.8136	93.0556	88.8889	82.5397	83.3333
ENSG00000112852.6	PCDHB2	0.00147596	0.0295512	1.52943	66.6667	51.3441	54.1667	54.1667	51.1905	37.5
ENSG00000268654.1	MIMT1	0.00148308	0.0296571	1.52787	100	95.2169	98.2759	94.8276	94.5813	91.3793
ENSG00000269699.6	ZIM2	0.00148308	0.0296388	1.52814	100	95.2169	98.2759	94.8276	94.5813	91.3793
ENSG00000198300.13	PEG3	0.00148309	0.0296205	1.52841	100	95.3763	98.3333	95	94.7619	91.6667
ENSG00000232645.5	LINC01431	0.0015214	0.0302178	1.51974	51.1905	44.7005	42.8571	44.0476	48.9796	42.8571
ENSG00000198053.11	SIRPA	0.00152141	0.0301809	1.52027	32.2917	26.6129	26.5625	28.125	25	25
ENSG00000276649.1	AL117335.1	0.00152141	0.0301624	1.52053	32.2917	26.6129	26.5625	28.125	25	25
ENSG00000166086.12	JAM3	0.00153154	0.0303262	1.51818	31.8182	20.2346	30.6818	18.1818	10.3896	22.7273
ENSG00000225649.5	AC064875.1	0.00160995	0.0317041	1.49888	35.4167	15.3226	31.25	16.6667	3.57143	0
ENSG00000160439.15	RDH13	0.00163138	0.0320482	1.4942	66.6667	55.914	60.4167	55.5556	57.1429	45.8333
ENSG00000276859.1	RF02127	0.0016314	0.0320291	1.49446	100	93.5484	98.75	90.8333	91.4286	95
ENSG00000164953.15	TMEM67	0.00163389	0.0320585	1.49406	23.6111	15.5914	13.5417	18.0556	19.0476	6.25
ENSG00000147576.16	ADHFE1	0.00165266	0.0323678	1.48989	18.1818	10.5572	17.0455	10.6061	5.19481	6.81818
ENSG00000285791.1	AC009879.3	0.00165266	0.0323483	1.49015	18.1818	10.5572	17.0455	10.6061	5.19481	6.81818
ENSG00000068976.13	PYGM	0.00165281	0.0323317	1.49037	95.8333	78.2258	92.1875	81.25	71.4286	53.125
ENSG00000125970.11	RALY	0.00165472	0.0323496	1.49013	12.037	5.01792	8.33333	6.48148	1.5873	0
ENSG00000285230.1	RALY-AS1	0.00165473	0.0323301	1.49039	10.8333	4.51613	7.5	5.83333	1.42857	0
ENSG00000182107.6	TMEM30B	0.00165751	0.0323454	1.49019	70.8333	40.3226	54.1667	44.4444	26.1905	25
ENSG00000196917.5	HCAR1	0.00166889	0.0325479	1.48748	57.6923	33.7469	57.6923	32.0513	20.8791	13.4615
ENSG00000119703.13	ZC2HC1C	0.00169631	0.0329436	1.48223	19.1667	13.5484	17.5	14.1667	11.4286	7.5
ENSG00000101546.12	RBFA	0.00169633	0.0329243	1.48248	14.7436	10.4218	14.4231	9.61538	9.89011	5.76923
ENSG00000141759.14	TXNL4A	0.00169633	0.0329046	1.48274	14.7436	10.4218	14.4231	9.61538	9.89011	5.76923
ENSG00000267127.7	AC090360.1	0.00169633	0.0328848	1.483	14.7436	10.4218	14.4231	9.61538	9.89011	5.76923
ENSG00000184465.16	WDR27	0.00169635	0.0328458	1.48352	19.4444	15.6989	16.6667	17.2222	13.3333	13.3333
ENSG00000185127.6	C6orf120	0.00169635	0.0328262	1.48378	19.4444	15.6989	16.6667	17.2222	13.3333	13.3333
ENSG00000285733.1	AL031315.1	0.00169635	0.0328066	1.48404	19.4444	15.6989	16.6667	17.2222	13.3333	13.3333
ENSG00000143954.12	REG3G	0.00172819	0.0333824	1.47648	100	76.6129	100	77.0833	64.2857	50
ENSG00000151846.8	PABPC3	0.00174897	0.0337435	1.47181	97.9167	65.3226	78.125	75	46.4286	43.75
ENSG00000206199.10	ANKUB1	0.00174953	0.033714	1.47219	40.2778	18.2796	39.5833	15.2778	7.14286	4.16667
ENSG00000129009.12	ISLR	0.0017523	0.0337474	1.47176	95	67.3118	96.6667	67.7778	51.4286	35
ENSG00000164904.17	ALDH7A1	0.00176446	0.0339614	1.46901	32.6923	21.34	30.7692	23.0769	12.0879	13.4615
ENSG00000126218.11	F10	0.00176583	0.0339474	1.46919	91.6667	61.5836	88.6364	64.3939	44.1558	29.5455
ENSG00000236892.1	AL357833.2	0.00177856	0.0341312	1.46685	100	59.6774	75	70.8333	42.8571	25
ENSG00000224875.2	AC083949.1	0.00178911	0.0342525	1.46531	25.8333	20	20	22.5	18.5714	15
ENSG00000189320.8	FAM180A	0.00179438	0.0342924	1.4648	100	74.4868	94.3182	73.4848	74.026	38.6364
ENSG00000179914.4	ITLN1	0.0018084	0.0344994	1.46219	96.6667	80.6452	85	86.6667	80	55
ENSG00000284481.1	MIR1292	0.00180843	0.0344796	1.46244	27.381	21.659	22.3214	22.619	23.4694	14.2857
ENSG00000138663.8	COPS4	0.00180844	0.0344594	1.46269	12.2222	6.88172	5.83333	5.55556	11.4286	5
ENSG00000221116.1	SNORD110	0.00180845	0.0344394	1.46294	54.6296	50.1792	50.6944	50.9259	51.5873	44.4444
ENSG00000116329.10	OPRD1	0.00181282	0.0345022	1.46215	53.7879	46.3343	48.8636	50	40.2597	40.9091
ENSG00000224924.6	LINC00320	0.00181508	0.0345249	1.46187	100	72.5806	93.75	79.1667	50	50
ENSG00000160703.15	NLRX1	0.00181508	0.0345047	1.46212	100	86.2903	96.875	89.5833	78.5714	68.75
ENSG00000105369.9	CD79A	0.00181509	0.0344644	1.46263	100	90.8602	89.5833	93.0556	90.4762	87.5
ENSG00000029639.10	TFB1M	0.00181512	0.0344044	1.46339	9.09091	4.10557	4.54545	3.78788	3.8961	4.54545
ENSG00000169515.6	CCDC8	0.00181512	0.0343842	1.46364	54.5455	49.5601	53.4091	50.7576	46.7532	43.1818
ENSG00000006007.11	GDE1	0.0018152	0.0342453	1.4654	11.1111	8.06452	11.1111	7.40741	7.93651	4.16667
ENSG00000103540.16	CCP110	0.0018152	0.0342253	1.46565	11.1111	8.06452	11.1111	7.40741	7.93651	4.16667
ENSG00000200913.1	SNORD46	0.00181916	0.0342601	1.46521	17.6471	13.6622	13.2353	14.2157	15.1261	10.2941
ENSG00000275888.1	AC132872.3	0.00183795	0.0345737	1.46125	95.1389	82.7957	90.625	84.7222	80.9524	64.5833
ENSG00000224382.1	LINC00703	0.00186246	0.0349332	1.45676	83.3333	32.2581	87.5	25	0	0
ENSG00000128602.9	SMO	0.00186255	0.0347537	1.459	12.2222	8.8172	9.16667	10	7.61905	6.66667
ENSG00000106823.12	ECM2	0.00187396	0.0349263	1.45685	100	61.2903	100	58.3333	42.8571	25
ENSG00000091409.14	ITGA6	0.00188493	0.0350299	1.45556	17.7778	10.7527	15.8333	9.44444	6.66667	11.6667
ENSG00000094841.13	UPRT	0.00190214	0.0352687	1.45261	69.7917	44.3548	45.3125	41.6667	53.5714	34.375
ENSG00000106397.11	PLOD3	0.00191165	0.0354043	1.45094	17.6471	13.4725	16.9118	13.2353	13.4454	7.35294
ENSG00000182177.14	ASB18	0.00198495	0.0365736	1.43683	85.4167	73.7903	81.25	71.875	75	62.5
ENSG00000262624.1	AC113189.1	0.00199555	0.0366229	1.43625	41.0714	28.1106	31.25	30.3571	22.449	25
ENSG00000162733.17	DDR2	0.00202545	0.0369828	1.432	88.5417	47.5806	90.625	46.875	25	3.125
ENSG00000266202.1	AC005697.1	0.00204665	0.0372858	1.42846	16.6667	6.85484	4.6875	10.4167	1.78571	9.375
ENSG00000126067.11	PSMB2	0.00205106	0.0373241	1.42801	46.6667	31.6129	37.5	35	28.5714	15
ENSG00000146143.17	PRIM2	0.00206045	0.0374528	1.42652	100	51.6129	100	58.3333	14.2857	0
ENSG00000216624.3	GAPDHP72	0.00206045	0.0374318	1.42676	100	51.6129	100	50	14.2857	25
ENSG00000224545.1	AC008264.1	0.00206045	0.0374108	1.427	100	51.6129	100	50	0	50
ENSG00000229720.1	AL109924.2	0.00206045	0.0373898	1.42725	100	51.6129	100	58.3333	14.2857	0
ENSG00000261293.1	AC007601.2	0.00206045	0.0373688	1.42749	100	51.6129	100	41.6667	42.8571	0
ENSG00000275905.1	AP003789.1	0.00206045	0.0373479	1.42773	100	51.6129	100	33.3333	14.2857	75
ENSG00000279810.1	AL109924.4	0.00206045	0.037327	1.42798	100	51.6129	100	58.3333	14.2857	0
ENSG00000181958.4	OR4A15	0.00206046	0.0372644	1.42871	100	75.8065	81.25	79.1667	71.4286	62.5
ENSG00000236262.1	SHANK2-AS2	0.00206046	0.0372228	1.42919	100	75.8065	81.25	79.1667	78.5714	50
ENSG00000265215.1	MIR4269	0.00206046	0.0371813	1.42968	100	75.8065	93.75	70.8333	57.1429	87.5
ENSG00000148795.6	CYP17A1	0.00206046	0.0371607	1.42992	100	87.9032	100	89.5833	78.5714	75
ENSG00000076067.12	RBMS2	0.00206047	0.03714	1.43016	20	10.3226	7.5	13.3333	11.4286	5
ENSG00000168944.15	CEP120	0.00206053	0.0369558	1.43232	8.33333	4.30108	8.33333	4.16667	2.38095	0
ENSG00000217770.1	FEM1AP3	0.00207711	0.0371093	1.43052	97.9167	83.0645	96.875	83.3333	75	68.75
ENSG00000010379.15	SLC6A13	0.00207972	0.0370739	1.43093	70.8333	49.5968	68.75	52.0833	35.7143	28.125
ENSG00000164707.15	SLC13A4	0.00209834	0.0373854	1.4273	99.1667	80.3226	100	80.8333	67.1429	62.5
ENSG00000165757.8	JCAD	0.00211277	0.0376217	1.42456	94.4444	58.0645	83.3333	61.1111	42.8571	25
ENSG00000256633.1	AP005019.1	0.00215394	0.0382916	1.4169	72.2222	54.3011	50	59.7222	52.381	50
ENSG00000242636.1	RPL21P129	0.00218509	0.0387603	1.41161	95.8333	58.0645	81.25	58.3333	28.5714	62.5
ENSG00000110243.11	APOA5	0.00218511	0.0387393	1.41185	98.9583	89.5161	90.625	94.7917	85.7143	78.125
ENSG00000269335.5	IKBKG	0.00218553	0.0387255	1.412	96.4286	79.7235	80.3571	79.7619	83.6735	71.4286
ENSG00000132357.13	CARD6	0.00218754	0.0387399	1.41184	80	40	37.5	33.3333	68.5714	15
ENSG00000274598.1	AC087893.1	0.0021965	0.038856	1.41054	66.6667	19.3548	75	0	0	0
ENSG00000133687.15	TMTC1	0.00219655	0.0388145	1.41101	16.6667	11.9355	12.5	13.3333	10	10
ENSG00000163611.11	SPICE1	0.00220354	0.0389168	1.40986	18.9394	11.437	14.7727	12.1212	10.3896	4.54545
ENSG00000285943.1	AC112128.1	0.00220354	0.0388955	1.4101	18.9394	11.437	14.7727	12.1212	10.3896	4.54545
ENSG00000174953.13	DHX36	0.00221576	0.0390898	1.40794	20	14.1935	19.1667	14.4444	11.4286	8.33333
ENSG00000211543.2	MIR320B1	0.00222796	0.0392837	1.40579	96.6667	77.4194	95	78.3333	68.5714	55
ENSG00000176678.5	FOXL1	0.00223133	0.0393004	1.4056	72.9167	47.9839	64.0625	44.7917	28.5714	59.375
ENSG00000181409.12	AATK	0.00227099	0.0399336	1.39866	63.3333	54.1935	53.75	54.1667	54.2857	55
ENSG00000225180.7	PVALEF	0.00227099	0.0399119	1.3989	63.3333	54.1935	53.75	54.1667	54.2857	55
ENSG00000255342.1	AP000926.1	0.00228574	0.0401493	1.39632	75	25.8065	37.5	25	14.2857	25
ENSG00000173626.9	TRAPPC3L	0.00234009	0.0407721	1.38964	100	75	96.875	75	57.1429	62.5
ENSG00000111816.7	FRK	0.00236146	0.0411	1.38616	97.619	58.9862	100	65.4762	28.5714	10.7143
ENSG00000108773.10	KAT2A	0.0023651	0.0411192	1.38596	71.1111	60	71.6667	59.4444	55.2381	46.6667
ENSG00000260325.1	HSPB9	0.0023651	0.0410971	1.38619	71.1111	60	71.6667	59.4444	55.2381	46.6667
ENSG00000003989.17	SLC7A2	0.00237035	0.0411663	1.38546	20.3704	14.3369	11.1111	16.6667	17.4603	8.33333
ENSG00000161956.12	SENP3	0.00237037	0.0411224	1.38592	43.9394	39.0029	42.0455	39.3939	36.3636	36.3636
ENSG00000213994.3	AL157395.1	0.00237042	0.0410572	1.38661	5.55556	1.93548	2.5	2.77778	0.952381	0
ENSG00000053328.8	METTL24	0.00237535	0.0410987	1.38617	40	28.7097	27.5	33.3333	25.7143	22.5
ENSG00000142606.15	MMEL1	0.00239031	0.0412912	1.38414	97.619	84.7926	87.5	89.2857	79.5918	75
ENSG00000237058.1	AL831784.1	0.00239031	0.0412692	1.38437	97.619	84.7926	87.5	89.2857	79.5918	75
ENSG00000167766.18	ZNF83	0.00241154	0.0415471	1.38146	91.6667	41.9355	50	58.3333	14.2857	25
ENSG00000232075.1	MRPL35P2	0.00241154	0.041525	1.38169	91.6667	41.9355	25	66.6667	14.2857	50
ENSG00000250969.1	AC097658.2	0.00241154	0.0415029	1.38192	91.6667	41.9355	100	33.3333	14.2857	0
ENSG00000258503.1	AL352979.1	0.00241154	0.0414808	1.38215	91.6667	41.9355	87.5	41.6667	14.2857	0
ENSG00000117226.11	GBP3	0.00241154	0.0414588	1.38238	95.8333	70.9677	62.5	70.8333	85.7143	62.5
ENSG00000211862.1	TRAJ27	0.00241154	0.0414148	1.38284	95.8333	70.9677	93.75	70.8333	57.1429	50
ENSG00000124574.14	ABCC10	0.00241156	0.0413492	1.38353	38.3333	28.3871	27.5	31.6667	28.5714	20
ENSG00000106799.12	TGFBR1	0.00241156	0.0413274	1.38376	15.2778	6.98925	10.4167	9.72222	0	4.16667
ENSG00000263212.2	AC004224.2	0.00241163	0.041263	1.38444	7.05128	3.22581	4.80769	2.5641	3.2967	1.92308
ENSG00000162413.16	KLHL21	0.00241165	0.0411761	1.38535	6.54762	2.99539	6.25	1.19048	4.08163	0
ENSG00000156273.15	BACH1	0.00242454	0.0412657	1.38441	86.1111	53.7634	58.3333	63.8889	33.3333	50
ENSG00000215533.8	LINC00189	0.00242454	0.041244	1.38464	86.1111	53.7634	58.3333	63.8889	33.3333	50
ENSG00000136250.11	AOAH	0.00242624	0.0412511	1.38456	95.2381	80.6452	85.7143	83.3333	79.5918	64.2857
ENSG00000049283.17	EPN3	0.00244304	0.0414279	1.38271	46.9697	38.1232	37.5	40.9091	38.961	29.5455
ENSG00000134760.5	DSG1	0.00246877	0.0416677	1.3802	90.4762	69.1244	89.2857	69.0476	57.1429	50
ENSG00000234286.1	AC006026.3	0.00246881	0.0416466	1.38042	24.359	18.6104	23.0769	18.5897	16.4835	13.4615
ENSG00000247993.2	FOXD1-AS1	0.00248013	0.041794	1.37889	27.381	5.06912	1.78571	0	0	35.7143
ENSG00000284064.1	MIR6834	0.00248439	0.0418441	1.37837	27.4011	24.4943	23.0932	25.1412	25.6659	23.3051
ENSG00000227057.9	WDR46	0.00248444	0.0418231	1.37858	36.0697	33.5099	32.2761	34.0796	34.5416	32.4627
ENSG00000204220.11	PFDN6	0.00248447	0.0418019	1.3788	40.5093	38.1272	36.9792	38.6574	39.0873	37.1528
ENSG00000170276.5	HSPB2	0.00249643	0.0419814	1.37694	32.6923	26.3027	29.8077	25.641	23.0769	26.9231
ENSG00000254445.1	HSPB2-C11orf52	0.00249643	0.0419596	1.37717	32.6923	26.3027	29.8077	25.641	23.0769	26.9231
ENSG00000186919.12	ZACN	0.00252466	0.0423241	1.37341	22.9167	19.1532	20.3125	18.75	21.4286	14.0625
ENSG00000188732.10	FAM221A	0.00252847	0.0423659	1.37298	29.7619	24.1935	28.5714	24.4048	22.449	17.8571
ENSG00000133983.14	COX16	0.00255577	0.0427791	1.36877	25	17.8886	19.3182	15.9091	19.4805	18.1818
ENSG00000222640.1	RNU2-51P	0.00255577	0.042757	1.36899	25	17.8886	19.3182	15.9091	19.4805	18.1818
ENSG00000224334.1	AP000357.1	0.00257176	0.0428914	1.36763	46.6667	32.2581	50	31.6667	20	20
ENSG00000224806.2	ARL5AP4	0.00257176	0.0428693	1.36785	46.6667	32.2581	50	31.6667	20	20
ENSG00000213859.5	KCTD11	0.00260339	0.0432406	1.36411	37.2222	29.6774	35	29.4444	27.619	23.3333
ENSG00000179673.4	RPRML	0.00263966	0.0437532	1.35899	18.5897	14.3921	14.4231	16.0256	13.1868	11.5385
ENSG00000284231.1	MIR424	0.00266798	0.0440646	1.35591	99.0196	88.6148	91.1765	90.1961	78.9916	95.5882
ENSG00000232803.1	SLCO4A1-AS1	0.00267396	0.0441407	1.35516	92.5926	79.9283	86.1111	83.3333	77.7778	61.1111
ENSG00000013364.18	MVP	0.00267396	0.0441183	1.35538	53.3333	41.9355	42.5	41.6667	48.5714	30
ENSG00000238045.9	AC009133.1	0.00267396	0.0440958	1.3556	53.3333	41.9355	42.5	41.6667	48.5714	30
ENSG00000106538.9	RARRES2	0.00267397	0.0440511	1.35604	58.3333	51.2097	54.6875	50	51.7857	46.875
ENSG00000115944.14	COX7A2L	0.00270402	0.0445235	1.35141	50	9.67742	37.5	0	0	0
ENSG00000233536.2	AP000943.1	0.00270403	0.0445009	1.35163	75	54.8387	50	58.3333	50	62.5
ENSG00000255666.6	AP000943.2	0.00270403	0.0444783	1.35185	75	54.8387	50	58.3333	50	62.5
ENSG00000117507.6	FMO6P	0.00270403	0.0444557	1.35207	100	83.871	95	88.3333	68.5714	75
ENSG00000138346.14	DNA2	0.00270408	0.0443889	1.35273	18.75	13.7097	14.0625	13.5417	12.5	15.625
ENSG00000196812.4	ZSCAN16	0.00270411	0.0443444	1.35316	15	10.9677	11.25	10.8333	11.4286	10
ENSG00000157600.11	TMEM164	0.00272828	0.0446954	1.34974	70.4545	41.0557	52.2727	36.3636	50.6494	15.9091
ENSG00000140548.9	ZNF710	0.00280821	0.0457963	1.33917	34.1667	20.3226	28.75	23.3333	15.7143	2.5
ENSG00000039068.18	CDH1	0.00280963	0.0457963	1.33917	29.1667	20.0461	25.8929	22.0238	14.2857	12.5
ENSG00000148204.11	CRB2	0.00282059	0.0459518	1.3377	94.4444	74.1935	91.6667	75	66.6667	50
ENSG00000172057.9	ORMDL3	0.00284011	0.0462	1.33536	28.8462	20.3474	21.1538	21.1538	17.5824	21.1538
ENSG00000264968.1	AC090844.2	0.00284011	0.0461768	1.33558	28.8462	20.3474	21.1538	21.1538	17.5824	21.1538
ENSG00000185499.16	MUC1	0.00284012	0.0461537	1.33579	38.3333	30.9677	35.8333	33.8889	27.619	18.3333
ENSG00000176399.3	DMRTA1	0.00285434	0.0463615	1.33384	50	19.3548	25	29.1667	0	12.5
ENSG00000234713.3	AC022616.1	0.00285434	0.0463383	1.33406	100	84.6774	90.625	85.4167	73.2143	90.625
ENSG00000266643.1	MIR3677	0.00285437	0.0462459	1.33493	77.7778	70.9677	73.6111	74.0741	68.254	61.1111
ENSG00000114656.11	KIAA1257	0.00290697	0.047004	1.32787	41.0714	33.6406	33.9286	35.119	31.6327	32.1429
ENSG00000279047.3	AC244517.5	0.00297339	0.0478626	1.32	60	43.871	45	46.6667	45.7143	30
ENSG00000279075.1	AC091965.5	0.00297999	0.0478736	1.3199	100	60.7527	91.6667	69.4444	26.1905	33.3333
ENSG00000245729.2	LINC02226	0.00297999	0.0478499	1.32012	100	66.3594	92.8571	73.8095	36.7347	42.8571
ENSG00000249159.6	AC091965.1	0.00297999	0.0478262	1.32033	100	66.3594	92.8571	73.8095	36.7347	42.8571
ENSG00000250037.1	AC091965.2	0.00297999	0.0478024	1.32055	100	66.3594	92.8571	73.8095	36.7347	42.8571
ENSG00000174010.9	KLHL15	0.00297999	0.0477788	1.32076	92.8571	76.0369	75	82.1429	69.3878	71.4286
ENSG00000178498.15	DTX3	0.0030149	0.0480291	1.3185	3.57143	0	0	0	0	0
ENSG00000117280.12	RAB29	0.00301492	0.0480057	1.31871	50	46.6667	48.3333	47.2222	46.6667	41.6667
ENSG00000285521.1	AC119673.1	0.00301492	0.0479821	1.31892	50	46.6667	48.3333	47.2222	46.6667	41.6667
ENSG00000119900.8	OGFRL1	0.00301498	0.0479595	1.31913	13.8889	11.1111	11.1111	11.1111	11.1111	11.1111
ENSG00000105856.13	HBP1	0.00301498	0.0479359	1.31934	2.77778	0	0	0	0	0
ENSG00000104331.8	IMPAD1	0.00301502	0.0479131	1.31955	2.5	0	0	0	0	0
ENSG00000138600.9	SPPL2A	0.00301502	0.0478895	1.31976	2.5	0	0	0	0	0
ENSG00000198959.11	TGM2	0.00302078	0.0479575	1.31914	30.3571	21.1982	17.8571	23.8095	24.4898	14.2857
ENSG00000250173.1	AC122719.2	0.00302633	0.0479985	1.31877	97.9167	79.4355	95.3125	83.3333	76.7857	40.625
ENSG00000101278.6	RPS10P5	0.00302635	0.0479753	1.31898	65	56.129	60	58.3333	51.4286	50
ENSG00000010278.13	CD9	0.00302637	0.0479521	1.31919	13.3333	7.41935	10	7.5	5.71429	5
ENSG00000115806.12	GORASP2	0.00305109	0.0482729	1.3163	51.2821	45.9057	48.0769	46.1538	46.1538	40.3846
ENSG00000163633.11	C4orf36	0.00309379	0.0487814	1.31175	12.1212	7.62463	10.2273	7.57576	6.49351	4.54545
ENSG00000106400.11	ZNHIT1	0.00309381	0.048758	1.31195	26.3158	22.4109	25.6579	22.3684	22.5564	15.7895
ENSG00000177354.11	C10orf71	0.00314367	0.0493754	1.30649	94.697	68.0352	95.4545	68.1818	57.1429	31.8182
ENSG00000236208.1	C10orf71-AS1	0.00314367	0.0493514	1.3067	94.697	68.0352	95.4545	68.1818	57.1429	31.8182
ENSG00000225493.1	LINC01107	0.0031692	0.0497282	1.3034	100	81.2903	95	83.3333	68.5714	70
ENSG00000159763.3	PIP	0.0031692	0.0497041	1.30361	83.3333	67.7419	79.1667	72.2222	61.9048	41.6667
ENSG00000239677.6	PDZRN3-AS1	0.00319048	0.0500135	1.30091	70.8333	42.7419	65.625	35.4167	17.8571	62.5
ENSG00000164675.10	IQUB	0.00321991	0.05028	1.2986	37.5	29.0323	35.9375	28.125	26.7857	21.875
ENSG00000197119.12	SLC25A29	0.00321996	0.0502566	1.29881	26.6667	22.1505	23.3333	23.8889	17.1429	23.3333
ENSG00000278022.1	AC118658.1	0.00322633	0.0503074	1.29837	100	74.1935	93.75	83.3333	57.1429	37.5
ENSG00000174945.13	AMZ1	0.00322633	0.0502832	1.29858	66.6667	49.4624	45.8333	55.5556	57.1429	25
ENSG00000087502.17	ERGIC2	0.00322637	0.050163	1.29962	11.1111	5.37634	6.94444	4.62963	4.7619	5.55556
ENSG00000110435.11	PDHX	0.00322651	0.0499971	1.30106	11.1111	8.24373	9.72222	8.33333	6.34921	8.33333
ENSG00000149089.12	APIP	0.00322651	0.0499731	1.30126	11.1111	8.24373	9.72222	8.33333	6.34921	8.33333

## Sheet: HyperProm AllClust
ensembl_ID	gene	p.value	FDR	negLog10FDR	meanDura	meanTumor	meanClust1	meanClust2	meanClust3	meanClust4
ENSG00000136147.17	PHF11	6.34244e-12	2.0521e-08	7.6878	11.8056	51.0753	48.9583	59.0278	48.8095	35.4167
ENSG00000265871.1	MIR3174	3.76168e-12	2.02849e-08	7.69283	69.4444	97.8495	100	97.2222	95.2381	100
ENSG00000165071.14	TMEM71	3.64925e-13	3.93571e-09	8.40498	69.0476	94.9309	92.8571	98.8095	91.8367	92.8571
ENSG00000143674.10	MAP3K21	6.46274e-14	1.04551e-09	8.98067	17.3611	41.6667	40.625	44.4444	39.2857	39.5833
ENSG00000232490.6	OSBPL10-AS1	4.02181e-06	0.000459808	3.33742	0	70.9677	75	83.3333	42.8571	75
ENSG00000239389.7	PCDHA13	4.52405e-06	0.000489551	3.3102	25	63.0824	68.0556	67.5926	47.619	66.6667
ENSG00000278901.1	AC005609.1	4.52405e-06	0.000487919	3.31165	25	63.0824	68.0556	67.5926	47.619	66.6667
ENSG00000251000.1	AC008592.3	3.0112e-10	5.12776e-07	6.29007	38.8889	66.6667	66.6667	66.6667	66.6667	66.6667
ENSG00000239636.1	AC004865.2	1.46718e-06	0.000208204	3.68151	35.7143	82.9493	87.5	96.4286	61.2245	71.4286
ENSG00000083307.11	GRHL2	2.08491e-07	5.14941e-05	4.28824	25.4386	65.365	51.3158	82.4561	54.8872	60.5263
ENSG00000254024.1	AP001207.3	2.08491e-07	5.1104e-05	4.29154	25.4386	65.365	51.3158	82.4561	54.8872	60.5263
ENSG00000255366.1	AC120036.4	4.88576e-10	6.32315e-07	6.19907	23.3333	54.8387	55	60	48.5714	50
ENSG00000112053.13	SLC26A8	2.89793e-09	1.76911e-06	5.75225	58.3333	87.0968	82.1429	95.2381	79.5918	85.7143
ENSG00000090376.10	IRAK3	4.43957e-05	0.00238608	2.62231	14.8148	40.5018	36.1111	39.8148	34.9206	61.1111
ENSG00000145692.14	BHMT	6.10596e-10	7.31698e-07	6.13567	53.5714	86.8664	82.1429	94.0476	80.6122	85.7143
ENSG00000184344.3	GDF3	7.22044e-07	0.000124265	3.90565	45	69.6774	67.5	68.3333	77.1429	65
ENSG00000254979.5	AP000781.2	2.21453e-10	3.98062e-07	6.40005	64.5833	99.1935	100	100	100	93.75
ENSG00000260835.1	AC007223.1	4.25361e-10	5.7344e-07	6.24151	66.6667	93.0108	87.5	94.4444	95.2381	95.8333
ENSG00000207577.1	MIR587	2.39467e-05	0.00162091	2.79024	8.33333	74.1935	75	75	71.4286	75
ENSG00000276180.1	HIST1H4I	1.97408e-05	0.00140996	2.85079	19.697	59.2375	47.7273	76.5152	42.8571	59.0909
ENSG00000279430.1	AL590560.2	1.52802e-09	1.09865e-06	5.95914	66.6667	100	100	100	100	100
ENSG00000258082.1	AL391832.3	1.41079e-09	1.17042e-06	5.93166	50	91.9355	75	100	100	87.5
ENSG00000285591.1	AC092617.1	4.5079e-09	2.51471e-06	5.59951	44.4444	94.6237	83.3333	100	100	91.6667
ENSG00000143669.13	LYST	9.26243e-07	0.000155278	3.80889	0	74.1935	37.5	91.6667	100	50
ENSG00000207371.1	RF00019	4.22069e-05	0.00233836	2.63109	0	64.5161	37.5	83.3333	71.4286	50
ENSG00000271811.1	Z97200.1	0.00019873	0.00698145	2.15605	12.5	60.0806	48.4375	66.6667	50	81.25
ENSG00000201558.1	RNVU1-6	0.000301803	0.00947122	2.02359	8.33333	37.0968	31.25	41.6667	35.7143	37.5
ENSG00000233396.7	LINC01719	0.000301803	0.00946205	2.02401	8.33333	37.0968	31.25	41.6667	35.7143	37.5

## Sheet: HypoProm AllClust
ensembl_ID	gene	p.value	FDR	negLog10FDR	meanDura	meanTumor	deltaPct	meanClust1	meanClust2	meanClust3	meanClust4
ENSG00000275322.1	AC103746.1	7.54326e-06	0.000691394	3.16027	50.3788	12.7566	-37.6222	2.84091	17.0455	13.6364	18.1818
ENSG00000231979.1	AL356361.2	1.12383e-06	0.00017566	3.75533	91.6667	19.3548	-72.3118	0	33.3333	14.2857	25
ENSG00000241598.5	KRTAP5-4	1.43858e-08	6.84487e-06	5.16463	100	72.5806	-27.4194	75	79.1667	67.8571	56.25
ENSG00000280916.1	FOXCUT	6.43706e-11	1.73559e-07	6.76055	67.3077	15.8809	-51.4268	21.1538	15.3846	6.59341	23.0769
ENSG00000259375.1	AC087286.3	3.76162e-12	2.43414e-08	7.61365	91.6667	6.45161	-85.2151	12.5	0	0	25
ENSG00000229716.2	RPL23AP19	2.50539e-09	1.55888e-06	5.80719	75	3.22581	-71.7742	0	0	14.2857	0
ENSG00000184574.9	LPAR5	3.55185e-08	1.3681e-05	4.86388	68.0556	31.1828	-36.8728	33.3333	29.1667	28.5714	37.5
ENSG00000258086.1	AC079313.1	4.58189e-07	8.87706e-05	4.05173	87.5	37.0968	-50.4032	50	41.6667	28.5714	12.5
ENSG00000258137.5	AC079313.2	4.58189e-07	8.82422e-05	4.05432	87.5	37.0968	-50.4032	50	41.6667	28.5714	12.5
ENSG00000264371.1	MIR4425	2.79193e-06	0.000359892	3.44383	93.75	42.7419	-51.0081	46.875	54.1667	21.4286	37.5
ENSG00000115008.5	IL1A	1.36204e-06	0.000194995	3.70998	100	51.6129	-48.3871	58.3333	44.4444	52.381	58.3333
ENSG00000179046.8	TRIML2	4.02182e-06	0.00045819	3.33895	100	64.5161	-35.4839	68.75	66.6667	50	75
ENSG00000108679.12	LGALS3BP	5.81393e-07	0.000108109	3.96614	79.1667	51.2097	-27.957	57.8125	55.2083	50	28.125
ENSG00000007306.14	CEACAM7	5.78954e-05	0.00277512	2.55672	83.3333	52.2581	-31.0753	50	55	57.1429	40
ENSG00000105388.15	CEACAM5	5.78954e-05	0.00277102	2.55736	86.1111	60.2151	-25.8961	58.3333	62.5	64.2857	50
ENSG00000267881.1	AC243967.1	5.78954e-05	0.00276692	2.558	86.1111	60.2151	-25.8961	58.3333	62.5	64.2857	50
ENSG00000188389.10	PDCD1	1.08211e-07	3.15421e-05	4.50111	94.0476	65.8986	-28.149	72.3214	66.0714	61.2245	60.7143
ENSG00000267366.1	AP005131.2	1.09679e-05	0.00092897	3.032	91.6667	35.4839	-56.1828	43.75	45.8333	28.5714	0
ENSG00000174914.2	OR9G1	2.67771e-05	0.00169214	2.77156	88.8889	62.3656	-26.5233	66.6667	66.6667	52.381	58.3333
ENSG00000070526.14	ST6GALNAC1	4.86976e-05	0.00255366	2.59284	98.9583	67.7419	-31.2164	76.5625	70.8333	46.4286	78.125
ENSG00000224079.1	AC091729.1	7.99577e-07	0.000134741	3.8705	100	55.6452	-44.3548	68.75	50	42.8571	68.75
ENSG00000257017.8	HP	0.00364743	0.0548131	1.26112	100	54.8387	-45.1613	50	66.6667	42.8571	50
ENSG00000266099.1	MIR5700	4.02181e-06	0.000461439	3.33589	100	29.0323	-70.9677	50	41.6667	0	0
ENSG00000114993.16	RTKN	1.17671e-06	0.000173057	3.76181	61.5385	23.3251	-38.2134	34.6154	26.2821	10.989	13.4615
ENSG00000198898.13	CAPZA2	7.10779e-07	0.000125668	3.90078	58.3333	14.5161	-43.8172	25	8.33333	21.4286	0
ENSG00000279599.1	AC005514.1	4.29212e-07	8.46778e-05	4.07223	68.3333	12.2581	-56.0753	20	18.3333	0	0
ENSG00000166670.9	MMP10	0.000966412	0.0221133	1.65535	100	70.9677	-29.0323	75	75	64.2857	62.5
ENSG00000211710.3	TRBV4-1	0.00134238	0.0275939	1.55919	100	69.3548	-30.6452	75	70.8333	78.5714	37.5
ENSG00000236892.1	AL357833.2	0.00177856	0.0341312	1.46685	100	59.6774	-40.3226	75	70.8333	42.8571	25
ENSG00000176882.5	AL135901.1	1.80631e-07	4.60182e-05	4.33707	83.3333	20.9677	-62.3656	43.75	20.8333	7.14286	0
ENSG00000224547.1	ZNF619P1	1.13585e-08	6.02464e-06	5.22007	91.6667	12.9032	-78.7634	37.5	8.33333	0	0
ENSG00000244255.5	AL645922.1	4.49204e-09	2.54982e-06	5.59349	96.2963	60.9319	-35.3644	75	56.4815	55.5556	55.5556
ENSG00000205029.1	OR5D16	0.000258526	0.00844908	2.07319	100	74.1935	-25.8065	79.1667	75	66.6667	75
ENSG00000225992.1	TRGVA	0.00110302	0.0241626	1.61686	100	48.3871	-51.6129	62.5	58.3333	28.5714	25
ENSG00000277466.1	AP006248.1	4.22069e-05	0.00234238	2.63034	100	35.4839	-64.5161	62.5	41.6667	14.2857	0
ENSG00000216915.2	GPR89P	0.00425642	0.0611529	1.21358	100	61.2903	-38.7097	68.75	62.5	50	62.5
ENSG00000227392.1	HPN-AS1	4.82079e-08	1.65933e-05	4.78007	83.3333	9.67742	-73.6559	37.5	0	0	0
ENSG00000285526.1	AC020907.6	4.82079e-08	1.64186e-05	4.78466	83.3333	9.67742	-73.6559	37.5	0	0	0
ENSG00000206681.1	RNU6-730P	7.84934e-05	0.0035273	2.45256	91.6667	29.0323	-62.6344	50	33.3333	0	25
ENSG00000277692.1	AL121583.1	9.67169e-05	0.00407458	2.38992	91.6667	61.2903	-30.3763	68.75	54.1667	64.2857	62.5

## Sheet: Clust1 HyperProm
ensemblID	gene_name	p.value	results	FDR	meanDura	meanClust1
ENSG00000010319.6	SEMA3G	1.87238e-08	1	3.30788e-06	53.125	98.4375
ENSG00000136147.17	PHF11	2.4163e-08	1	3.2016e-06	11.8056	48.9583
ENSG00000257242.7	LINC01619	7.5906e-08	1	6.70503e-06	4.16667	50
ENSG00000265871.1	MIR3174	6.57388e-07	1	4.35519e-05	69.4444	100
ENSG00000101327.8	PDYN	9.16062e-07	1	5.39459e-05	58.3333	91.0714
ENSG00000285904.1	AC006452.1	1.06817e-06	1	5.66129e-05	27.7778	62.5
ENSG00000144711.15	IQSEC1	1.11125e-06	1	5.35419e-05	4.16667	40
ENSG00000236276.1	NDP-AS1	1.64113e-06	1	7.24831e-05	0	68.75
ENSG00000183742.12	MACC1	5.31865e-06	1	0.000201349	77.0833	100
ENSG00000233834.6	AC005083.1	5.31865e-06	1	0.000187926	77.0833	100
ENSG00000165071.14	TMEM71	7.09571e-06	1	0.000235045	69.0476	92.8571
ENSG00000143674.10	MAP3K21	7.16687e-06	1	0.000223438	17.3611	40.625
ENSG00000232490.6	OSBPL10-AS1	8.2551e-06	1	0.000198873	0	75
ENSG00000138606.19	SHF	9.21863e-06	1	0.000203578	25.5952	61.6071
ENSG00000050344.8	NFE2L3	9.3725e-06	1	0.000198697	30.9524	57.1429
ENSG00000135775.13	COG2	9.56369e-06	1	0.000194952	25.9259	51.3889
ENSG00000131096.10	PYY	1.00255e-05	1	0.000196797	46.2963	89.5833
ENSG00000235568.6	NFAM1	1.03271e-05	1	0.000195478	57.5	93.75
ENSG00000161653.10	NAGS	1.11904e-05	1	0.000204514	43.8596	84.8684
ENSG00000129465.15	RIPK3	1.17581e-05	1	0.000207726	58.3333	89.4231
ENSG00000173557.14	C2orf70	1.18205e-05	1	0.000202092	30.5556	66.6667
ENSG00000236780.5	LINC01829	1.40333e-05	1	0.000218755	47.2222	100
ENSG00000163909.7	HEYL	1.9262e-05	1	0.000291681	40.625	79.6875
ENSG00000260035.1	AC051619.8	2.16397e-05	1	0.000318584	19.9074	47.9167
ENSG00000239389.7	PCDHA13	2.34769e-05	1	0.00032744	25	68.0556
ENSG00000278901.1	AC005609.1	2.34769e-05	1	0.000319045	25	68.0556
ENSG00000179447.2	AL049647.1	3.03158e-05	1	0.000391887	72.2222	100
ENSG00000251000.1	AC008592.3	3.03158e-05	1	0.000382556	38.8889	66.6667
ENSG00000136490.8	LIMD2	3.76355e-05	1	0.00046388	19.697	40.9091
ENSG00000197757.7	HOXC6	3.92788e-05	1	0.000473131	4.48718	28.8462
ENSG00000239636.1	AC004865.2	4.20939e-05	1	0.000495773	35.7143	87.5
ENSG00000083307.11	GRHL2	4.31491e-05	1	0.000497153	25.4386	51.3158
ENSG00000254024.1	AP001207.3	4.31491e-05	1	0.000486575	25.4386	51.3158
ENSG00000188505.4	NCCRP1	4.3606e-05	1	0.000481482	29.7619	55.3571
ENSG00000255366.1	AC120036.4	4.38455e-05	1	0.000474247	23.3333	55
ENSG00000279369.1	AC046185.3	4.66781e-05	1	0.000494788	20.8333	42.7083
ENSG00000207924.3	MIR196A2	4.84483e-05	1	0.000503482	5.83333	32.5
ENSG00000175274.18	TP53I11	4.86842e-05	1	0.000496205	26.3889	47.2222
ENSG00000263527.1	MIR4526	4.92978e-05	1	0.000492978	4.7619	51.7857
ENSG00000122756.14	CNTFR	5.51311e-05	1	0.000541102	20.8333	41.25
ENSG00000121900.18	TMEM54	6.03848e-05	1	0.000571499	0	22.5
ENSG00000222627.1	RNU2-37P	6.55758e-05	1	0.00060974	19.4444	47.9167
ENSG00000273980.1	AL592071.1	8.95749e-05	1	0.000778274	25	100
ENSG00000211454.13	AKR7L	9.08577e-05	1	0.000776687	42.8571	78.5714
ENSG00000272516.1	AL158211.4	9.65801e-05	1	0.000799804	75	98.2143
ENSG00000136732.15	GYPC	9.94217e-05	1	0.000810669	9.61538	30.7692
ENSG00000005108.15	THSD7A	0.000110643	1	0.000862368	5.55556	29.1667
ENSG00000179403.11	VWA1	0.000114339	1	0.000878252	40.2778	64.5833
ENSG00000225285.1	LINC01770	0.000114339	1	0.000865706	40.2778	64.5833
ENSG00000169594.13	BNC1	0.000122666	1	0.000915675	31.7204	56.0484
ENSG00000178226.10	PRSS36	0.000123508	1	0.000909157	66.6667	87.5
ENSG00000225556.1	C2CD4D	0.000131852	1	0.000944347	30.5556	73.6111
ENSG00000201134.1	RF00019	0.000132882	1	0.000939035	43.0556	91.6667
ENSG00000234614.1	AL450992.2	0.000132882	1	0.000926679	43.0556	91.6667
ENSG00000112053.13	SLC26A8	0.00013456	1	0.000926195	58.3333	82.1429
ENSG00000234602.7	MCIDAS	0.000136654	1	0.000928547	16.6667	37.5
ENSG00000090376.10	IRAK3	0.000150865	1	0.00101213	14.8148	36.1111
ENSG00000261629.1	AC005692.2	0.000155263	1	0.000991436	62.5	100
ENSG00000259932.1	AC051619.7	0.000179717	1	0.00109483	3.84615	29.8077
ENSG00000271071.1	AL513548.2	0.000183342	1	0.00110422	31.9444	58.3333
ENSG00000145692.14	BHMT	0.000201666	1	0.00120093	53.5714	82.1429
ENSG00000277119.1	RF02210	0.000206632	1	0.00121683	1.85185	22.2222
ENSG00000184344.3	GDF3	0.000213907	1	0.00123229	45	67.5
ENSG00000207639.1	MIR193B	0.000221524	1	0.00126245	30.8333	70
ENSG00000139209.15	SLC38A4	0.000257435	1	0.00142126	58.9744	82.6923
ENSG00000175785.12	PRIMA1	0.000258793	1	0.00141402	24.3056	44.7917
ENSG00000226969.1	AL391845.1	0.000259664	1	0.0014043	21.9697	42.0455
ENSG00000254979.5	AP000781.2	0.000272622	1	0.00145949	64.5833	100
ENSG00000088881.20	EBF4	0.000282508	1	0.00149729	29.6296	50
ENSG00000199130.3	MIR365A	0.000316843	1	0.00164634	56.25	100
ENSG00000239608.1	RUVBL1-AS1	0.000319247	1	0.00162693	19.0476	50
ENSG00000260835.1	AC007223.1	0.000363787	1	0.00180194	66.6667	87.5
ENSG00000136383.6	ALPK3	0.000365085	1	0.00179162	69.697	93.1818
ENSG00000163823.3	CCR1	0.000386706	1	0.00188031	60	82.5
ENSG00000165953.9	SERPINA12	0.000386706	1	0.00186322	60	82.5
ENSG00000176490.4	DIRAS1	0.000394582	1	0.00188404	36.4583	57.8125
ENSG00000245552.6	AP000787.1	0.000417194	1	0.00197422	28.4722	48.9583
ENSG00000215458.8	AATBC	0.000420788	1	0.00197361	66.6667	92.8571
ENSG00000168062.9	BATF2	0.000446113	1	0.00207403	64.5833	90.625
ENSG00000207577.1	MIR587	0.000450313	1	0.00203988	8.33333	75
ENSG00000239482.6	AC112487.1	0.000450313	1	0.00202259	8.33333	75
ENSG00000285555.1	AC005293.1	0.000453816	1	0.00198779	50	81.25
ENSG00000105419.17	MEIS3	0.000475613	1	0.00206619	4.7619	26.7857
ENSG00000161132.6	AC007663.1	0.000487313	1	0.0020998	8.33333	43.75
ENSG00000283726.1	MIR5193	0.000502188	1	0.00214645	58.3333	100
ENSG00000184414.2	IRS3P	0.000510706	1	0.00216539	1.38889	27.0833
ENSG00000276180.1	HIST1H4I	0.000517052	1	0.0021749	19.697	47.7273
ENSG00000159212.12	CLIC6	0.00052918	1	0.00219113	31.4103	59.6154
ENSG00000125618.16	PAX8	0.000569398	1	0.00232139	58.3333	82.1429
ENSG00000256050.2	AL583722.1	0.000576659	1	0.00233305	68.3333	90
ENSG00000224447.1	HIST1H1PS2	0.000701651	1	0.00277519	56.1111	80
ENSG00000252839.1	RNU6-419P	0.000747072	1	0.00286919	61.1111	97.9167
ENSG00000258376.2	AC004846.1	0.000747072	1	0.00284855	61.1111	97.9167
ENSG00000226063.1	AC009531.1	0.000830073	1	0.00309816	17.5	40
ENSG00000127603.25	MACF1	0.00083591	1	0.00309813	16.6667	39.7727
ENSG00000232233.1	LINC02043	0.000909727	1	0.0033483	5.55556	29.1667
ENSG00000124610.4	HIST1H1A	0.000940738	1	0.00343856	61.2745	82.3529
ENSG00000197355.10	UAP1L1	0.00103642	1	0.00366201	33.3333	57.1429
ENSG00000169894.17	MUC3A	0.00105113	1	0.0036894	66.6667	100
ENSG00000279430.1	AL590560.2	0.00105113	1	0.00366513	66.6667	100
ENSG00000119614.2	VSX2	0.00114642	1	0.00397125	23.7179	45.1923
ENSG00000099617.3	EFNA2	0.00119091	1	0.00409859	25	54.1667
ENSG00000275836.1	MIR6068	0.00130458	1	0.004404	18.3333	42.5
ENSG00000266313.1	AC026254.2	0.00131393	1	0.00440749	2.77778	25
ENSG00000222032.1	AC112721.2	0.00142724	1	0.00475745	36.1111	62.5
ENSG00000233608.3	TWIST2	0.00158529	1	0.00521864	46.6667	77.5
ENSG00000260310.1	AC027277.2	0.0016022	1	0.00524177	30.5556	58.3333
ENSG00000125520.13	SLC2A4RG	0.00179107	1	0.00578822	18.9394	45.4545
ENSG00000183615.5	FAM167B	0.00179958	1	0.00578047	42.7083	65.625
ENSG00000206549.13	PRSS50	0.00188586	1	0.00598507	10.4167	32.8125
ENSG00000226074.4	PRSS44	0.00188586	1	0.00594944	10.4167	32.8125
ENSG00000284672.1	AC109583.3	0.00188586	1	0.00591424	10.4167	32.8125
ENSG00000260740.2	AC026471.3	0.00223278	1	0.00684032	60	80
ENSG00000255260.1	KC877392.1	0.00244838	1	0.00741509	25	87.5
ENSG00000280639.1	LINC02204	0.00251077	1	0.00756084	43.3333	72.5
ENSG00000204963.5	PCDHA7	0.00251077	1	0.00751812	33.3333	62.5
ENSG00000223903.1	RPL23P4	0.00259061	1	0.00746209	0	50
ENSG00000272814.1	AC093732.2	0.00259061	1	0.00742175	0	50
ENSG00000175868.13	CALCB	0.00289384	1	0.00824588	10.7143	35.7143
ENSG00000201157.1	RF00091	0.00323644	1	0.009124	41.6667	100
ENSG00000116251.10	RPL22	0.00342943	1	0.00951622	38.5417	71.875
ENSG00000102878.16	HSF4	0.0034333	1	0.00947735	30.8824	54.4118
ENSG00000258082.1	AL391832.3	0.00396789	1	0.0102087	50	75
ENSG00000261299.1	C2orf69P3	0.00396789	1	0.0101593	50	75
ENSG00000189409.13	MMP23B	0.00429363	1	0.0108881	25.7576	48.8636
ENSG00000224163.4	AC025594.1	0.00437788	1	0.0110489	16.6667	75
ENSG00000272203.1	AC004775.1	0.0044914	1	0.0112817	58.3333	89.5833
ENSG00000213694.4	S1PR3	0.0047614	1	0.0119035	41.6667	68.75
ENSG00000258752.1	AL357093.2	0.00480566	1	0.0119019	8.33333	62.5
ENSG00000099814.15	CEP170B	0.00486761	1	0.0118886	32.2917	56.25
ENSG00000285591.1	AC092617.1	0.00489603	1	0.0119032	44.4444	83.3333
ENSG00000252848.1	RNA5SP230	0.00499044	1	0.0120773	47.9167	71.875
ENSG00000205710.3	C17orf107	0.00515261	1	0.0124131	51.1905	79.4643
ENSG00000102539.5	MLNR	0.00544502	1	0.0130582	46.7949	67.3077
ENSG00000236526.1	AL035448.1	0.00555953	1	0.0132728	47.619	76.7857
ENSG00000285966.1	AC007686.4	0.00567585	1	0.0133698	58.3333	87.5
ENSG00000277129.1	AC012531.4	0.00574878	1	0.0134223	25	50
ENSG00000228426.1	AL645634.1	0.00640267	1	0.0145018	4.16667	31.25
ENSG00000162654.8	GBP4	0.00679676	1	0.0153289	21.875	57.8125
ENSG00000284734.1	AC099063.4	0.00679676	1	0.0152639	21.875	57.8125
ENSG00000274817.1	AC012531.3	0.00790995	1	0.0176889	15.7407	37.5
ENSG00000271981.1	AL158211.2	0.00834692	1	0.0185099	57.5758	78.4091
ENSG00000197099.8	AC068631.1	0.0100937	1	0.0218354	4.16667	27.0833
ENSG00000197140.14	ADAM32	0.0105541	1	0.0220224	31.25	59.375
ENSG00000276771.1	RF01976	0.011363	1	0.0234333	51.1905	87.5
ENSG00000090534.19	THPO	0.0118137	1	0.0242684	38.0952	60.7143
ENSG00000283383.1	AC108477.1	0.012842	1	0.0259782	66.6667	93.75
ENSG00000266431.1	MIR5580	0.0132376	1	0.0263757	54.1667	76.5625
ENSG00000119888.10	EPCAM	0.0150769	1	0.0288475	0	37.5
ENSG00000143669.13	LYST	0.0150769	1	0.0287437	0	37.5
ENSG00000207371.1	RF00019	0.0150769	1	0.0286407	0	37.5
ENSG00000234690.6	AC106869.1	0.0150769	1	0.0285384	0	37.5
ENSG00000248329.5	APELA	0.0150769	1	0.0284369	0	37.5
ENSG00000254295.1	AC008429.3	0.0150769	1	0.028336	0	37.5
ENSG00000258949.1	AL049870.3	0.0150769	1	0.0282359	0	37.5
ENSG00000262837.1	AC027801.4	0.0150769	1	0.0281365	0	37.5
ENSG00000267364.1	AC022706.1	0.0150769	1	0.0280378	0	37.5
ENSG00000270050.1	AL035427.1	0.0150769	1	0.0279397	0	37.5
ENSG00000278873.1	PRO1804	0.0150769	1	0.0278424	0	37.5
ENSG00000240470.3	RN7SL346P	0.0150769	1	0.0277457	0	37.5
ENSG00000100628.11	ASB2	0.0154369	1	0.0283099	60	80
ENSG00000284713.1	AP003071.5	0.0154482	1	0.0282329	54.1667	81.25
ENSG00000283828.1	AL137002.2	0.0160304	1	0.0291963	18.0556	39.5833
ENSG00000253179.1	CALCP	0.0165131	1	0.0299725	12.5	40.625
ENSG00000273542.1	HIST1H4K	0.0168175	1	0.0304207	38.8889	70.8333
ENSG00000148655.14	LRMDA	0.0189836	1	0.0338765	31.9444	58.3333
ENSG00000236842.1	AC010997.2	0.0189836	1	0.0337628	31.9444	58.3333
ENSG00000204961.6	PCDHA9	0.01933	1	0.0342639	52.7778	79.1667
ENSG00000213468.6	FIRRE	0.0195644	1	0.0344489	38.8889	60.4167
ENSG00000274396.1	RF01978	0.0203214	1	0.0354288	62.8205	92.3077
ENSG00000274864.1	RF01977	0.0203214	1	0.0353126	62.8205	92.3077
ENSG00000277694.1	RF01979	0.0203214	1	0.0351972	62.8205	92.3077
ENSG00000284874.1	SEPT5-GP1BB	0.0214445	1	0.0366633	29.1667	50
ENSG00000229282.2	AL031963.2	0.0220907	1	0.0375258	41.6667	66.6667
ENSG00000261469.1	AC020978.4	0.0221171	1	0.0374507	20.1389	41.6667
ENSG00000261716.2	HIST2H2BC	0.0227307	1	0.038367	8.33333	37.5
ENSG00000272196.2	HIST2H2AA4	0.0227307	1	0.0382452	8.33333	37.5
ENSG00000246526.2	LINC002481	0.0227307	1	0.0381242	33.3333	62.5
ENSG00000271811.1	Z97200.1	0.0239479	1	0.039788	12.5	48.4375
ENSG00000188921.13	HACD4	0.0270564	1	0.0431925	8.33333	50
ENSG00000211706.2	TRBV6-1	0.0270564	1	0.0430627	8.33333	50
ENSG00000233456.1	LINC01077	0.0270564	1	0.0428057	58.3333	100
ENSG00000240669.1	AC023424.1	0.0270564	1	0.0426783	58.3333	100
ENSG00000044115.20	CTNNA1	0.0270564	1	0.0425516	58.3333	100
ENSG00000201558.1	RNVU1-6	0.0316346	1	0.0490243	8.33333	31.25
ENSG00000233396.7	LINC01719	0.0316346	1	0.0488814	8.33333	31.25
ENSG00000250819.1	LINC02493	0.0317786	1	0.0489613	41.6667	87.5
ENSG00000245025.2	AC107959.1	0.0317786	1	0.0488193	41.6667	87.5
ENSG00000256298.1	AC135388.1	0.0319469	1	0.0486547	38.8889	62.5
ENSG00000230739.1	AL392003.2	0.0327313	1	0.0488664	54.1667	75
ENSG00000235597.1	LINC01102	0.0327313	1	0.0487291	54.1667	75
ENSG00000206172.8	HBA1	0.0327313	1	0.0485926	29.1667	50
ENSG00000253475.1	AC103769.1	0.0327313	1	0.0484569	29.1667	50

## Sheet: Clust1 HypoProm
ensemblID	gene_name	p.value	FDR	meanDura	meanClust1
ENSG00000275322.1	AC103746.1	1.42259e-09	7.53971e-07	50.3788	2.84091
ENSG00000231979.1	AL356361.2	1.30315e-08	3.45334e-06	91.6667	0
ENSG00000241598.5	KRTAP5-4	2.64672e-08	2.80553e-06	100	75
ENSG00000278905.1	AC106818.1	2.50691e-07	1.89809e-05	80.9524	16.0714
ENSG00000280916.1	FOXCUT	3.07345e-06	0.000125302	67.3077	21.1538
ENSG00000231764.8	DLX6-AS1	7.66819e-06	0.000225786	56.8627	25
ENSG00000274709.1	RF01778	7.66819e-06	0.000213902	56.8627	25
ENSG00000103365.15	GGA2	8.2551e-06	0.00021876	100	25
ENSG00000259874.1	AC034105.2	8.2551e-06	0.000208343	100	25
ENSG00000177669.3	MBOAT4	8.70863e-06	0.000200677	100	78.125
ENSG00000204872.4	NAT8B	1.23065e-05	0.000203827	91.6667	12.5
ENSG00000259375.1	AC087286.3	1.23065e-05	0.000197651	91.6667	12.5
ENSG00000162078.11	ZG16B	2.28625e-05	0.00032749	87.5	62.5
ENSG00000128739.22	SNRPN	2.92379e-05	0.000387402	100	79.6875
ENSG00000283210.1	MIR1322	5.52091e-05	0.000532015	46.6667	22.5
ENSG00000100629.16	CEP128	7.55807e-05	0.000690651	100	80
ENSG00000184785.5	SMIM10	8.19194e-05	0.000735886	64.5833	18.75
ENSG00000229716.2	RPL23AP19	8.95749e-05	0.000791245	75	0
ENSG00000259288.6	BUB1B-PAK6	9.61267e-05	0.000808685	60.4167	31.25
ENSG00000206168.1	Z69890.1	0.000105223	0.000844969	45.8333	25
ENSG00000198908.11	BHLHB9	0.00010888	0.00086129	86.1111	29.1667
ENSG00000243836.5	WDR86-AS1	0.000129139	0.000937584	33.3333	12.5
ENSG00000184574.9	LPAR5	0.000154035	0.00102048	68.0556	33.3333
ENSG00000258086.1	AC079313.1	0.000155263	0.00101592	87.5	50
ENSG00000258137.5	AC079313.2	0.000155263	0.00100353	87.5	50
ENSG00000187260.15	WDR86	0.000155795	0.00098299	38.4615	18.2692
ENSG00000207611.1	MIR149	0.000160462	0.00100053	80	56.25
ENSG00000218416.4	AC110619.1	0.000160462	0.000988896	80	56.25
ENSG00000207780.1	MIR648	0.000211441	0.00123147	97.9167	65.625
ENSG00000285040.1	AC092723.4	0.000231406	0.00130474	72.2222	25
ENSG00000285700.1	AC104260.3	0.000250901	0.00139976	100	37.5
ENSG00000254362.1	AC011726.3	0.000313162	0.00164332	83.3333	12.5
ENSG00000264371.1	MIR4425	0.000316939	0.00163085	93.75	46.875
ENSG00000177426.20	TGIF1	0.000319762	0.00161404	86.1111	58.3333
ENSG00000115008.5	IL1A	0.000325245	0.00162623	100	58.3333
ENSG00000232075.1	MRPL35P2	0.000450313	0.00207535	91.6667	25
ENSG00000270082.1	AC010531.7	0.000450313	0.00205746	91.6667	25
ENSG00000179046.8	TRIML2	0.000453816	0.0020212	100	68.75
ENSG00000236156.2	CHCHD4P3	0.000453816	0.00200435	100	68.75
ENSG00000225062.1	CATIP-AS1	0.000521212	0.00217514	22.2222	2.08333
ENSG00000235499.1	AC073046.1	0.00053946	0.00221639	45.8333	23.4375
ENSG00000181631.6	P2RY13	0.000630414	0.00253121	91.6667	70.8333
ENSG00000108679.12	LGALS3BP	0.000654437	0.00260791	79.1667	57.8125
ENSG00000117226.11	GBP3	0.000703715	0.00276273	95.8333	62.5
ENSG00000127507.17	ADGRE2	0.000703715	0.00274242	45.8333	12.5
ENSG00000258776.1	AL161757.4	0.000712585	0.00275672	66.6667	0
ENSG00000007306.14	CEACAM7	0.000818142	0.00309725	83.3333	50
ENSG00000169575.4	VPREB1	0.000827519	0.00311053	93.3333	70
ENSG00000174945.13	AMZ1	0.0010067	0.00365445	66.6667	45.8333
ENSG00000264399.1	MIR4736	0.0010067	0.00362959	66.6667	45.8333
ENSG00000105388.15	CEACAM5	0.00102355	0.00366542	86.1111	58.3333
ENSG00000267881.1	AC243967.1	0.00102355	0.00364082	86.1111	58.3333
ENSG00000188389.10	PDCD1	0.00122267	0.00418074	94.0476	72.3214
ENSG00000164825.3	DEFB1	0.00128869	0.00437823	93.75	68.75
ENSG00000127951.6	FGL2	0.00157099	0.00520389	60	35
ENSG00000267366.1	AP005131.2	0.00166453	0.00541226	91.6667	43.75
ENSG00000174914.2	OR9G1	0.00182288	0.00582004	88.8889	66.6667
ENSG00000178175.11	ZNF366	0.00196023	0.00611131	85	65
ENSG00000070526.14	ST6GALNAC1	0.00196646	0.00609488	98.9583	76.5625
ENSG00000137673.8	MMP7	0.0021071	0.00649281	76.3889	50
ENSG00000224079.1	AC091729.1	0.00242597	0.00738943	100	68.75
ENSG00000237568.1	AC099063.1	0.00259061	0.00771362	100	50
ENSG00000248673.1	LINC01331	0.00259061	0.00767053	100	50
ENSG00000257017.8	HP	0.00259061	0.00762791	100	50
ENSG00000259281.1	LINGO1-AS2	0.00259061	0.00758577	100	50
ENSG00000261273.1	AC138512.1	0.00259061	0.00754409	100	50
ENSG00000266099.1	MIR5700	0.00259061	0.00750286	100	50
ENSG00000254122.2	PCDHGB7	0.00310155	0.00879048	80.2083	57.8125
ENSG00000284699.1	AL445648.1	0.00323644	0.00907573	58.3333	0
ENSG00000202300.1	RNU6-487P	0.00326374	0.00910413	87.5	56.25
ENSG00000114993.16	RTKN	0.00344391	0.00945737	61.5385	34.6154
ENSG00000230749.4	MEIS1-AS2	0.00345807	0.00944731	48.6111	19.7917
ENSG00000198898.13	CAPZA2	0.00348125	0.00946186	58.3333	25
ENSG00000279599.1	AC005514.1	0.00361057	0.00976328	68.3333	20
ENSG00000173198.5	CYSLTR1	0.00366125	0.00985007	80.5556	50
ENSG00000163132.6	MSX1	0.0037318	0.00998916	36.7117	13.5135
ENSG00000244578.1	LINC01391	0.00374965	0.00998649	71.2121	48.8636
ENSG00000166670.9	MMP10	0.00396789	0.0105149	100	75
ENSG00000211710.3	TRBV4-1	0.00396789	0.0104626	100	75
ENSG00000256321.5	AC087258.1	0.00396789	0.0104108	100	75
ENSG00000268707.1	AL158151.4	0.00396789	0.0103595	100	75
ENSG00000227751.1	AC004824.1	0.00396789	0.0103087	100	75
ENSG00000236892.1	AL357833.2	0.00396789	0.0102585	100	75
ENSG00000176882.5	AL135901.1	0.00407099	0.0103732	83.3333	43.75
ENSG00000224547.1	ZNF619P1	0.00480566	0.0119577	91.6667	37.5
ENSG00000215845.10	TSTD1	0.004842	0.0119361	78.125	51.5625
ENSG00000270149.5	AL591806.3	0.004842	0.0118808	78.125	51.5625
ENSG00000099810.19	MTAP	0.00567585	0.0134897	41.6667	12.5
ENSG00000264545.1	AL359922.1	0.00567585	0.0134295	41.6667	12.5
ENSG00000207744.1	MIR10B	0.0056972	0.0133607	52.1739	23.3696
ENSG00000124256.14	ZBP1	0.00596368	0.0138629	97.2222	70.8333
ENSG00000047648.21	ARHGAP6	0.00623876	0.014439	75	46.5909
ENSG00000212607.1	SNORA3B	0.00640267	0.014754	95.8333	68.75
ENSG00000230039.1	AL450487.1	0.00640267	0.0146901	95.8333	68.75
ENSG00000258976.1	AC013451.2	0.00640267	0.0146268	95.8333	68.75
ENSG00000100342.20	APOL1	0.00640267	0.014564	45.8333	18.75
ENSG00000262213.1	AC144836.1	0.00832402	0.0185367	30.5556	0
ENSG00000244255.5	AL645922.1	0.00868695	0.0191837	96.2963	75
ENSG00000155962.12	CLIC2	0.00894968	0.0196819	58.3333	20.8333
ENSG00000205029.1	OR5D16	0.00906887	0.0198616	100	79.1667
ENSG00000256633.1	AP005019.1	0.00997126	0.021748	72.2222	50
ENSG00000132357.13	CARD6	0.0100211	0.021767	80	37.5
ENSG00000170166.5	HOXD4	0.0101105	0.0217829	47.2222	19.9074
ENSG00000278500.1	AC009336.2	0.0101105	0.0216947	47.2222	19.9074
ENSG00000267174.5	AC011472.2	0.0104602	0.0223544	50	0
ENSG00000203804.4	ADAMTSL4-AS1	0.0104602	0.0222646	50	0
ENSG00000232807.2	AL137186.2	0.0104602	0.0221755	50	0
ENSG00000145075.12	CCDC39	0.0105219	0.0222177	66.6667	12.5
ENSG00000211918.1	IGHD2-15	0.0105219	0.0221295	66.6667	12.5
ENSG00000285336.1	AC108734.4	0.0105219	0.022042	66.6667	12.5
ENSG00000207940.1	MIR567	0.0107291	0.0222996	75	54.1667
ENSG00000132744.7	ACY3	0.0109374	0.0226438	93.1818	63.6364
ENSG00000145020.15	AMT	0.0122325	0.0250317	88.6364	63.6364
ENSG00000247993.2	FOXD1-AS1	0.0123588	0.0251929	27.381	1.78571
ENSG00000211917.1	IGHD3-16	0.012842	0.0260777	83.3333	56.25
ENSG00000199426.1	RNU1-108P	0.0131976	0.0265958	100	75
ENSG00000233536.2	AP000943.1	0.0131976	0.0264951	75	50
ENSG00000255666.6	AP000943.2	0.0131976	0.0263951	75	50
ENSG00000094841.13	UPRT	0.0139694	0.0277296	69.7917	45.3125
ENSG00000145391.13	SETD7	0.0150769	0.0298163	100	62.5
ENSG00000151632.17	AKR1C2	0.0150769	0.0297054	100	62.5
ENSG00000217644.5	AL355864.1	0.0150769	0.0295954	100	62.5
ENSG00000225992.1	TRGVA	0.0150769	0.0294862	100	62.5
ENSG00000229940.1	TSPY22P	0.0150769	0.0293778	100	62.5
ENSG00000258435.1	AC048337.1	0.0150769	0.0292702	100	62.5
ENSG00000264304.1	AC024267.3	0.0150769	0.0291634	100	62.5
ENSG00000270467.1	IGHV3OR16-12	0.0150769	0.0290573	100	62.5
ENSG00000277466.1	AP006248.1	0.0150769	0.028952	100	62.5
ENSG00000068400.13	GRIPAP1	0.0175417	0.0316229	78.0303	53.4091
ENSG00000201616.1	RNU1-91P	0.0185139	0.0332622	87.5	43.75
ENSG00000255301.1	AP002893.1	0.0186187	0.0333376	58.3333	37.5
ENSG00000143595.12	AQP10	0.0195136	0.0344739	87.5	50
ENSG00000265460.6	AC015910.1	0.0198001	0.0347485	75	25
ENSG00000253138.5	LINC00967	0.0198001	0.0346338	75	25
ENSG00000186787.8	SPIN2B	0.020546	0.0354702	86.9048	55.3571
ENSG00000226310.1	AL022157.1	0.020546	0.035355	86.9048	55.3571
ENSG00000102383.13	ZDHHC15	0.0214264	0.0367508	81.0606	56.8182
ENSG00000216915.2	GPR89P	0.021752	0.0370693	100	68.75
ENSG00000259945.1	AC027682.2	0.0233252	0.038998	87.5	62.5
ENSG00000260894.1	AC027682.3	0.0233252	0.0388754	87.5	62.5
ENSG00000185010.14	F8	0.0254073	0.0420808	77.5	48.75
ENSG00000165775.17	FUNDC2	0.0262035	0.0432643	79.5455	53.4091
ENSG00000224031.1	TCEAL3-AS1	0.0269724	0.0443955	83.3333	37.5
ENSG00000227392.1	HPN-AS1	0.0269724	0.0442581	83.3333	37.5
ENSG00000236390.1	AC092800.1	0.0269724	0.0441215	83.3333	37.5
ENSG00000253819.1	LINC01151	0.0269724	0.0439857	83.3333	37.5
ENSG00000259704.1	AC124248.1	0.0269724	0.0438508	83.3333	37.5
ENSG00000285526.1	AC020907.6	0.0269724	0.0437167	83.3333	37.5
ENSG00000167766.18	ZNF83	0.0270564	0.0437192	91.6667	50
ENSG00000206681.1	RNU6-730P	0.0270564	0.0435863	91.6667	50
ENSG00000218052.5	ADAMTS7P4	0.0270564	0.0434542	91.6667	50
ENSG00000271278.1	ELOCP33	0.0270564	0.0433229	91.6667	50
ENSG00000259630.2	AC104046.1	0.0270564	0.0429338	41.6667	0
ENSG00000198947.15	DMD	0.0290527	0.045556	83.3333	54.1667
ENSG00000233858.4	LINC02599	0.0316346	0.0494582	91.6667	68.75
ENSG00000254081.1	LINC01299	0.0316346	0.0493127	66.6667	43.75
ENSG00000277692.1	AL121583.1	0.0316346	0.0491681	91.6667	68.75
ENSG00000253884.1	AC022616.5	0.0319469	0.048936	94.4444	70.8333
ENSG00000255166.1	AC022616.7	0.0319469	0.0487949	94.4444	70.8333
ENSG00000158301.18	GPRASP2	0.0321747	0.0488613	83.3333	55
ENSG00000102096.9	PIM2	0.0322872	0.048892	80.1282	55.7692
ENSG00000147036.11	LANCL3	0.0327313	0.0494233	95.8333	75
ENSG00000222321.1	MIR1912	0.0327313	0.0492829	95.8333	75
ENSG00000276158.2	MIR1264	0.0327313	0.0491433	95.8333	75
ENSG00000266509.1	MIR3934	0.0327313	0.0490044	70.8333	50
ENSG00000272549.1	LINC02538	0.0334131	0.0493285	48.8095	17.8571
ENSG00000147140.15	NONO	0.0337466	0.0496825	83.3333	55.3571

## Sheet: Clust2 HyperProm
ensemblID	gene_name	p.value	meanDura	meanClust2
ENSG00000272814.1	AC093732.2	5.30625e-29	0	100
ENSG00000258082.1	AL391832.3	6.36664e-22	50	100
ENSG00000272142.1	LYRM4-AS1	6.36664e-22	50	100
ENSG00000274356.1	AL355987.5	7.40781e-18	33.3333	66.6667
ENSG00000233016.6	SNHG7	7.40781e-18	0	33.3333
ENSG00000222032.1	AC112721.2	7.085e-17	36.1111	100
ENSG00000224514.2	LINC00620	2.42814e-16	14.2857	42.8571
ENSG00000135299.16	ANKRD6	4.28711e-16	25	72.9167
ENSG00000165953.9	SERPINA12	2.98205e-15	60	98.3333
ENSG00000122756.14	CNTFR	4.55493e-15	20.8333	62.5
ENSG00000251533.2	LINC00605	4.76454e-15	0	25
ENSG00000154080.13	CHST9	7.14248e-15	22.2222	55.5556
ENSG00000236276.1	NDP-AS1	1.90018e-14	0	91.6667
ENSG00000269547.1	AC011455.2	2.126e-14	51.3889	83.3333
ENSG00000138744.14	NAAA	6.34125e-14	20.8333	49.1667
ENSG00000136193.16	SCRN1	6.39646e-14	30.2083	64.0625
ENSG00000227014.6	AC007285.1	6.39646e-14	30.2083	64.0625
ENSG00000083307.11	GRHL2	1.87167e-13	25.4386	82.4561
ENSG00000254024.1	AP001207.3	1.87167e-13	25.4386	82.4561
ENSG00000136147.17	PHF11	7.79796e-13	11.8056	59.0278
ENSG00000112053.13	SLC26A8	8.12235e-13	58.3333	95.2381
ENSG00000263527.1	MIR4526	8.23905e-13	4.7619	89.2857
ENSG00000188505.4	NCCRP1	2.28576e-12	29.7619	86.9048
ENSG00000133488.14	SEC14L4	2.53002e-12	60.6061	99.2424
ENSG00000165071.14	TMEM71	7.17925e-12	69.0476	98.8095
ENSG00000261373.1	VPS9D1-AS1	8.76894e-12	40.2778	91.6667
ENSG00000285517.1	LINC00941	1.0254e-11	16.6667	47.2222
ENSG00000121900.18	TMEM54	1.21036e-11	0	35
ENSG00000112293.14	GPLD1	1.99681e-11	0	22.5
ENSG00000112294.12	ALDH5A1	1.99681e-11	0	22.5
ENSG00000111696.11	NT5DC3	2.05683e-11	9.16667	35
ENSG00000257327.1	AC012555.1	2.05683e-11	9.16667	35
ENSG00000222627.1	RNU2-37P	2.48522e-11	19.4444	62.5
ENSG00000173557.14	C2orf70	2.6127e-11	30.5556	78.8889
ENSG00000285904.1	AC006452.1	2.63923e-11	27.7778	66.6667
ENSG00000239608.1	RUVBL1-AS1	2.8342e-11	19.0476	67.8571
ENSG00000183628.12	DGCR6	2.87209e-11	0.595238	27.9762
ENSG00000283809.1	AC007326.4	2.87209e-11	0.595238	27.9762
ENSG00000092964.17	DPYSL2	3.03233e-11	0.595238	32.7381
ENSG00000240694.8	PNMA2	3.03233e-11	0.595238	32.7381
ENSG00000160584.15	SIK3	4.172e-11	2.77778	30.5556
ENSG00000184414.2	IRS3P	4.48443e-11	1.38889	48.6111
ENSG00000143674.10	MAP3K21	4.89951e-11	17.3611	44.4444
ENSG00000004468.12	CD38	4.99836e-11	27.0833	50
ENSG00000143669.13	LYST	5.31353e-11	0	91.6667
ENSG00000144791.9	LIMD1	5.31353e-11	0	91.6667
ENSG00000253351.1	LINC01298	5.31353e-11	0	91.6667
ENSG00000205744.9	DENND1C	6.40805e-11	41.6667	89.8148
ENSG00000175274.18	TP53I11	6.44929e-11	26.3889	56.0185
ENSG00000268681.1	COX6CP7	9.45203e-11	41.6667	80.9524
ENSG00000207808.1	MIR27A	1.10214e-10	58.3333	94.697
ENSG00000207980.1	MIR23A	1.10214e-10	58.3333	94.697
ENSG00000284387.1	MIR24-2	1.10214e-10	58.3333	94.697
ENSG00000259814.1	AC102941.1	1.29059e-10	54.1667	100
ENSG00000257242.7	LINC01619	1.29059e-10	4.16667	50
ENSG00000284874.1	SEPT5-GP1BB	1.29059e-10	29.1667	75
ENSG00000249086.1	AC051649.1	1.29059e-10	0	45.8333
ENSG00000183615.5	FAM167B	1.30563e-10	42.7083	92.7083
ENSG00000116251.10	RPL22	1.41464e-10	38.5417	96.875
ENSG00000207782.3	MIR150	1.51615e-10	48.9583	83.3333
ENSG00000104689.9	TNFRSF10A	1.97068e-10	30.3922	59.3137
ENSG00000255366.1	AC120036.4	2.37525e-10	23.3333	60
ENSG00000138606.19	SHF	2.69186e-10	25.5952	73.2143
ENSG00000246582.2	AC100861.1	2.71174e-10	34.2593	61.5741
ENSG00000154237.12	LRRK1	2.8649e-10	14.5833	40.625
ENSG00000259583.2	AC015712.2	2.8649e-10	14.5833	40.625
ENSG00000123358.19	NR4A1	4.70439e-10	25	58.3333
ENSG00000245261.1	AL133375.1	4.73525e-10	69.4444	100
ENSG00000259300.2	TUBBP8	4.73525e-10	69.4444	100
ENSG00000266313.1	AC026254.2	4.73525e-10	2.77778	33.3333
ENSG00000269970.1	AL162424.1	4.73525e-10	0	30.5556
ENSG00000221038.1	RNU6ATAC7P	4.73525e-10	66.6667	97.2222
ENSG00000277715.1	AC079174.2	4.73525e-10	66.6667	97.2222
ENSG00000260035.1	AC051619.8	4.91131e-10	19.9074	56.9444
ENSG00000105327.17	BBC3	6.6699e-10	14.5833	36.4583
ENSG00000186918.13	ZNF395	6.6699e-10	13.5417	35.4167
ENSG00000256050.2	AL583722.1	6.68504e-10	68.3333	100
ENSG00000273521.1	AL162274.1	7.60559e-10	25.5952	60.7143
ENSG00000185633.10	NDUFA4L2	8.31201e-10	6.11111	37.2222
ENSG00000167759.12	KLK13	8.46919e-10	12.037	40.7407
ENSG00000179403.11	VWA1	9.03187e-10	40.2778	82.6389
ENSG00000225285.1	LINC01770	9.03187e-10	40.2778	82.6389
ENSG00000162367.11	TAL1	9.18136e-10	0.641026	32.6923
ENSG00000234602.7	MCIDAS	9.99506e-10	16.6667	42.8571
ENSG00000136490.8	LIMD2	1.07518e-09	19.697	43.9394
ENSG00000280639.1	LINC02204	1.60713e-09	43.3333	91.6667
ENSG00000134463.14	ECHDC3	1.85807e-09	40.2778	70.1389
ENSG00000154162.14	CDH12	1.91827e-09	33.3333	65.2778
ENSG00000167641.10	PPP1R14A	2.04555e-09	30.8824	57.8431
ENSG00000267141.1	AC012615.4	2.18806e-09	75	97.9167
ENSG00000267780.2	AC021594.2	2.18806e-09	75	97.9167
ENSG00000168453.14	HR	2.18806e-09	77.0833	100
ENSG00000183742.12	MACC1	2.18806e-09	77.0833	100
ENSG00000233834.6	AC005083.1	2.18806e-09	77.0833	100
ENSG00000183671.12	GPR1	2.18806e-09	75	97.9167
ENSG00000197355.10	UAP1L1	2.22486e-09	33.3333	70.2381
ENSG00000144711.15	IQSEC1	2.2984e-09	4.16667	45.8333
ENSG00000170006.11	TMEM154	2.61382e-09	25	57.4074
ENSG00000163909.7	HEYL	2.64013e-09	40.625	89.5833
ENSG00000265690.7	AC074143.1	3.23332e-09	34.8958	68.75
ENSG00000198885.9	ITPRIPL1	3.72189e-09	22.9167	50.6944
ENSG00000145692.14	BHMT	3.97369e-09	53.5714	94.0476
ENSG00000253395.1	AP003469.2	4.0869e-09	0	23.3333
ENSG00000249928.2	UQCRBP3	4.12003e-09	66.6667	100
ENSG00000154122.13	ANKH	4.13595e-09	7.87037	29.6296
ENSG00000272057.1	AC016575.1	4.25145e-09	3.92157	25.4902
ENSG00000231609.6	AC007098.1	4.25465e-09	20.8333	44.1667
ENSG00000225556.1	C2CD4D	4.45104e-09	30.5556	84.2593
ENSG00000010319.6	SEMA3G	4.51706e-09	53.125	95.8333
ENSG00000279369.1	AC046185.3	4.56597e-09	20.8333	47.2222
ENSG00000050344.8	NFE2L3	5.21226e-09	30.9524	60.7143
ENSG00000239636.1	AC004865.2	5.23487e-09	35.7143	96.4286
ENSG00000224077.1	AP000936.1	5.35431e-09	3.125	23.9583
ENSG00000163823.3	CCR1	5.45718e-09	60	88.3333
ENSG00000105639.18	JAK3	5.80107e-09	40.1042	81.7708
ENSG00000162676.11	GFI1	5.84477e-09	23.9899	44.4444
ENSG00000135775.13	COG2	5.90211e-09	25.9259	55.5556
ENSG00000176171.11	BNIP3	5.99266e-09	38.3333	58.75
ENSG00000235568.6	NFAM1	6.37132e-09	57.5	99.1667
ENSG00000102878.16	HSF4	6.71388e-09	30.8824	70.5882
ENSG00000115507.9	OTX1	7.05537e-09	2.03704	24.0741
ENSG00000201134.1	RF00019	7.51242e-09	43.0556	100
ENSG00000234614.1	AL450992.2	7.51242e-09	43.0556	100
ENSG00000162458.12	FBLIM1	7.81586e-09	27.7778	79.1667
ENSG00000146802.12	TMEM168	8.65136e-09	15	41.6667
ENSG00000120088.14	CRHR1	8.66612e-09	22.619	47.0238
ENSG00000144152.12	FBLN7	1.05193e-08	2.08333	33.3333
ENSG00000261504.1	LINC01686	1.06928e-08	13.5417	48.9583
ENSG00000137507.11	LRRC32	1.07176e-08	32.8704	55.0926
ENSG00000131409.12	LRRC4B	1.11064e-08	1.19048	26.1905
ENSG00000267757.4	EML2-AS1	1.12818e-08	25	50
ENSG00000262223.7	AC110285.1	1.14029e-08	42.8571	64.2857
ENSG00000197977.3	ELOVL2	1.15006e-08	36.6667	58.3333
ENSG00000230314.6	ELOVL2-AS1	1.15006e-08	36.6667	58.3333
ENSG00000121743.3	GJA3	1.20151e-08	17.1296	37.5
ENSG00000160360.12	GPSM1	1.2049e-08	25	51.3889
ENSG00000262075.3	DKFZP434A062	1.2049e-08	25	51.3889
ENSG00000109107.13	ALDOC	1.29097e-08	35.1852	66.6667
ENSG00000276180.1	HIST1H4I	1.30501e-08	19.697	76.5152
ENSG00000180543.4	TSPYL5	1.36112e-08	55.303	86.3636
ENSG00000101850.12	GPR143	1.50123e-08	23.1481	47.2222
ENSG00000146950.12	SHROOM2	1.50123e-08	23.1481	47.2222
ENSG00000099617.3	EFNA2	1.61665e-08	25	65.7407
ENSG00000100441.9	KHNYN	1.67591e-08	18.75	41.1458
ENSG00000260835.1	AC007223.1	1.69573e-08	66.6667	94.4444
ENSG00000221955.10	SLC12A8	1.78748e-08	21.9697	53.7879
ENSG00000126882.12	FAM78A	1.92504e-08	29.1667	70.8333
ENSG00000148468.16	FAM171A1	2.00144e-08	8.33333	33.3333
ENSG00000173221.13	GLRX	2.15243e-08	13.5417	46.875
ENSG00000180929.5	GPR62	2.20125e-08	65.625	89.5833
ENSG00000136895.18	GARNL3	2.33256e-08	30.9524	53.5714
ENSG00000162512.15	SDC3	2.33256e-08	3.57143	26.1905
ENSG00000174279.4	EVX2	2.60842e-08	2.53623	30.7971
ENSG00000259932.1	AC051619.7	2.66584e-08	3.84615	41.0256
ENSG00000174326.11	SLC16A11	2.67657e-08	15.4762	35.7143
ENSG00000253210.1	AC040970.1	2.69122e-08	7.22222	28.3333
ENSG00000135052.16	GOLM1	2.84953e-08	0	40
ENSG00000199492.1	RNU6-1313P	3.0939e-08	9.84848	49.2424
ENSG00000184454.6	NCMAP	3.22898e-08	10.7143	58.3333
ENSG00000264443.1	AL445686.2	3.22898e-08	10.7143	58.3333
ENSG00000215458.8	AATBC	3.33874e-08	66.6667	100
ENSG00000277287.1	AL109976.1	3.37384e-08	38.0208	65.625
ENSG00000236526.1	AL035448.1	3.42642e-08	47.619	95.2381
ENSG00000131096.10	PYY	3.57206e-08	46.2963	93.5185
ENSG00000136732.15	GYPC	3.58128e-08	9.61538	36.5385
ENSG00000265888.1	DSCAS	3.61838e-08	14.5833	37.5
ENSG00000161653.10	NAGS	3.78694e-08	43.8596	88.5965
ENSG00000091622.15	PITPNM3	3.79757e-08	30.2083	56.25
ENSG00000088836.13	SLC4A11	4.09079e-08	41.6667	67.6471
ENSG00000196576.14	PLXNB2	4.45684e-08	65.2778	100
ENSG00000271071.1	AL513548.2	4.4827e-08	31.9444	69.4444
ENSG00000173535.14	TNFRSF10C	4.48649e-08	18.3333	62.5
ENSG00000143921.7	ABCG8	4.49179e-08	19.4444	47.2222
ENSG00000139899.10	CBLN3	4.75249e-08	7.22222	33.3333
ENSG00000169594.13	BNC1	4.81241e-08	31.7204	65.0538
ENSG00000129465.15	RIPK3	5.45252e-08	58.3333	92.3077
ENSG00000213923.11	CSNK1E	5.46458e-08	16.2281	51.7544
ENSG00000141447.17	OSBPL1A	5.51736e-08	0	39.3939
ENSG00000142700.11	DMRTA2	5.53503e-08	11.25	37.0833
ENSG00000171793.14	CTPS1	5.84183e-08	29.6875	57.8125
ENSG00000165078.12	CPA6	6.0906e-08	66.6667	93.0556
ENSG00000134755.15	DSC2	6.30526e-08	24.0741	44.4444
ENSG00000175785.12	PRIMA1	6.84976e-08	24.3056	47.9167
ENSG00000258604.1	AL161668.4	6.91354e-08	21.4286	41.6667
ENSG00000090339.8	ICAM1	6.91405e-08	0	26.7857
ENSG00000123977.9	DAW1	7.35174e-08	25	45.8333
ENSG00000183514.4	TDGF1P2	7.35174e-08	25	45.8333
ENSG00000189337.16	KAZN	7.40528e-08	30.9524	54.7619
ENSG00000144668.11	ITGA9	7.54634e-08	3.33333	28.3333
ENSG00000145901.15	TNIP1	7.56792e-08	16.6667	100
ENSG00000207371.1	RF00019	7.56792e-08	0	83.3333
ENSG00000232490.6	OSBPL10-AS1	7.56792e-08	0	83.3333
ENSG00000252545.1	RNU6-362P	7.56792e-08	0	83.3333
ENSG00000118276.11	B4GALT6	7.65825e-08	6.94444	37.5
ENSG00000149380.11	P4HA3	8.36162e-08	24.1667	46.6667
ENSG00000246211.2	P4HA3-AS1	8.36162e-08	24.1667	46.6667
ENSG00000284700.1	AL049637.2	8.41264e-08	10.7143	35.7143
ENSG00000259910.1	AC120498.1	8.52067e-08	68.0556	91.6667
ENSG00000159753.13	CARMIL2	8.52067e-08	1.38889	25
ENSG00000228485.1	GRK5-IT1	9.0161e-08	0	25
ENSG00000285591.1	AC092617.1	9.0811e-08	44.4444	100
ENSG00000104044.15	OCA2	9.23844e-08	9.52381	39.2857
ENSG00000153814.12	JAZF1	9.40153e-08	13.8889	37.7778
ENSG00000234336.6	JAZF1-AS1	9.40153e-08	13.8889	37.7778
ENSG00000124827.6	GCM2	1.05228e-07	13.0952	53.5714
ENSG00000241180.1	AL645608.4	1.08365e-07	70	100
ENSG00000259985.1	AC017100.1	1.1255e-07	20.2381	46.4286
ENSG00000128604.19	IRF5	1.14768e-07	28.3333	48.3333
ENSG00000161132.6	AC007663.1	1.16264e-07	8.33333	50
ENSG00000164574.15	GALNT10	1.36409e-07	2.38095	27.381
ENSG00000106070.18	GRB10	1.37329e-07	40.6667	62.3333
ENSG00000183248.11	PRR36	1.45102e-07	25	46.4286
ENSG00000119614.2	VSX2	1.45971e-07	23.7179	53.2051
ENSG00000116670.14	MAD2L2	1.49043e-07	6.54762	32.7381
ENSG00000162490.6	DRAXIN	1.49043e-07	6.54762	32.7381
ENSG00000006042.11	TMEM98	1.49513e-07	13.6364	35.6061
ENSG00000235051.3	AL357497.1	1.54502e-07	14.0351	53.0702
ENSG00000247345.2	AC092343.1	1.6122e-07	0	29.1667
ENSG00000211706.2	TRBV6-1	1.67253e-07	8.33333	91.6667
ENSG00000258752.1	AL357093.2	1.67253e-07	8.33333	91.6667
ENSG00000104371.4	DKK4	1.67534e-07	63.8889	95.3704
ENSG00000260473.2	AC068987.3	1.67714e-07	50	85.4167
ENSG00000284730.1	AC068987.5	1.67714e-07	50	85.4167
ENSG00000196860.7	TOMM20L	1.87271e-07	34.0278	58.3333
ENSG00000258658.1	AL139021.2	1.87271e-07	34.0278	58.3333
ENSG00000179059.9	ZFP42	1.94371e-07	29.4118	56.3725
ENSG00000183943.5	PRKX	2.04979e-07	1.38889	23.6111
ENSG00000159212.12	CLIC6	2.06545e-07	31.4103	69.8718
ENSG00000239659.2	RPL9P31	2.24594e-07	72.2222	100
ENSG00000251000.1	AC008592.3	2.24594e-07	38.8889	66.6667
ENSG00000275134.1	RF02146	2.24594e-07	72.2222	100
ENSG00000205502.3	C2CD4B	2.31662e-07	50	78.125
ENSG00000224447.1	HIST1H1PS2	2.50837e-07	56.1111	89.4444
ENSG00000283828.1	AL137002.2	2.51632e-07	18.0556	66.6667
ENSG00000235119.1	AL138895.1	2.56497e-07	36.6667	58.3333
ENSG00000105419.17	MEIS3	2.70559e-07	4.7619	40.4762
ENSG00000170615.14	SLC26A5	2.70657e-07	14.881	47.0238
ENSG00000166123.13	GPT2	2.77433e-07	16.6667	37.1795
ENSG00000236780.5	LINC01829	2.87678e-07	47.2222	100
ENSG00000253535.5	AC120193.1	2.99562e-07	11.6667	46.6667
ENSG00000206549.13	PRSS50	3.08184e-07	10.4167	43.75
ENSG00000226074.4	PRSS44	3.08184e-07	10.4167	43.75
ENSG00000284672.1	AC109583.3	3.08184e-07	10.4167	43.75
ENSG00000174567.7	GOLT1A	3.10441e-07	13.6364	54.5455
ENSG00000101194.17	SLC17A9	3.11091e-07	36.8056	66.6667
ENSG00000123243.14	ITIH5	3.32546e-07	8.33333	31.8182
ENSG00000230873.8	STMND1	3.40367e-07	36.1111	61.8056
ENSG00000243620.1	AC092957.1	3.52681e-07	29.7619	76.1905
ENSG00000272163.1	AF106564.1	3.5825e-07	0.396825	23.4127
ENSG00000272121.1	AC006058.3	3.58367e-07	0	30
ENSG00000165879.8	FRAT1	3.7397e-07	5.35714	30.3571
ENSG00000124610.4	HIST1H1A	3.97488e-07	61.2745	89.7059
ENSG00000136383.6	ALPK3	4.11723e-07	69.697	97.7273
ENSG00000132518.6	GUCY2D	4.20863e-07	45.8333	70.8333
ENSG00000274833.1	AC110285.5	4.21352e-07	22.5	44.1667
ENSG00000265871.1	MIR3174	4.41346e-07	69.4444	97.2222
ENSG00000129226.13	CD68	4.41346e-07	69.4444	97.2222
ENSG00000174672.15	BRSK2	4.97662e-07	13.3333	33.3333
ENSG00000234715.1	AC005064.1	4.99104e-07	29.1667	60.119
ENSG00000277119.1	RF02210	5.15504e-07	1.85185	35.1852
ENSG00000266101.1	AC004408.1	5.22492e-07	58.3333	91.6667
ENSG00000174600.13	CMKLR1	5.39946e-07	1.19048	25
ENSG00000075292.18	ZNF638	5.41084e-07	8.33333	50
ENSG00000134853.11	PDGFRA	5.68813e-07	7.53968	34.5238
ENSG00000232709.1	MARK2P9	6.35782e-07	47.9167	77.0833
ENSG00000259792.1	AC104758.2	6.40531e-07	0	75
ENSG00000174059.16	CD34	6.45696e-07	20.5128	49.359
ENSG00000285719.1	AL356275.2	6.45696e-07	20.5128	49.359
ENSG00000081985.11	IL12RB2	6.66498e-07	29.1667	55.5556
ENSG00000010310.8	GIPR	7.31258e-07	21.4286	52.381
ENSG00000133401.15	PDZD2	7.32593e-07	11.1111	33.3333
ENSG00000173530.5	TNFRSF10D	7.40334e-07	36.1111	69.4444
ENSG00000248343.1	AC096576.2	7.60158e-07	54.6296	82.4074
ENSG00000239389.7	PCDHA13	7.64909e-07	25	67.5926
ENSG00000278901.1	AC005609.1	7.64909e-07	25	67.5926
ENSG00000275836.1	MIR6068	7.78775e-07	18.3333	55
ENSG00000171502.14	COL24A1	7.84746e-07	18.0556	44.4444
ENSG00000131242.17	RAB11FIP4	8.76258e-07	12.963	36.1111
ENSG00000266978.1	AC011511.2	8.98918e-07	39.8148	66.6667
ENSG00000254703.2	SENCR	9.14338e-07	28.7037	52.7778
ENSG00000134516.16	DOCK2	9.30054e-07	13.0952	41.6667
ENSG00000125144.13	MT1G	9.81273e-07	50	81.25
ENSG00000205358.3	MT1H	9.81273e-07	50	81.25
ENSG00000167100.14	SAMD14	9.83051e-07	14.1667	38.3333
ENSG00000270112.3	AC090241.2	9.83051e-07	14.1667	38.3333
ENSG00000225792.1	AC004540.2	1.02506e-06	14.2857	42.8571
ENSG00000125520.13	SLC2A4RG	1.02525e-06	18.9394	51.5152
ENSG00000149418.10	ST14	1.02897e-06	28.0303	62.8788
ENSG00000267328.1	AC002398.2	1.06777e-06	35.4167	84.375
ENSG00000202337.1	RNU6-8	1.11245e-06	0	20.8333
ENSG00000279725.1	AL391005.1	1.12751e-06	44.2982	75.8772
ENSG00000276530.1	RF02208	1.13874e-06	1.5625	29.1667
ENSG00000046604.12	DSG2	1.15743e-06	26.6667	53.3333
ENSG00000266521.1	AC021549.1	1.15743e-06	26.6667	53.3333
ENSG00000223486.1	AC092198.1	1.21205e-06	59.2593	89.8148
ENSG00000088881.20	EBF4	1.21205e-06	29.6296	60.1852
ENSG00000169314.14	C22orf15	1.25988e-06	58.3333	93.0556
ENSG00000212916.4	MAP10	1.30951e-06	43.9394	65.1515
ENSG00000090376.10	IRAK3	1.55897e-06	14.8148	39.8148
ENSG00000254087.7	LYN	1.58822e-06	20	42.7778
ENSG00000102934.9	PLLP	1.6227e-06	10.5556	31.6667
ENSG00000145087.12	STXBP5L	1.7253e-06	9.02778	41.6667
ENSG00000116815.15	CD58	1.75337e-06	25.641	46.1538
ENSG00000271192.1	AC006058.2	1.78201e-06	0	21.8254
ENSG00000215217.6	C5orf49	1.80627e-06	18.75	40.2778
ENSG00000213468.6	FIRRE	1.81129e-06	38.8889	83.3333
ENSG00000102539.5	MLNR	1.87173e-06	46.7949	80.7692
ENSG00000267092.2	AC027307.1	1.88366e-06	23.6111	54.1667
ENSG00000005108.15	THSD7A	1.89738e-06	5.55556	34.2593
ENSG00000151651.15	ADAM8	1.96478e-06	50.8333	73.3333
ENSG00000167543.15	TP53I13	1.97931e-06	25	56.25
ENSG00000136535.14	TBR1	2.02951e-06	11.8056	36.8056
ENSG00000120129.5	DUSP1	2.03379e-06	12.0968	36.0215
ENSG00000197872.11	FAM49A	2.11802e-06	21.6667	48.3333
ENSG00000186766.7	FOXI2	2.12269e-06	45.8333	77.0833
ENSG00000145012.13	LPP	2.24837e-06	11.5741	34.2593
ENSG00000270959.1	LPP-AS2	2.24837e-06	11.5741	34.2593
ENSG00000271776.1	AL445209.1	2.26166e-06	11.4035	32.0175
ENSG00000162618.13	ADGRL4	2.34716e-06	35.4167	75
ENSG00000188613.6	NANOS1	2.37191e-06	20.2381	46.4286
ENSG00000274021.1	AC024909.2	2.39025e-06	19.0972	40.9722
ENSG00000182183.14	SHISAL2A	2.39422e-06	31.25	55.2083
ENSG00000226063.1	AC009531.1	2.61784e-06	17.5	49.1667
ENSG00000258446.1	AL133153.1	2.70263e-06	14.2857	39.2857
ENSG00000065989.15	PDE4A	2.85846e-06	13.8889	40.2778
ENSG00000106078.18	COBL	2.87715e-06	11.8056	32.6389
ENSG00000249481.6	SPATS1	3.319e-06	37.1212	84.0909
ENSG00000197140.14	ADAM32	3.39909e-06	31.25	75
ENSG00000273908.1	RF02209	3.42906e-06	1.51515	29.5455
ENSG00000126603.8	GLIS2	3.47554e-06	15.4762	41.6667
ENSG00000225518.2	LINC01703	3.54795e-06	37.5	59.375
ENSG00000170175.10	CHRNB1	3.57061e-06	26.6667	63.8889
ENSG00000074660.15	SCARF1	3.61287e-06	75	100
ENSG00000114646.9	CSPG5	3.65856e-06	28.7879	49.2424
ENSG00000135903.19	PAX3	3.67036e-06	11.1111	36.7284
ENSG00000154188.9	ANGPT1	3.71179e-06	54.6296	77.7778
ENSG00000164920.9	OSR2	3.76281e-06	11.9792	38.5417
ENSG00000065054.13	SLC9A3R2	3.79251e-06	45.2381	65.4762
ENSG00000007237.18	GAS7	3.79251e-06	2.38095	22.619
ENSG00000267271.1	AC060766.2	3.89779e-06	27.0833	66.6667
ENSG00000273980.1	AL592071.1	4.20972e-06	25	100
ENSG00000255260.1	KC877392.1	4.20972e-06	25	100
ENSG00000119888.10	EPCAM	4.20972e-06	0	75
ENSG00000234690.6	AC106869.1	4.20972e-06	0	75
ENSG00000244286.1	ITGB5-AS1	4.20972e-06	0	75
ENSG00000254295.1	AC008429.3	4.20972e-06	0	75
ENSG00000255247.1	AP003390.2	4.20972e-06	0	75
ENSG00000235102.1	ADI1P1	4.38535e-06	0	62.5
ENSG00000169884.13	WNT10B	4.47488e-06	16.0256	39.1026
ENSG00000180259.9	PRNT	4.55731e-06	36.1111	69.4444
ENSG00000164100.8	NDST3	4.82003e-06	0	22.619
ENSG00000272203.1	AC004775.1	5.16673e-06	58.3333	100
ENSG00000262302.1	AC003688.1	5.18541e-06	10.119	32.1429
ENSG00000159556.9	ISL2	5.3061e-06	8.75	30.8333
ENSG00000125810.9	CD93	5.40656e-06	25.7576	71.2121
ENSG00000224532.2	AL136361.1	5.52868e-06	50	87.5
ENSG00000231086.1	TSSK1A	5.52868e-06	50	87.5
ENSG00000242797.3	GLYCTK-AS1	5.52868e-06	50	87.5
ENSG00000266655.1	MIR3908	5.52868e-06	12.5	50
ENSG00000285555.1	AC005293.1	5.52868e-06	50	87.5
ENSG00000262873.1	AC127496.5	5.52868e-06	0	37.5
ENSG00000266019.1	MIR3609	5.52868e-06	62.5	100
ENSG00000005513.9	SOX8	5.65515e-06	24.5833	49.5833
ENSG00000103227.18	LMF1	5.65515e-06	24.5833	49.5833
ENSG00000094914.12	AAAS	5.74506e-06	20.8333	51.3889
ENSG00000264954.1	PRR29-AS1	5.74506e-06	6.94444	37.5
ENSG00000175352.10	NRIP3	5.93845e-06	27.381	52.381
ENSG00000253973.2	AC079296.1	5.93845e-06	27.381	52.381
ENSG00000131094.3	C1QL1	6.02462e-06	19.2708	40.1042
ENSG00000260807.6	AC009041.2	6.13018e-06	28.1746	51.9841
ENSG00000204625.10	HCG9	6.26933e-06	19.6078	56.8627
ENSG00000077942.18	FBLN1	6.44095e-06	30.5556	58.3333
ENSG00000175868.13	CALCB	6.55841e-06	10.7143	51.1905
ENSG00000072195.14	SPEG	6.60709e-06	35.7143	63.0952
ENSG00000225950.8	NTF4	6.81186e-06	5	28.3333
ENSG00000268287.1	AC008687.3	6.81186e-06	5	28.3333
ENSG00000283663.1	AC008687.8	6.81186e-06	5	28.3333
ENSG00000225513.1	AL158824.1	7.06959e-06	42.8571	66.6667
ENSG00000124762.13	CDKN1A	7.20467e-06	61.6667	85.8333
ENSG00000170684.8	ZNF296	7.39157e-06	11.3636	41.6667
ENSG00000125744.11	RTN2	7.45881e-06	7.69231	28.8462
ENSG00000271930.1	AC016877.3	7.46222e-06	11.1111	31.9444
ENSG00000163492.15	CCDC141	7.75673e-06	33.3333	69.4444
ENSG00000183914.14	DNAH2	7.77026e-06	3.57143	25
ENSG00000125618.16	PAX8	8.22439e-06	58.3333	85.7143
ENSG00000254481.1	PTP4A2P2	8.34781e-06	31.25	79.1667
ENSG00000237390.1	AL139130.1	8.41198e-06	21.9697	53.0303
ENSG00000101082.13	SLA2	8.45157e-06	62.5	87.5
ENSG00000234056.1	LINC00463	8.45157e-06	66.6667	91.6667
ENSG00000238169.1	LINC01053	8.45157e-06	66.6667	91.6667
ENSG00000149305.6	HTR3B	8.45157e-06	75	100
ENSG00000170486.10	KRT72	8.45897e-06	62.1212	87.8788
ENSG00000257495.5	KRT73-AS1	8.45897e-06	62.1212	87.8788
ENSG00000224383.7	PRR29	8.63326e-06	26.0417	53.125
ENSG00000029153.14	ARNTL2	8.78318e-06	23.8095	44.0476
ENSG00000064225.12	ST3GAL6	8.81093e-06	0.833333	21.6667
ENSG00000106868.16	SUSD1	9.07674e-06	50	70.8333
ENSG00000159128.14	IFNGR2	9.58268e-06	23.0769	46.1538
ENSG00000163081.3	CCDC140	9.6959e-06	12.3188	36.5942
ENSG00000285138.1	AC016629.3	9.80892e-06	61.6667	81.6667
ENSG00000175697.10	GPR156	9.91254e-06	33.3333	59.1667
ENSG00000213694.4	S1PR3	1.01664e-05	41.6667	85.4167
ENSG00000100985.7	MMP9	1.05338e-05	15.4762	45.2381
ENSG00000155011.8	DKK2	1.10612e-05	16.6667	91.6667
ENSG00000100385.13	IL2RB	1.10612e-05	8.33333	83.3333
ENSG00000225873.4	C3orf86	1.10612e-05	8.33333	83.3333
ENSG00000252188.1	RF00561	1.10612e-05	8.33333	83.3333
ENSG00000241544.1	LINC02029	1.10612e-05	8.33333	83.3333
ENSG00000224163.4	AC025594.1	1.10612e-05	16.6667	91.6667
ENSG00000178163.7	ZNF518B	1.13167e-05	37.2807	62.2807
ENSG00000254979.5	AP000781.2	1.15874e-05	64.5833	100
ENSG00000162337.11	LRP5	1.17021e-05	30	70
ENSG00000110446.10	SLC15A3	1.33624e-05	23.6111	50
ENSG00000241684.6	ADAMTS9-AS2	1.36122e-05	3.47222	25.6944
ENSG00000184302.6	SIX6	1.36472e-05	42.0635	67.4603
ENSG00000285966.1	AC007686.4	1.38652e-05	58.3333	95.8333
ENSG00000235597.1	LINC01102	1.38652e-05	54.1667	91.6667
ENSG00000197646.7	PDCD1LG2	1.38652e-05	58.3333	95.8333
ENSG00000263400.7	TMEM220-AS1	1.38825e-05	40.2778	63.8889
ENSG00000285220.1	AC015908.7	1.38825e-05	40.2778	63.8889
ENSG00000267312.1	AC015911.4	1.39693e-05	25	68.75
ENSG00000146005.3	PSD2	1.39965e-05	46.6667	75
ENSG00000250976.1	AC021491.3	1.40984e-05	20	41.6667
ENSG00000211454.13	AKR7L	1.49491e-05	42.8571	77.381
ENSG00000250317.8	SMIM20	1.56492e-05	47.2222	68.0556
ENSG00000137959.15	IFI44L	1.5749e-05	20	55
ENSG00000196260.4	SFTA2	1.57747e-05	43.3333	64.3333
ENSG00000147596.3	PRDM14	1.60191e-05	5.09259	30.0926
ENSG00000176490.4	DIRAS1	1.66826e-05	36.4583	57.2917
ENSG00000149596.6	JPH2	1.68005e-05	25	52.7778
ENSG00000199130.3	MIR365A	1.74984e-05	56.25	100
ENSG00000187824.8	TMEM220	1.80179e-05	48.8095	69.0476
ENSG00000249035.6	CLMAT3	1.88068e-05	22.2222	66.6667
ENSG00000065534.18	MYLK	1.89196e-05	18.9394	40.1515
ENSG00000232233.1	LINC02043	1.97608e-05	5.55556	30.5556
ENSG00000225194.3	LINC00092	1.97608e-05	72.2222	97.2222
ENSG00000095370.19	SH2D3C	1.97608e-05	69.4444	94.4444
ENSG00000255836.1	AC131206.1	1.97608e-05	69.4444	94.4444
ENSG00000285532.1	AC091614.2	1.97608e-05	69.4444	94.4444
ENSG00000252839.1	RNU6-419P	2.05724e-05	61.1111	100
ENSG00000258376.2	AC004846.1	2.05724e-05	61.1111	100
ENSG00000237276.8	ANO7L1	2.07934e-05	39.3939	62.1212
ENSG00000238230.1	LINC00391	2.15277e-05	12.037	37.037
ENSG00000269404.6	SPIB	2.17571e-05	35.1852	58.3333
ENSG00000101327.8	PDYN	2.1827e-05	58.3333	84.5238
ENSG00000090534.19	THPO	2.25098e-05	38.0952	71.4286
ENSG00000162728.4	KCNJ9	2.45417e-05	61.9048	83.3333
ENSG00000204869.8	IGFL4	2.45925e-05	5	25
ENSG00000159625.14	DRC7	2.4675e-05	47.9167	68.75
ENSG00000078081.7	LAMP3	2.51706e-05	12.037	33.3333
ENSG00000226969.1	AL391845.1	2.5349e-05	21.9697	46.2121
ENSG00000263107.1	AC025627.2	2.5673e-05	38.8889	75
ENSG00000267882.2	AL031666.2	2.57219e-05	11.9048	39.2857
ENSG00000132329.10	RAMP1	2.58889e-05	47.7273	68.9394
ENSG00000067606.16	PRKCZ	2.84707e-05	28.4722	50.6944
ENSG00000112238.11	PRDM13	2.87618e-05	7.63889	27.7778
ENSG00000016391.10	CHDH	2.90244e-05	12.963	33.3333
ENSG00000056736.9	IL17RB	2.90244e-05	12.963	33.3333
ENSG00000247287.2	AL359220.1	3.04566e-05	25	45.2381
ENSG00000158292.6	GPR153	3.09482e-05	1.51515	24.2424
ENSG00000179528.15	LBX2	3.15966e-05	39.1304	61.5942
ENSG00000257702.3	LBX2-AS1	3.15966e-05	39.1304	61.5942
ENSG00000244158.1	Z84488.1	3.18585e-05	55	86.6667
ENSG00000169129.14	AFAP1L2	3.18614e-05	38.8889	59.0278
ENSG00000283726.1	MIR5193	3.20262e-05	58.3333	100
ENSG00000171540.7	OTP	3.24216e-05	7.8125	28.6458
ENSG00000259285.1	AC025431.1	3.37704e-05	9.61538	32.6923
ENSG00000257057.2	C11orf97	3.5057e-05	28.5714	50
ENSG00000246526.2	LINC002481	3.56928e-05	33.3333	85.4167
ENSG00000090539.15	CHRD	3.59635e-05	60.6061	81.8182
ENSG00000253179.1	CALCP	3.60029e-05	12.5	60.4167
ENSG00000239445.5	ST3GAL6-AS1	3.6256e-05	7.57576	28.0303
ENSG00000227365.1	AC008060.2	3.63131e-05	13.0952	38.0952
ENSG00000263301.1	AC113189.3	3.69527e-05	34.8485	69.697
ENSG00000197099.8	AC068631.1	3.753e-05	4.16667	40.2778
ENSG00000251456.1	AC113398.2	3.80165e-05	38.8889	72.2222
ENSG00000168062.9	BATF2	3.85615e-05	64.5833	93.75
ENSG00000171889.3	MIR31HG	3.85615e-05	14.5833	43.75
ENSG00000205361.8	MT1DP	4.0617e-05	29.7619	50
ENSG00000054179.11	ENTPD2	4.07812e-05	54.1667	78.125
ENSG00000236394.2	AL807752.4	4.07812e-05	54.1667	78.125
ENSG00000207505.1	RNU6-1105P	4.11172e-05	17.8571	48.8095
ENSG00000230951.1	GPS2P2	4.11172e-05	17.8571	48.8095
ENSG00000102575.11	ACP5	4.14743e-05	52.381	73.8095
ENSG00000266431.1	MIR5580	4.27228e-05	54.1667	87.5
ENSG00000232759.1	AC002480.1	4.37957e-05	55	88.3333
ENSG00000111981.4	ULBP1	4.41807e-05	10	30
ENSG00000267130.1	AC008738.2	4.74046e-05	21.4286	45.2381
ENSG00000152760.9	TCTEX1D1	4.75367e-05	3.20513	33.9744
ENSG00000150551.10	LYPD1	5.15078e-05	26.7857	49.4048
ENSG00000218336.8	TENM3	5.39056e-05	10.4167	31.7708
ENSG00000115138.10	POMC	5.41705e-05	42.5926	68.0556
ENSG00000274444.1	AC078909.2	5.81955e-05	24.1667	52.5
ENSG00000256514.1	AP003419.1	5.96392e-05	26.8519	54.1667
ENSG00000276626.1	RF00100	6.2828e-05	33.3333	100
ENSG00000280042.1	AC022336.3	6.2828e-05	33.3333	100
ENSG00000211701.2	TRGV1	6.2828e-05	0	66.6667
ENSG00000255258.2	AP001979.2	6.2828e-05	0	66.6667
ENSG00000262837.1	AC027801.4	6.2828e-05	0	66.6667
ENSG00000278873.1	PRO1804	6.2828e-05	0	66.6667
ENSG00000280382.1	AC096920.1	6.2828e-05	0	66.6667
ENSG00000281386.1	AP003500.1	6.2828e-05	0	66.6667
ENSG00000283542.1	OASL2P	6.2828e-05	0	66.6667
ENSG00000250309.2	AC008453.1	6.5273e-05	5	53.3333
ENSG00000236437.1	LINC02151	6.61389e-05	16.6667	66.6667
ENSG00000224138.1	AC000123.1	6.61912e-05	30.5556	66.6667
ENSG00000233850.1	AC103563.7	6.75503e-05	2.5641	24.359
ENSG00000170775.2	GPR37	6.81968e-05	17.1875	40.1042
ENSG00000108813.10	DLX4	6.84944e-05	7.05128	28.2051
ENSG00000180901.10	KCTD2	7.13591e-05	2.08333	22.9167
ENSG00000279631.1	AL158211.5	7.23923e-05	15.7407	46.2963
ENSG00000144843.11	ADPRH	7.39925e-05	6.06061	31.0606
ENSG00000272967.1	AC073352.2	7.39925e-05	6.06061	31.0606
ENSG00000172005.10	MAL	7.43907e-05	9.52381	29.7619
ENSG00000207639.1	MIR193B	7.5195e-05	30.8333	70
ENSG00000279430.1	AL590560.2	7.63303e-05	66.6667	100
ENSG00000283383.1	AC108477.1	7.63303e-05	66.6667	100
ENSG00000169894.17	MUC3A	7.63303e-05	66.6667	100
ENSG00000115310.17	RTN4	7.63303e-05	50	83.3333
ENSG00000257126.5	FOXG1-AS1	7.64073e-05	0.694444	21.1806
ENSG00000273069.1	AC211433.2	8.77823e-05	36.4583	64.5833
ENSG00000172426.15	RSPH9	8.79813e-05	46.2121	68.1818
ENSG00000271811.1	Z97200.1	8.84627e-05	12.5	66.6667
ENSG00000250159.6	AC106791.1	9.85625e-05	41.6667	65
ENSG00000263717.1	AC079336.1	0.00010102	41.6667	61.6667
ENSG00000266599.1	AC079336.4	0.00010102	41.6667	61.6667
ENSG00000279781.1	AC079336.6	0.00010102	41.6667	61.6667
ENSG00000235217.6	TSPY26P	0.000101554	37.5	59.375
ENSG00000284713.1	AP003071.5	0.00010228	54.1667	91.6667
ENSG00000161249.20	DMKN	0.00010356	77.7778	100
ENSG00000173598.13	NUDT4	0.00010356	16.6667	38.8889
ENSG00000257252.5	AC124947.1	0.00010356	16.6667	38.8889
ENSG00000128040.10	SPINK2	0.00010356	16.6667	38.8889
ENSG00000251131.1	AC025171.3	0.000103959	20	50
ENSG00000078795.16	PKD2L2	0.000109003	46.9697	68.1818
ENSG00000248540.2	AC010931.2	0.000110149	11.4583	32.5521
ENSG00000015133.18	CCDC88C	0.000119382	3.7037	24.0741
ENSG00000258798.1	AL133153.2	0.000119382	3.7037	24.0741
ENSG00000180305.4	WFDC10A	0.000119907	33.3333	63.8889
ENSG00000228784.8	LINC00954	0.000122841	29.7619	52.381
ENSG00000272183.1	AC005041.3	0.000122985	29.3651	53.9683
ENSG00000183690.12	EFHC2	0.000124271	35.4167	60.4167
ENSG00000125898.12	FAM110A	0.000124897	5.55556	26.3889
ENSG00000277013.1	AC008556.1	0.00012646	45.8333	70
ENSG00000180205.3	WFDC9	0.000132	42.8571	69.0476
ENSG00000124232.10	RBPJL	0.000132535	62.7193	86.8421
ENSG00000184860.9	SDR42E1	0.000133375	31.8182	59.8485
ENSG00000124159.15	MATN4	0.000138669	64.5833	87.5
ENSG00000135925.8	WNT10A	0.000144031	26.8519	50
ENSG00000245552.6	AP000787.1	0.000144425	28.4722	51.3889
ENSG00000157152.16	SYN2	0.000147546	16.6667	38.0952
ENSG00000120217.13	CD274	0.00015705	6.66667	28.3333
ENSG00000246082.2	NUDT16P1	0.000159219	34.2593	59.2593
ENSG00000207577.1	MIR587	0.000170847	8.33333	75
ENSG00000239482.6	AC112487.1	0.000170847	8.33333	75
ENSG00000160408.14	ST6GALNAC6	0.000170847	25	91.6667
ENSG00000257524.6	AL157935.2	0.000170847	25	91.6667
ENSG00000087076.8	HSD17B14	0.000171215	19.7917	67.7083
ENSG00000165556.9	CDX2	0.000176687	4.16667	25
ENSG00000279572.1	AC021683.4	0.000179161	8.33333	61.1111
ENSG00000168779.19	SHOX2	0.000181955	2.22222	30
ENSG00000184344.3	GDF3	0.000181962	45	68.3333
ENSG00000283361.2	CFAP97D2	0.00019383	61.1111	91.6667
ENSG00000261629.1	AC005692.2	0.000198816	62.5	95.8333
ENSG00000204711.8	C9orf135	0.000198816	54.1667	87.5
ENSG00000225626.2	C9orf135-DT	0.000198816	54.1667	87.5
ENSG00000243709.1	LEFTY1	0.000198816	54.1667	87.5
ENSG00000199836.1	RNU1-47P	0.000208264	16.6667	66.6667
ENSG00000250073.2	AP000866.2	0.000210968	30.9524	57.1429
ENSG00000074590.13	NUAK1	0.00021224	19.0476	48.2143
ENSG00000144290.16	SLC4A10	0.00022167	36.1111	64.8148
ENSG00000251621.1	AC009487.2	0.00022167	36.1111	64.8148
ENSG00000244065.1	MARK2P17	0.000221878	20	46.6667
ENSG00000162366.7	PDZK1IP1	0.000226459	60.4167	84.375
ENSG00000251301.6	LINC02384	0.000226696	16.6667	83.3333
ENSG00000050628.20	PTGER3	0.000242932	13.6364	34.0909
ENSG00000110047.17	EHD1	0.000244757	0	50
ENSG00000252119.1	RF01225	0.000252625	36.1111	58.3333
ENSG00000105122.12	RASAL3	0.000260618	38.3333	61.6667
ENSG00000201558.1	RNVU1-6	0.000260897	8.33333	41.6667
ENSG00000233396.7	LINC01719	0.000260897	8.33333	41.6667
ENSG00000252933.1	RNU6-1223P	0.000260897	58.3333	91.6667
ENSG00000136560.13	TANK	0.000260954	62.5	100
ENSG00000231916.1	AC006033.1	0.000271206	63.8889	91.6667
ENSG00000275691.2	MT1IP	0.000271206	41.6667	69.4444
ENSG00000225637.1	AP001046.1	0.00027262	50	84.7222
ENSG00000237989.1	LINC01679	0.00027262	50	84.7222
ENSG00000189409.13	MMP23B	0.000274089	25.7576	56.8182
ENSG00000146477.5	SLC22A3	0.000282121	25	46.875
ENSG00000197757.7	HOXC6	0.000284804	4.48718	25
ENSG00000186235.10	AC016757.1	0.00030038	12.5	45
ENSG00000225057.2	AC012485.1	0.00030038	12.5	45
ENSG00000000005.5	TNMD	0.000311464	75	100
ENSG00000178226.10	PRSS36	0.000325908	66.6667	88.8889
ENSG00000196136.17	SERPINA3	0.000325908	72.2222	94.4444
ENSG00000272273.1	IER3-AS1	0.000328722	11.4444	37.8889
ENSG00000123453.17	SARDH	0.000330544	56.25	77.0833
ENSG00000136457.9	CHAD	0.000334791	25	60.2564
ENSG00000285448.1	AL136961.1	0.000345027	29.1667	72.9167
ENSG00000111348.8	ARHGDIB	0.00035338	69.4444	91.6667
ENSG00000259717.1	LINC00677	0.000363881	0	33.3333
ENSG00000137331.11	IER3	0.000391178	7.71144	36.0697
ENSG00000060566.13	CREB3L3	0.000395432	54.1667	84.7222
ENSG00000197251.3	LINC00336	0.000397375	53.0303	90.1515
ENSG00000185215.8	TNFAIP2	0.000413349	25	50
ENSG00000213032.3	NDUFA3P3	0.000431577	0	27.7778
ENSG00000253846.2	PCDHGA10	0.000442907	21.9697	43.9394
ENSG00000146678.9	IGFBP1	0.000458928	40.8333	61.6667
ENSG00000250819.1	LINC02493	0.000463154	41.6667	100
ENSG00000240173.3	RN7SL771P	0.000463154	41.6667	100
ENSG00000261559.1	FSCN1P1	0.000463154	0	58.3333
ENSG00000204963.5	PCDHA7	0.000464227	33.3333	60
ENSG00000153303.17	FRMD1	0.000492813	44.4444	70.8333
ENSG00000183486.12	MX2	0.000513198	68.75	89.5833
ENSG00000168070.11	MAJIN	0.000513198	16.6667	37.5
ENSG00000102760.12	RGCC	0.000524562	15.8333	36.6667
ENSG00000263897.1	MIR4669	0.000537484	70.8333	100
ENSG00000222852.1	RF00019	0.000537484	70.8333	100
ENSG00000205277.9	MUC12	0.000537484	50	79.1667
ENSG00000213755.3	AC093270.1	0.000537484	50	79.1667
ENSG00000279151.1	AL021920.1	0.000538634	8.33333	43.3333
ENSG00000099814.15	CEP170B	0.000540845	32.2917	57.2917
ENSG00000101425.13	BPI	0.000552711	54.1667	76.0417
ENSG00000207568.1	MIR203A	0.000578544	11.1111	31.9444
ENSG00000283165.1	MIR203B	0.000578544	11.1111	31.9444
ENSG00000174891.12	RSRC1	0.00059301	10.9649	35.9649
ENSG00000175505.10	CLCF1	0.000620615	29.902	51.9608
ENSG00000275484.1	AP003419.3	0.000620615	29.902	51.9608
ENSG00000136305.11	CIDEB	0.000627925	53.125	77.0833
ENSG00000213903.8	LTB4R	0.000627925	53.125	77.0833
ENSG00000168899.4	VAMP5	0.000631662	26.0417	58.3333
ENSG00000137312.14	FLOT1	0.000647193	10.5324	35.8796
ENSG00000135835.11	KIAA1614	0.000674756	20.3704	41.6667
ENSG00000245468.3	LINC02447	0.00069796	36.4583	62.5
ENSG00000136205.16	TNS3	0.000717773	15.4762	36.9048
ENSG00000159915.12	ZNF233	0.000726311	23.8095	48.8095
ENSG00000117477.12	CCDC181	0.000735401	11.1111	38.8889
ENSG00000224076.5	AC009487.1	0.000759106	42.5	66.6667
ENSG00000285925.1	AC007391.2	0.000800229	30.303	52.2727
ENSG00000238279.1	BX470102.1	0.000851967	45.8333	66.6667
ENSG00000233608.3	TWIST2	0.000881085	46.6667	80
ENSG00000140932.9	CMTM2	0.000885128	63.4615	87.1795
ENSG00000249082.2	C5orf66-AS1	0.000907491	15	36.6667
ENSG00000260650.1	AC010542.1	0.000920979	66.0714	88.0952
ENSG00000101057.15	MYBL2	0.000931105	1.19048	23.8095
ENSG00000278957.1	AC012354.3	0.000967764	9.72222	31.9444
ENSG00000146618.3	FERD3L	0.000968151	41.1765	68.1373
ENSG00000229533.1	AC003986.1	0.00099035	44.4444	69.9074
ENSG00000219188.1	CACYBPP3	0.001055	54.1667	76.3889
ENSG00000128340.14	RAC2	0.00107785	15.4762	39.2857
ENSG00000249417.1	AC117383.1	0.00111824	47.2222	83.3333
ENSG00000263041.1	AL513324.1	0.00111824	58.3333	94.4444
ENSG00000100558.8	PLEK2	0.00114155	40.625	63.5417
ENSG00000227262.3	HCG4B	0.00116717	32.0513	55.1282
ENSG00000230795.3	HLA-K	0.00116717	32.0513	55.1282
ENSG00000167414.4	GNG8	0.00118547	25	47.619
ENSG00000161048.11	NAPEPLD	0.00118709	14.5833	35.4167
ENSG00000213358.3	AC092933.1	0.00121349	28.3333	48.3333
ENSG00000213145.9	CRIP1	0.00123093	14.5833	36.4583
ENSG00000257341.5	AL928654.3	0.00123093	14.5833	36.4583
ENSG00000235241.1	BX284668.4	0.00124098	8.33333	66.6667
ENSG00000238142.1	BX284668.5	0.00124098	8.33333	66.6667
ENSG00000231471.1	HMGN2P34	0.00124098	33.3333	91.6667
ENSG00000230507.5	RPL7AP8	0.00125737	51.3889	72.2222
ENSG00000241978.9	AKAP2	0.00128541	13.8889	41.6667
ENSG00000239587.1	AC018730.1	0.00128961	43.75	82.2917
ENSG00000270705.1	AL161669.2	0.00135422	33.3333	66.6667
ENSG00000278071.1	AL161669.3	0.00135422	33.3333	66.6667
ENSG00000103067.13	ESRP2	0.00136305	19.8718	46.7949
ENSG00000159166.13	LAD1	0.00137288	27.5	47.5
ENSG00000282221.1	AC119427.1	0.00137288	27.5	47.5
ENSG00000274996.1	AC006449.1	0.00138326	66.6667	95.8333
ENSG00000115828.16	QPCT	0.00138326	41.6667	70.8333
ENSG00000136830.11	FAM129B	0.00138326	54.1667	83.3333
ENSG00000136854.20	STXBP1	0.00138326	54.1667	83.3333
ENSG00000115252.18	PDE1A	0.00138656	33.3333	65.2778
ENSG00000214407.3	LINC02085	0.00141226	33.3333	63.8889
ENSG00000162877.12	PM20D1	0.00143607	70.3704	96.2963
ENSG00000110090.12	CPT1A	0.0014927	28.4722	63.8889
ENSG00000229666.1	MAST4-AS1	0.00150025	0	20.8333
ENSG00000207924.3	MIR196A2	0.00151385	5.83333	27.5
ENSG00000279532.1	AC002094.5	0.0015579	25	47.9167
ENSG00000010219.13	DYRK4	0.0015579	50	72.9167
ENSG00000105472.12	CLEC11A	0.00170921	30.8333	51.6667
ENSG00000225174.1	OSTM1-AS1	0.00171977	72.2222	98.6111
ENSG00000267202.5	AC090386.1	0.00178829	53.5714	75
ENSG00000277553.1	RF02043	0.00178829	32.1429	53.5714
ENSG00000239437.3	RN7SL752P	0.00183601	16.6667	75
ENSG00000206617.1	RNY1P5	0.00183601	16.6667	75
ENSG00000281332.1	LINC00997	0.00183601	25	83.3333
ENSG00000279821.1	AC145098.2	0.00183601	25	83.3333
ENSG00000285701.1	AL357140.5	0.00183601	25	83.3333
ENSG00000161800.12	RACGAP1	0.00191769	29.1667	50
ENSG00000230506.1	AL354824.1	0.00191769	0	20.8333
ENSG00000164430.15	CGAS	0.00197463	7.69231	28.8462
ENSG00000261716.2	HIST2H2BC	0.00205998	8.33333	45.8333
ENSG00000272196.2	HIST2H2AA4	0.00205998	8.33333	45.8333
ENSG00000256273.1	AC022511.1	0.00221442	50	100
ENSG00000225528.3	Z82206.1	0.00221442	50	100
ENSG00000064989.12	CALCRL	0.00221442	0	50
ENSG00000216657.1	GLRX3P2	0.00221442	0	50
ENSG00000225533.1	PAWRP1	0.00221442	0	50
ENSG00000258949.1	AL049870.3	0.00221442	0	50
ENSG00000283176.1	AC103706.2	0.00221442	0	50
ENSG00000283197.1	AC103706.3	0.00221442	0	50
ENSG00000271981.1	AL158211.2	0.0022188	57.5758	81.8182
ENSG00000105131.7	EPHX3	0.00231287	38.2353	68.1373
ENSG00000261469.1	AC020978.4	0.00231706	20.1389	49.3056
ENSG00000229358.3	DPY19L1P1	0.00232867	58.3333	91.6667
ENSG00000262096.2	PCDHB19P	0.00248465	32.1429	55.9524
ENSG00000228705.1	LINC00659	0.00249459	75	100
ENSG00000212161.1	RF00570	0.00249459	50	75
ENSG00000248994.1	AC126768.2	0.00249459	50	75
ENSG00000100628.11	ASB2	0.00271823	60	80
ENSG00000125462.16	C1orf61	0.00283517	8.33333	48.8095
ENSG00000256298.1	AC135388.1	0.00287527	38.8889	69.4444
ENSG00000266714.8	MYO15B	0.00301702	22.9167	47.2222
ENSG00000189134.3	NKAPL	0.0030666	46.1538	67.3077
ENSG00000205710.3	C17orf107	0.00317401	51.1905	76.1905
ENSG00000105672.14	ETV2	0.00319351	15.7407	39.8148
ENSG00000228478.1	AL138885.2	0.00360065	2.77778	25.9259
ENSG00000285759.1	AL138885.3	0.00360065	2.77778	25.9259
ENSG00000260310.1	AC027277.2	0.0036605	30.5556	52.7778
ENSG00000197769.5	MAP1LC3C	0.00379708	52.7778	73.6111
ENSG00000260704.1	LINC00543	0.00391862	25.9259	47.2222
ENSG00000169507.9	SLC38A11	0.00419943	43.0556	69.4444
ENSG00000182223.7	ZAR1	0.00420318	14.1026	35.2564
ENSG00000213316.9	LTC4S	0.00437555	13.5417	37.5
ENSG00000269086.2	AC008555.2	0.00464935	38.3333	71.6667
ENSG00000161649.12	CD300LG	0.00468659	30.5556	56.25
ENSG00000154277.12	UCHL1	0.00478691	14.1667	36.6667
ENSG00000235338.1	DUSP5P2	0.00487846	0	29.1667
ENSG00000161405.16	IKZF3	0.00492892	2.08333	22.9167
ENSG00000251173.1	UCHL1-AS1	0.00493522	21.9697	42.4242
ENSG00000162654.8	GBP4	0.00502844	21.875	60.4167
ENSG00000284734.1	AC099063.4	0.00502844	21.875	60.4167
ENSG00000229950.1	TFAP2A-AS1	0.00525716	33.3333	57.2917
ENSG00000257553.1	AC034102.4	0.00547363	0	33.3333
ENSG00000245025.2	AC107959.1	0.00572083	41.6667	91.6667
ENSG00000280515.1	SALRNA2	0.00572083	8.33333	58.3333
ENSG00000184292.6	TACSTD2	0.00609462	26.1111	46.6667
ENSG00000229689.3	AC009237.3	0.00620058	54.1667	79.1667
ENSG00000272913.1	AC009237.14	0.00620058	54.1667	79.1667
ENSG00000255733.5	IFNG-AS1	0.00620058	70.8333	95.8333
ENSG00000276048.1	RF02250	0.00632591	14.881	35.119
ENSG00000104941.7	RSPH6A	0.00641442	32.5	68.3333
ENSG00000228426.1	AL645634.1	0.00704912	4.16667	37.5
ENSG00000233694.5	LINC02579	0.00737172	55.5556	94.4444
ENSG00000252848.1	RNA5SP230	0.00760666	47.9167	68.75
ENSG00000203711.13	C6orf99	0.00768121	4.16667	26.0417
ENSG00000124564.17	SLC17A3	0.007706	55	81.6667
ENSG00000242387.1	HIST1H2APS2	0.007706	55	81.6667
ENSG00000233456.1	LINC01077	0.00794408	58.3333	100
ENSG00000235272.2	RAMACL	0.00794408	58.3333	100
ENSG00000240669.1	AC023424.1	0.00794408	58.3333	100
ENSG00000223903.1	RPL23P4	0.00794408	0	41.6667
ENSG00000226621.1	AC083855.1	0.00794408	0	41.6667
ENSG00000248329.5	APELA	0.00794408	0	41.6667
ENSG00000253837.1	AC090197.1	0.00794408	0	41.6667
ENSG00000044115.20	CTNNA1	0.00794408	58.3333	100
ENSG00000145649.7	GZMA	0.00818509	62.5	85.4167
ENSG00000215769.8	ARHGAP27P1-BPTFP1-KPNA2P3	0.00830394	29.7619	69.0476
ENSG00000227491.1	CCNJP1	0.00842098	50	78.3333
ENSG00000279217.1	Z95114.1	0.0087289	16.6667	66.6667
ENSG00000239557.1	AC092045.1	0.00876821	50	70.8333
ENSG00000239112.1	SNORD123	0.00876821	66.6667	87.5
ENSG00000285935.1	AL159978.1	0.00876821	0	20.8333
ENSG00000100068.12	LRP5L	0.00876821	29.1667	50
ENSG00000253475.1	AC103769.1	0.00876821	29.1667	50
ENSG00000226808.2	LINC00840	0.00876821	79.1667	100
ENSG00000248174.5	LINC02268	0.00920411	45.8333	75
ENSG00000249647.2	C5orf66-AS2	0.00920411	62.5	91.6667
ENSG00000234921.1	AC006450.2	0.00932387	8.33333	33.3333
ENSG00000258521.1	AL157871.2	0.00987553	25	75
ENSG00000136682.14	CBWD2	0.00987553	25	75
ENSG00000269993.1	KC877982.1	0.0105069	62.5	87.5
ENSG00000274667.1	AC090517.2	0.0105069	62.5	87.5
ENSG00000254586.1	AC124301.1	0.012073	10	31.6667
ENSG00000189316.3	AC073349.1	0.0133738	6.94444	31.9444
ENSG00000215910.7	C1orf167	0.0144035	0	30.5556
ENSG00000243976.2	RN7SL523P	0.0148812	0	29.1667
ENSG00000207024.1	RF00019	0.0149046	48.3333	73.3333
ENSG00000268660.1	LETM1P2	0.0157262	55.5556	80.5556
ENSG00000230923.2	LINC00309	0.0162853	45.8333	66.6667
ENSG00000162944.10	RFTN2	0.0163736	53.3333	76.6667
ENSG00000148655.14	LRMDA	0.0167625	31.9444	52.7778
ENSG00000236842.1	AC010997.2	0.0167625	31.9444	52.7778
ENSG00000271234.1	AL078605.1	0.0171524	38.5417	60.4167
ENSG00000267743.5	AC107896.1	0.0180609	59.0909	82.5758
ENSG00000200170.1	RF00019	0.0195534	50	91.6667
ENSG00000285016.1	AC017002.6	0.0195534	8.33333	50
ENSG00000188921.13	HACD4	0.0195534	8.33333	50
ENSG00000284797.1	AC008397.1	0.0195534	8.33333	50
ENSG00000285188.1	AC008397.2	0.0195534	8.33333	50
ENSG00000242419.5	PCDHGC4	0.0205477	21.6667	51.6667
ENSG00000283188.1	MIR2052	0.0207778	75	95.8333
ENSG00000207303.1	RF00019	0.0207778	54.1667	75
ENSG00000231621.1	AC013264.1	0.0233472	62.5	85.4167
ENSG00000234771.3	SLC25A25-AS1	0.023357	66.6667	100
ENSG00000238854.1	RF01161	0.023357	66.6667	100
ENSG00000164068.15	RNF123	0.023357	66.6667	100
ENSG00000173531.15	MST1	0.023357	66.6667	100
ENSG00000226549.3	SCDP1	0.023357	0	33.3333
ENSG00000230756.1	RHOQP3	0.023357	0	33.3333
ENSG00000240470.3	RN7SL346P	0.023357	0	33.3333
ENSG00000278581.1	MIR6080	0.0265936	38.8889	66.6667
ENSG00000233085.5	BX322234.2	0.0271799	69.4444	91.6667
ENSG00000199879.1	RNU1-120P	0.0281214	36.6667	56.6667
ENSG00000140391.14	TSPAN3	0.0283108	8.33333	45.8333
ENSG00000253235.1	AC111149.1	0.0283108	8.33333	45.8333
ENSG00000201157.1	RF00091	0.029506	41.6667	83.3333
ENSG00000236591.1	AL357992.1	0.029506	41.6667	83.3333
ENSG00000271871.1	AC005740.4	0.029506	41.6667	83.3333
ENSG00000204177.10	BMS1P1	0.029506	16.6667	58.3333
ENSG00000265366.6	GLUD1P2	0.029506	16.6667	58.3333
ENSG00000205111.8	CDKL4	0.0309153	8.33333	29.1667
ENSG00000100918.12	REC8	0.0313105	44.6429	67.2619
ENSG00000273628.1	AL354798.1	0.0329782	33.3333	58.3333
ENSG00000219891.2	ZSCAN12P1	0.0347771	45.8333	69.1667
ENSG00000272748.1	AC063962.1	0.0349618	33.3333	75
ENSG00000259154.1	DUX4L17	0.0349618	33.3333	75
ENSG00000265625.1	AC104564.5	0.0349618	25	66.6667
ENSG00000268119.5	AC010615.2	0.0361035	26.3889	54.1667
ENSG00000267417.1	AC138474.1	0.0375287	43.3333	73.3333

## Sheet: Clust2 HypoProm
ensemblID	gene_name	p.value	meanDura	meanClust2
ENSG00000145391.13	SETD7	5.31353e-11	100	8.33333
ENSG00000264342.3	MIR3660	5.31353e-11	100	8.33333
ENSG00000259375.1	AC087286.3	5.31353e-11	91.6667	0
ENSG00000244255.5	AL645922.1	6.92782e-09	96.2963	56.4815
ENSG00000224079.1	AC091729.1	2.17241e-08	100	50
ENSG00000280916.1	FOXCUT	4.65959e-08	67.3077	15.3846
ENSG00000231764.8	DLX6-AS1	5.72673e-08	56.8627	25
ENSG00000274709.1	RF01778	5.72673e-08	56.8627	25
ENSG00000204362.6	AL590644.1	7.56792e-08	100	16.6667
ENSG00000248799.1	AC022118.1	7.56792e-08	100	16.6667
ENSG00000260275.1	AC013565.2	7.56792e-08	100	16.6667
ENSG00000227392.1	HPN-AS1	7.56792e-08	83.3333	0
ENSG00000285526.1	AC020907.6	7.56792e-08	83.3333	0
ENSG00000115008.5	IL1A	9.0811e-08	100	44.4444
ENSG00000260733.1	AC046158.1	9.20941e-08	97.2222	33.3333
ENSG00000269425.1	AC104521.1	1.08365e-07	60	30
ENSG00000232973.12	CYP1B1-AS1	1.13147e-07	31.4815	4.62963
ENSG00000204872.4	NAT8B	1.67253e-07	91.6667	8.33333
ENSG00000224547.1	ZNF619P1	1.67253e-07	91.6667	8.33333
ENSG00000250183.2	AC097173.1	1.67253e-07	91.6667	8.33333
ENSG00000250392.2	LINC02502	1.67253e-07	91.6667	8.33333
ENSG00000163159.12	VPS72	1.67253e-07	91.6667	8.33333
ENSG00000241598.5	KRTAP5-4	5.09941e-07	100	79.1667
ENSG00000254197.1	AC011676.3	5.13887e-07	94.4444	54.1667
ENSG00000135960.9	EDAR	5.57317e-07	100	78.3333
ENSG00000198898.13	CAPZA2	1.26363e-06	58.3333	8.33333
ENSG00000188389.10	PDCD1	1.40196e-06	94.0476	66.0714
ENSG00000262185.2	AC005736.1	1.41085e-06	86.5385	60.2564
ENSG00000166949.15	SMAD3	1.55011e-06	71.9697	41.6667
ENSG00000259347.6	AC087482.1	2.33536e-06	42.2619	18.4524
ENSG00000207827.1	MIR30A	2.33941e-06	97.2222	55.5556
ENSG00000115963.13	RND3	4.20972e-06	100	25
ENSG00000229716.2	RPL23AP19	4.20972e-06	75	0
ENSG00000184574.9	LPAR5	4.43456e-06	68.0556	29.1667
ENSG00000108679.12	LGALS3BP	5.52025e-06	79.1667	55.2083
ENSG00000283420.1	MIR4278	5.52868e-06	100	62.5
ENSG00000180332.6	KCTD4	6.44569e-06	100	68.75
ENSG00000278905.1	AC106818.1	7.34004e-06	80.9524	22.619
ENSG00000166819.11	PLIN1	8.98191e-06	100	70.8333
ENSG00000239739.1	AC026316.2	1.10612e-05	91.6667	16.6667
ENSG00000267506.5	AC021683.2	1.10612e-05	91.6667	16.6667
ENSG00000261978.1	AC116025.1	1.18019e-05	100	70.2381
ENSG00000226390.1	AL353658.1	1.2556e-05	100	80
ENSG00000187689.9	AMTN	1.38652e-05	95.8333	58.3333
ENSG00000277692.1	AL121583.1	1.38652e-05	91.6667	54.1667
ENSG00000254019.1	AC011676.2	1.56492e-05	97.2222	76.3889
ENSG00000176882.5	AL135901.1	1.65543e-05	83.3333	20.8333
ENSG00000067601.7	PMS2P4	1.97608e-05	30.5556	5.55556
ENSG00000106610.15	STAG3L4	1.97608e-05	30.5556	5.55556
ENSG00000189058.8	APOD	2.09598e-05	97.2222	68.0556
ENSG00000135697.9	BCO1	2.45925e-05	25	5
ENSG00000095585.16	BLNK	2.53632e-05	70.2381	46.4286
ENSG00000167644.11	C19orf33	2.72204e-05	100	62.963
ENSG00000119042.16	SATB2	3.10966e-05	51.1111	10
ENSG00000150782.11	IL18	4.23001e-05	100	63.8889
ENSG00000237424.1	FOXD2-AS1	4.89615e-05	45.8333	20.8333
ENSG00000215893.3	RPL23AP17	6.2828e-05	100	33.3333
ENSG00000226965.1	AC092167.1	6.2828e-05	100	33.3333
ENSG00000237298.9	TTN-AS1	6.2828e-05	100	33.3333
ENSG00000259544.1	AC021739.4	6.2828e-05	100	33.3333
ENSG00000274038.1	AC007014.2	6.2828e-05	100	33.3333
ENSG00000275905.1	AP003789.1	6.2828e-05	100	33.3333
ENSG00000274598.1	AC087893.1	6.2828e-05	66.6667	0
ENSG00000284280.1	MIR6843	6.89967e-05	52.7778	26.8519
ENSG00000166863.11	TAC3	7.63303e-05	100	66.6667
ENSG00000179046.8	TRIML2	7.63303e-05	100	66.6667
ENSG00000279146.1	AC063926.2	7.63303e-05	100	66.6667
ENSG00000207650.1	MIR570	7.92056e-05	88.8889	47.2222
ENSG00000112280.16	COL9A1	8.52097e-05	100	72.2222
ENSG00000157330.9	C1orf158	8.75585e-05	100	77.0833
ENSG00000207971.1	MIR125B1	9.04385e-05	35.8974	11.5385
ENSG00000262000.1	AC120024.2	0.00010356	100	77.7778
ENSG00000215845.10	TSTD1	0.000106873	78.125	43.75
ENSG00000270149.5	AL591806.3	0.000106873	78.125	43.75
ENSG00000118407.14	FILIP1	0.000114846	53.125	14.5833
ENSG00000102890.14	ELMO3	0.000119952	93.9394	68.9394
ENSG00000258086.1	AC079313.1	0.000169478	87.5	41.6667
ENSG00000258137.5	AC079313.2	0.000169478	87.5	41.6667
ENSG00000124253.10	PCK1	0.000170613	84.5238	59.5238
ENSG00000139287.12	TPH2	0.000176687	50	29.1667
ENSG00000259407.1	AC021739.2	0.000198816	95.8333	62.5
ENSG00000259945.1	AC027682.2	0.000198816	87.5	54.1667
ENSG00000260894.1	AC027682.3	0.000198816	87.5	54.1667
ENSG00000151655.18	ITIH2	0.000222138	97.2222	61.1111
ENSG00000229323.1	DLEU1-AS1	0.000226696	83.3333	16.6667
ENSG00000109846.7	CRYAB	0.000226696	83.3333	16.6667
ENSG00000114993.16	RTKN	0.000234026	61.5385	26.2821
ENSG00000198739.10	LRRTM3	0.000252625	33.3333	11.1111
ENSG00000178395.6	CCDC185	0.000259363	94.7917	68.2292
ENSG00000240602.7	AADACP1	0.000260897	91.6667	58.3333
ENSG00000275481.1	AC025031.4	0.000260954	100	62.5
ENSG00000179750.15	APOBEC3B	0.000271206	36.1111	8.33333
ENSG00000267366.1	AP005131.2	0.000301334	91.6667	45.8333
ENSG00000205029.1	OR5D16	0.000311464	100	75
ENSG00000270061.1	AC068790.5	0.000325908	27.7778	5.55556
ENSG00000240432.3	KRTAP13-3	0.000372745	97.9167	72.9167
ENSG00000203618.5	GP1BB	0.000379436	95.5128	73.0769
ENSG00000138080.13	EMILIN1	0.000380562	94.0476	55.9524
ENSG00000151224.12	MAT1A	0.000389977	98.6111	76.3889
ENSG00000206199.10	ANKUB1	0.000394938	40.2778	15.2778
ENSG00000137673.8	MMP7	0.000394938	76.3889	51.3889
ENSG00000239677.6	PDZRN3-AS1	0.000420509	70.8333	35.4167
ENSG00000070526.14	ST6GALNAC1	0.00044332	98.9583	70.8333
ENSG00000198542.13	ITGBL1	0.000457256	80.3571	50
ENSG00000241965.2	RPS2P25	0.000463154	100	41.6667
ENSG00000261293.1	AC007601.2	0.000463154	100	41.6667
ENSG00000266099.1	MIR5700	0.000463154	100	41.6667
ENSG00000277466.1	AP006248.1	0.000463154	100	41.6667
ENSG00000198908.11	BHLHB9	0.000469181	86.1111	41.6667
ENSG00000165794.9	SLC39A2	0.000488458	95.8333	61.1111
ENSG00000119147.9	C2orf40	0.000537484	100	70.8333
ENSG00000211710.3	TRBV4-1	0.000537484	100	70.8333
ENSG00000256137.1	AC117373.1	0.000537484	100	70.8333
ENSG00000258469.1	CHMP4BP1	0.000537484	100	70.8333
ENSG00000265215.1	MIR4269	0.000537484	100	70.8333
ENSG00000269066.1	AC020908.3	0.000537484	100	70.8333
ENSG00000264371.1	MIR4425	0.000541683	93.75	54.1667
ENSG00000268505.1	AC135012.3	0.000565837	90.625	61.4583
ENSG00000279599.1	AC005514.1	0.000579539	68.3333	18.3333
ENSG00000246627.6	CACNA1C-AS1	0.000607043	100	68.75
ENSG00000122176.11	FMOD	0.000735964	46.4286	15.4762
ENSG00000264010.1	MIR4429	0.000830313	88.8889	62.963
ENSG00000172717.16	FAM71D	0.00092289	95.8333	69.4444
ENSG00000152583.12	SPARCL1	0.0009309	85.4167	62.5
ENSG00000235020.4	AL390783.1	0.00103703	90.1515	53.7879
ENSG00000275322.1	AC103746.1	0.00103888	50.3788	17.0455
ENSG00000176678.5	FOXL1	0.00111	72.9167	44.7917
ENSG00000247993.2	FOXD1-AS1	0.00114892	27.381	0
ENSG00000206681.1	RNU6-730P	0.00124098	91.6667	33.3333
ENSG00000231979.1	AL356361.2	0.00124098	91.6667	33.3333
ENSG00000237166.1	LINC01792	0.00124098	66.6667	8.33333
ENSG00000243478.9	AOX2P	0.00124098	66.6667	8.33333
ENSG00000252420.1	RF00019	0.00124098	91.6667	33.3333
ENSG00000250969.1	AC097658.2	0.00124098	91.6667	33.3333
ENSG00000251205.2	AC016598.2	0.00124098	91.6667	33.3333
ENSG00000018408.14	WWTR1	0.00124098	66.6667	8.33333
ENSG00000254122.2	PCDHGB7	0.00124443	80.2083	57.2917
ENSG00000234535.1	AL161719.1	0.00124795	81.6667	50
ENSG00000284361.1	MIR4745	0.00138326	83.3333	54.1667
ENSG00000168995.13	SIGLEC7	0.00151135	100	77.7778
ENSG00000221857.7	AC020907.2	0.00153305	74.359	46.1538
ENSG00000266964.5	FXYD1	0.00153305	74.359	46.1538
ENSG00000279619.1	AC020907.5	0.00153305	74.359	46.1538
ENSG00000240429.1	LRRFIP1P1	0.00157278	51.6667	25
ENSG00000106823.12	ECM2	0.00158267	100	58.3333
ENSG00000169247.12	SH3TC2	0.00159584	84.5238	63.0952
ENSG00000207714.3	MIR584	0.00159584	84.5238	63.0952
ENSG00000250072.5	SH3TC2-DT	0.00159584	84.5238	63.0952
ENSG00000232788.1	ITGA6-AS1	0.00171732	83.3333	55.5556
ENSG00000178033.5	CALHM5	0.00171913	52.7778	11.1111
ENSG00000224382.1	LINC00703	0.00183601	83.3333	25
ENSG00000258749.1	AL110504.1	0.00183601	75	16.6667
ENSG00000119922.9	IFIT2	0.00183601	75	16.6667
ENSG00000232110.7	AL353751.1	0.00183601	75	16.6667
ENSG00000252398.1	RF00019	0.00183601	75	16.6667
ENSG00000132357.13	CARD6	0.00186929	80	33.3333
ENSG00000196917.5	HCAR1	0.00188341	57.6923	32.0513
ENSG00000137504.13	CREBZF	0.00188952	70.8333	16.6667
ENSG00000179776.18	CDH5	0.00199974	41.6667	17.7083
ENSG00000242636.1	RPL21P129	0.00205998	95.8333	58.3333
ENSG00000169575.4	VPREB1	0.00216131	93.3333	70
ENSG00000115944.14	COX7A2L	0.00221442	50	0
ENSG00000147509.13	RGS20	0.00221442	50	0
ENSG00000180016.2	OR1E1	0.00221442	100	50
ENSG00000216624.3	GAPDHP72	0.00221442	100	50
ENSG00000222832.1	RNA5SP120	0.00221442	100	50
ENSG00000224545.1	AC008264.1	0.00221442	100	50
ENSG00000230845.1	GSTA10P	0.00221442	100	50
ENSG00000259188.5	AC025040.1	0.00221442	100	50
ENSG00000277007.1	AC096642.1	0.00221442	100	50
ENSG00000094841.13	UPRT	0.00223163	69.7917	41.6667
ENSG00000272848.2	AL135910.1	0.0022851	100	62.5
ENSG00000189320.8	FAM180A	0.0023411	100	73.4848
ENSG00000157600.11	TMEM164	0.00240487	70.4545	36.3636
ENSG00000165617.14	DACT1	0.00249459	50	25
ENSG00000166670.9	MMP10	0.00249459	100	75
ENSG00000257359.1	AC073863.1	0.00249459	100	75
ENSG00000265293.2	ARGFXP2	0.00249459	100	75
ENSG00000265987.1	AC011933.4	0.00249459	100	75
ENSG00000266494.1	MIR4641	0.00249459	100	75
ENSG00000280118.2	AC090983.1	0.00250541	85	63.3333
ENSG00000115556.13	PLCD4	0.00251379	48.3333	16.6667
ENSG00000129009.12	ISLR	0.00262625	95	67.7778
ENSG00000162733.17	DDR2	0.00284396	88.5417	46.875
ENSG00000259218.5	LINC00928	0.00291852	85.4167	56.25
ENSG00000177354.11	C10orf71	0.00327729	94.697	68.1818
ENSG00000236208.1	C10orf71-AS1	0.00327729	94.697	68.1818
ENSG00000143954.12	REG3G	0.00348759	100	77.0833
ENSG00000272950.1	AC093799.1	0.0035184	75	47.2222
ENSG00000168542.14	COL3A1	0.00358573	93.75	58.3333
ENSG00000073282.12	TP63	0.00397166	69.0476	38.0952
ENSG00000267517.1	LINC01855	0.00409976	95.2381	75
ENSG00000207744.1	MIR10B	0.0042501	52.1739	28.6232
ENSG00000007306.14	CEACAM7	0.00426654	83.3333	55
ENSG00000105388.15	CEACAM5	0.00445082	86.1111	62.5
ENSG00000267881.1	AC243967.1	0.00445082	86.1111	62.5
ENSG00000173626.9	TRAPPC3L	0.00448965	100	75
ENSG00000270972.1	AC136475.9	0.0046382	100	79.1667
ENSG00000124490.13	CRISP2	0.00473847	87.963	59.2593
ENSG00000264534.3	MIR378B	0.00480334	90	70
ENSG00000237667.6	LINC01115	0.0048125	93.75	70.8333
ENSG00000152939.15	MARVELD2	0.00485532	42.7083	21.875
ENSG00000259288.6	BUB1B-PAK6	0.00492892	60.4167	39.5833
ENSG00000216915.2	GPR89P	0.0049793	100	62.5
ENSG00000202054.1	RNA5SP152	0.00502803	100	79.1667
ENSG00000134760.5	DSG1	0.00514518	90.4762	69.0476
ENSG00000125354.22	2021-09-06	0.00561168	87.8205	63.4615
ENSG00000279601.1	AC005052.1	0.00561168	87.8205	63.4615
ENSG00000255512.1	AP005135.1	0.00572083	91.6667	41.6667
ENSG00000258503.1	AL352979.1	0.00572083	91.6667	41.6667
ENSG00000263312.1	LINC01975	0.00572083	91.6667	41.6667
ENSG00000271334.5	LINC02104	0.00572083	91.6667	41.6667
ENSG00000174914.2	OR9G1	0.00591235	88.8889	66.6667
ENSG00000179071.4	CCDC89	0.00615306	88.8889	68.0556
ENSG00000117226.11	GBP3	0.00620058	95.8333	70.8333
ENSG00000172362.3	OR5B12	0.00620058	95.8333	70.8333
ENSG00000184381.18	PLA2G6	0.00620058	95.8333	70.8333
ENSG00000211862.1	TRAJ27	0.00620058	95.8333	70.8333
ENSG00000251206.1	AC010420.1	0.00620058	95.8333	70.8333
ENSG00000126218.11	F10	0.00638207	91.6667	64.3939
ENSG00000134954.14	ETS1	0.00657402	93.3333	73.3333
ENSG00000132744.7	ACY3	0.00666465	93.1818	59.0909
ENSG00000202167.1	RNU1-114P	0.00785522	58.3333	33.3333
ENSG00000259630.2	AC104046.1	0.00794408	41.6667	0
ENSG00000103365.15	GGA2	0.00794408	100	58.3333
ENSG00000112175.7	BMP5	0.00794408	100	58.3333
ENSG00000146143.17	PRIM2	0.00794408	100	58.3333
ENSG00000201253.1	RNU4-10P	0.00794408	100	58.3333
ENSG00000211888.2	TRAJ1	0.00794408	100	58.3333
ENSG00000218475.2	ACTG1P18	0.00794408	100	58.3333
ENSG00000225992.1	TRGVA	0.00794408	100	58.3333
ENSG00000228950.1	AC023137.1	0.00794408	100	58.3333
ENSG00000228951.1	AL365356.3	0.00794408	100	58.3333
ENSG00000229399.1	AL592148.1	0.00794408	100	58.3333
ENSG00000229720.1	AL109924.2	0.00794408	100	58.3333
ENSG00000237082.1	COX5BP6	0.00794408	100	58.3333
ENSG00000238232.1	AL356364.1	0.00794408	100	58.3333
ENSG00000250137.1	AC093607.1	0.00794408	100	58.3333
ENSG00000254416.5	AP000924.1	0.00794408	100	58.3333
ENSG00000257769.1	AC026401.1	0.00794408	100	58.3333
ENSG00000259529.1	AL136295.5	0.00794408	100	58.3333
ENSG00000259874.1	AC034105.2	0.00794408	100	58.3333
ENSG00000271420.1	AL109936.2	0.00794408	100	58.3333
ENSG00000277734.7	TRAC	0.00794408	100	58.3333
ENSG00000279123.1	AC027281.2	0.00794408	100	58.3333
ENSG00000279810.1	AL109924.4	0.00794408	100	58.3333
ENSG00000281162.2	LINC01127	0.00794408	100	58.3333
ENSG00000242282.6	AC108488.1	0.00794408	91.6667	50
ENSG00000171680.21	PLEKHG5	0.00806977	93.0556	72.2222
ENSG00000140481.14	CCDC33	0.00854899	98.7179	76.2821
ENSG00000176046.8	NUPR1	0.00858554	92.7083	68.75
ENSG00000248359.1	AC010280.1	0.0087289	83.3333	33.3333
ENSG00000254362.1	AC011726.3	0.0087289	83.3333	33.3333
ENSG00000260450.1	LINC02134	0.0087289	83.3333	33.3333
ENSG00000066032.18	CTNNA2	0.00876821	100	79.1667
ENSG00000181958.4	OR4A15	0.00876821	100	79.1667
ENSG00000207654.4	MIR128-1	0.00876821	100	79.1667
ENSG00000216621.8	AL583835.2	0.00876821	100	79.1667
ENSG00000224924.6	LINC00320	0.00876821	100	79.1667
ENSG00000231198.1	AC004987.1	0.00876821	100	79.1667
ENSG00000232500.1	AP005273.1	0.00876821	100	79.1667
ENSG00000233225.3	AC004987.2	0.00876821	100	79.1667
ENSG00000236262.1	SHANK2-AS2	0.00876821	100	79.1667
ENSG00000237377.2	AC005703.2	0.00876821	100	79.1667
ENSG00000242366.3	UGT1A8	0.00876821	100	79.1667
ENSG00000248590.2	GLDCP1	0.00876821	100	79.1667
ENSG00000254118.1	MTCYBP20	0.00876821	100	79.1667
ENSG00000254156.1	MTND6P20	0.00876821	100	79.1667
ENSG00000262445.3	AC099684.2	0.00876821	100	79.1667
ENSG00000263219.1	RYKP1	0.00876821	100	79.1667
ENSG00000276685.1	RF01518	0.00876821	100	79.1667
ENSG00000165757.8	JCAD	0.00897444	94.4444	61.1111
ENSG00000111816.7	FRK	0.00928898	97.619	65.4762
ENSG00000099810.19	MTAP	0.00932387	41.6667	16.6667
ENSG00000264545.1	AL359922.1	0.00932387	41.6667	16.6667
ENSG00000267374.1	AC016205.1	0.00987553	75	25
ENSG00000187546.13	AGMO	0.00987553	75	25
ENSG00000255342.1	AP000926.1	0.00987553	75	25
ENSG00000158315.10	RHBDL2	0.0103553	87.5	58.3333
ENSG00000279075.1	AC091965.5	0.010861	100	69.4444
ENSG00000245729.2	LINC02226	0.0110718	100	73.8095
ENSG00000249159.6	AC091965.1	0.0110718	100	73.8095
ENSG00000250037.1	AC091965.2	0.0110718	100	73.8095
ENSG00000111704.10	NANOG	0.0114386	68.75	43.75
ENSG00000272849.1	AC084018.1	0.0115367	62.5	31.25
ENSG00000152049.6	KCNE4	0.011574	88.8889	61.1111
ENSG00000201616.1	RNU1-91P	0.0117455	87.5	45.8333
ENSG00000018610.14	CXorf56	0.0123008	79.1667	57.2917
ENSG00000186765.11	FSCN2	0.0129036	86.1111	63.8889
ENSG00000116977.18	LGALS8	0.0129961	100	66.6667
ENSG00000180015.12	AC093909.1	0.0129961	100	66.6667
ENSG00000204952.2	FBXO47	0.013296	55	28.3333
ENSG00000125351.11	UPF3B	0.013657	75	46.6667
ENSG00000100336.17	APOL4	0.0136668	100	77.7778
ENSG00000255176.1	AP000941.1	0.0136668	100	77.7778
ENSG00000204965.8	PCDHA5	0.0144509	100	75
ENSG00000258108.1	AC009803.2	0.0144509	100	75
ENSG00000279726.1	AC005609.5	0.0144509	100	75
ENSG00000222248.1	RNA5SP201	0.0148812	100	70.8333
ENSG00000236892.1	AL357833.2	0.0148812	100	70.8333
ENSG00000125676.19	THOC2	0.0153064	78.3333	46.6667
ENSG00000175267.14	VWA3A	0.0154619	81.25	50
ENSG00000260277.1	AC009019.1	0.0154619	81.25	50
ENSG00000197614.10	MFAP5	0.0158302	100	75
ENSG00000255829.1	AC092490.2	0.0158302	100	75
ENSG00000170166.5	HOXD4	0.0158773	47.2222	26.2346
ENSG00000278500.1	AC009336.2	0.0158773	47.2222	26.2346
ENSG00000223729.1	LINC02247	0.0160711	80.5556	58.3333
ENSG00000015285.10	WAS	0.0166717	87.5	56.9444
ENSG00000246223.8	LINC01550	0.0177664	68.75	43.75
ENSG00000143595.12	AQP10	0.0178074	87.5	50
ENSG00000168679.17	SLC16A4	0.0179895	96.6667	76.6667
ENSG00000182107.6	TMEM30B	0.0185988	70.8333	44.4444
ENSG00000203804.4	ADAMTSL4-AS1	0.0195534	50	8.33333
ENSG00000232807.2	AL137186.2	0.0195534	50	8.33333
ENSG00000215808.3	LINC01139	0.0195534	91.6667	50
ENSG00000229751.1	AC044781.1	0.0195534	91.6667	50
ENSG00000231877.1	AL359551.1	0.0195534	91.6667	50
ENSG00000256268.1	LINC02454	0.0195534	91.6667	50
ENSG00000273330.1	CYP4F36P	0.0195534	91.6667	50
ENSG00000232949.1	AC002480.2	0.0195534	91.6667	50
ENSG00000242020.3	RN7SL68P	0.0196064	80	57.5
ENSG00000205279.8	CTXN3	0.0200601	100	72.2222
ENSG00000151846.8	PABPC3	0.020376	97.9167	75
ENSG00000100342.20	APOL1	0.0207778	45.8333	25
ENSG00000225336.2	HMGB3P1	0.0207778	45.8333	25
ENSG00000235009.1	LINC01883	0.0207778	95.8333	75
ENSG00000180251.4	SLC9A4	0.0207778	75	54.1667
ENSG00000102401.19	ARMCX3	0.0216747	76.6667	52.2222
ENSG00000228275.1	ARMCX3-AS1	0.0218429	78.125	55.2083
ENSG00000102195.9	GPR50	0.021972	90.8333	66.6667
ENSG00000102158.19	MAGT1	0.0224889	72.4359	51.9231
ENSG00000200630.1	RF00019	0.023357	33.3333	0
ENSG00000253105.5	AP003548.1	0.023357	33.3333	0
ENSG00000039523.19	RIPOR1	0.023357	100	66.6667
ENSG00000201780.1	RNU6-275P	0.023357	100	66.6667
ENSG00000211692.1	TRGJP1	0.023357	100	66.6667
ENSG00000223375.1	AC096638.1	0.023357	100	66.6667
ENSG00000225762.1	LINC01389	0.023357	100	66.6667
ENSG00000228598.1	MACC1-AS1	0.023357	100	66.6667
ENSG00000231148.1	HMGB1P7	0.023357	100	66.6667
ENSG00000231703.2	AL354993.1	0.023357	100	66.6667
ENSG00000235070.3	AC062015.1	0.023357	100	66.6667
ENSG00000235279.1	AC069079.1	0.023357	100	66.6667
ENSG00000238367.1	MIR2113	0.023357	100	66.6667
ENSG00000239590.1	OR1J4	0.023357	100	66.6667
ENSG00000243004.5	AC005062.1	0.023357	100	66.6667
ENSG00000244052.1	RPL5P24	0.023357	100	66.6667
ENSG00000250668.1	LINC02123	0.023357	100	66.6667
ENSG00000252984.1	RNU6-844P	0.023357	100	66.6667
ENSG00000253356.1	AC084024.3	0.023357	100	66.6667
ENSG00000256292.1	LINC02376	0.023357	100	66.6667
ENSG00000256340.8	ABCC6P1	0.023357	100	66.6667
ENSG00000257017.8	HP	0.023357	100	66.6667
ENSG00000258599.2	AL355922.2	0.023357	100	66.6667
ENSG00000260550.2	AC136618.1	0.023357	100	66.6667
ENSG00000264200.1	MIR4693	0.023357	100	66.6667
ENSG00000271218.1	AL033384.2	0.023357	100	66.6667
ENSG00000271815.1	AC008897.3	0.023357	100	66.6667
ENSG00000273180.1	AC019193.3	0.023357	100	66.6667
ENSG00000279886.1	AC087645.3	0.023357	100	66.6667
ENSG00000188783.5	PRELP	0.0234545	97.9167	72.9167
ENSG00000047644.18	WWC3	0.0236923	76.3889	51.3889
ENSG00000186787.8	SPIN2B	0.0239749	86.9048	59.5238
ENSG00000226310.1	AL022157.1	0.0239749	86.9048	59.5238
ENSG00000034677.12	RNF19A	0.0242663	88.8889	63.8889
ENSG00000253217.1	AP001574.1	0.0242663	88.8889	63.8889
ENSG00000231367.5	AC011247.1	0.0258126	100	69.4444
ENSG00000056277.15	ZNF280C	0.0264346	79.1667	55.2083
ENSG00000147133.15	TAF1	0.0269127	64.5833	42.7083
ENSG00000259891.1	AC107375.1	0.0274067	83.3333	58.3333
ENSG00000267348.2	GEMIN7-AS1	0.0276465	62.5	35.4167
ENSG00000229339.1	AC093414.1	0.029506	58.3333	16.6667
ENSG00000235505.7	CASP17P	0.029506	83.3333	41.6667
ENSG00000265623.1	MIR3139	0.029506	83.3333	41.6667
ENSG00000159921.15	GNE	0.0303953	79.1667	45.8333
ENSG00000236146.2	AL353803.3	0.0309153	91.6667	70.8333
ENSG00000227036.7	LINC00511	0.0309153	91.6667	70.8333
ENSG00000263893.2	AC080037.1	0.0309153	91.6667	70.8333
ENSG00000124839.12	RAB17	0.0309153	91.6667	70.8333
ENSG00000180964.16	TCEAL8	0.0313425	86.9048	59.5238
ENSG00000168306.12	ACOX2	0.0313581	85	65
ENSG00000102265.11	TIMP1	0.0320291	84.375	62.5
ENSG00000102096.9	PIM2	0.0323286	80.1282	58.9744
ENSG00000101966.12	XIAP	0.0326449	88.0952	61.3095
ENSG00000127377.9	CRYGN	0.0327115	64.5833	40.625
ENSG00000198918.7	RPL39	0.0339443	84.0909	59.0909
ENSG00000147124.12	ZNF41	0.0346236	82.1429	55.3571
ENSG00000196741.5	LINC01560	0.0346236	82.1429	55.3571
ENSG00000285677.1	AL355388.3	0.0349022	100	75
ENSG00000238099.2	LINC01625	0.0349618	66.6667	25
ENSG00000253660.1	AC008464.1	0.0349618	66.6667	25
ENSG00000253138.5	LINC00967	0.0349618	75	33.3333
ENSG00000205336.11	ADGRG1	0.0349618	75	33.3333
ENSG00000274621.1	MIR6867	0.036441	37.5	16.6667
ENSG00000261221.3	ZNF865	0.036441	33.3333	12.5
ENSG00000129824.15	RPS4Y1	0.036441	58.3333	37.5
ENSG00000255987.1	TOMM20P2	0.036441	100	79.1667
ENSG00000261076.1	AC016396.2	0.036441	100	79.1667
ENSG00000234735.1	AL022237.1	0.036441	87.5	66.6667
ENSG00000262160.1	AC020978.5	0.036441	87.5	66.6667
ENSG00000279611.1	AC012313.10	0.0375134	91.6667	66.6667
ENSG00000225903.1	AL035404.2	0.0378988	91.6667	62.5
ENSG00000068323.16	TFE3	0.0388785	87.5	67.3611
ENSG00000236699.8	ARHGEF38	0.0400642	91.6667	68.75
ENSG00000250522.1	AC004066.2	0.0400642	91.6667	68.75
ENSG00000177335.10	C8orf31	0.0401455	56.25	23.9583
ENSG00000013619.13	MAMLD1	0.0407714	76.5152	56.0606
ENSG00000173250.2	GPR151	0.0412211	94.4444	72.2222
ENSG00000204271.12	SPIN3	0.041415	90.625	67.7083
ENSG00000186416.14	NKRF	0.0430767	81.4815	56.4815

## Sheet: Clust3 HyperProm
ensemblID	gene_name	p.value	meanDura	meanClust3
ENSG00000143669.13	LYST	5.91607e-24	0	100
ENSG00000254295.1	AC008429.3	5.91607e-24	0	100
ENSG00000258082.1	AL391832.3	1.68333e-18	50	100
ENSG00000221038.1	RNU6ATAC7P	2.37613e-15	66.6667	100
ENSG00000171346.15	KRT15	1.6908e-11	80	100
ENSG00000165953.9	SERPINA12	9.14216e-10	60	94.2857
ENSG00000260835.1	AC007223.1	1.85699e-09	66.6667	95.2381
ENSG00000141447.17	OSBPL1A	3.02752e-09	0	24.6753
ENSG00000259792.1	AC104758.2	3.16625e-09	0	78.5714
ENSG00000136147.17	PHF11	8.03746e-09	11.8056	48.8095
ENSG00000135299.16	ANKRD6	2.95648e-08	25	60.7143
ENSG00000207808.1	MIR27A	3.85321e-08	58.3333	90.9091
ENSG00000207980.1	MIR23A	3.85321e-08	58.3333	90.9091
ENSG00000284387.1	MIR24-2	3.85321e-08	58.3333	90.9091
ENSG00000111696.11	NT5DC3	4.76773e-08	9.16667	30
ENSG00000257327.1	AC012555.1	4.76773e-08	9.16667	30
ENSG00000258752.1	AL357093.2	8.76351e-08	8.33333	100
ENSG00000244286.1	ITGB5-AS1	1.44584e-07	0	85.7143
ENSG00000253351.1	LINC01298	1.44584e-07	0	85.7143
ENSG00000262837.1	AC027801.4	1.44584e-07	0	85.7143
ENSG00000272814.1	AC093732.2	1.44584e-07	0	85.7143
ENSG00000258446.1	AL133153.1	1.60561e-07	14.2857	34.6939
ENSG00000143674.10	MAP3K21	1.89657e-07	17.3611	39.2857
ENSG00000249086.1	AC051649.1	2.09092e-07	0	42.8571
ENSG00000180259.9	PRNT	2.14218e-07	36.1111	66.6667
ENSG00000256050.2	AL583722.1	3.01671e-07	68.3333	100
ENSG00000173221.13	GLRX	3.56377e-07	13.5417	46.4286
ENSG00000184344.3	GDF3	3.63789e-07	45	77.1429
ENSG00000234056.1	LINC00463	3.69059e-07	66.6667	95.2381
ENSG00000238169.1	LINC01053	3.69059e-07	66.6667	95.2381
ENSG00000175274.18	TP53I11	5.46202e-07	26.3889	47.619
ENSG00000170615.14	SLC26A5	6.22165e-07	14.881	41.8367
ENSG00000234715.1	AC005064.1	6.22165e-07	29.1667	56.1224
ENSG00000267780.2	AC021594.2	7.52219e-07	75	96.4286
ENSG00000250934.1	AC016924.1	7.52219e-07	50	71.4286
ENSG00000136193.16	SCRN1	7.88911e-07	30.2083	55.3571
ENSG00000227014.6	AC007285.1	7.88911e-07	30.2083	55.3571
ENSG00000160584.15	SIK3	8.18694e-07	2.77778	26.9841
ENSG00000112053.13	SLC26A8	8.50112e-07	58.3333	79.5918
ENSG00000100300.17	TSPO	1.00638e-06	6.06061	27.2727
ENSG00000189337.16	KAZN	1.20132e-06	30.9524	53.0612
ENSG00000143921.7	ABCG8	2.37824e-06	19.4444	47.619
ENSG00000235568.6	NFAM1	2.76856e-06	57.5	98.5714
ENSG00000153814.12	JAZF1	2.98516e-06	13.8889	34.2857
ENSG00000234336.6	JAZF1-AS1	2.98516e-06	13.8889	34.2857
ENSG00000133488.14	SEC14L4	3.08181e-06	60.6061	90.9091
ENSG00000262576.2	PCDHGA4	3.1974e-06	37.5	61.4286
ENSG00000174059.16	CD34	4.91574e-06	20.5128	53.8462
ENSG00000285719.1	AL356275.2	4.91574e-06	20.5128	53.8462
ENSG00000273521.1	AL162274.1	5.0828e-06	25.5952	52.0408
ENSG00000179403.11	VWA1	5.54291e-06	40.2778	73.8095
ENSG00000225285.1	LINC01770	5.54291e-06	40.2778	73.8095
ENSG00000173557.14	C2orf70	6.20352e-06	30.5556	65.7143
ENSG00000261373.1	VPS9D1-AS1	6.33886e-06	40.2778	78.5714
ENSG00000075292.18	ZNF638	6.88166e-06	8.33333	40.6593
ENSG00000065054.13	SLC9A3R2	6.88627e-06	45.2381	65.3061
ENSG00000092964.17	DPYSL2	7.16131e-06	0.595238	21.4286
ENSG00000240694.8	PNMA2	7.16131e-06	0.595238	21.4286
ENSG00000163492.15	CCDC141	8.38711e-06	33.3333	76.1905
ENSG00000224514.2	LINC00620	9.08801e-06	14.2857	34.6939
ENSG00000122756.14	CNTFR	9.73868e-06	20.8333	44.2857
ENSG00000050344.8	NFE2L3	1.06059e-05	30.9524	58.1633
ENSG00000260473.2	AC068987.3	1.0709e-05	50	75
ENSG00000284730.1	AC068987.5	1.0709e-05	50	75
ENSG00000130303.12	BST2	1.14222e-05	66.6667	94.6429
ENSG00000141971.12	MVB12A	1.14222e-05	66.6667	94.6429
ENSG00000282851.2	BISPR	1.14222e-05	66.6667	94.6429
ENSG00000106991.13	ENG	1.18545e-05	47.9167	71.4286
ENSG00000121900.18	TMEM54	1.26299e-05	0	25.7143
ENSG00000137331.11	IER3	1.38478e-05	7.71144	29.6375
ENSG00000165071.14	TMEM71	1.65008e-05	69.0476	91.8367
ENSG00000145901.15	TNIP1	1.7133e-05	16.6667	100
ENSG00000251301.6	LINC02384	1.7133e-05	16.6667	100
ENSG00000285591.1	AC092617.1	1.83337e-05	44.4444	100
ENSG00000188505.4	NCCRP1	2.31342e-05	29.7619	71.4286
ENSG00000225194.3	LINC00092	2.59926e-05	72.2222	100
ENSG00000251000.1	AC008592.3	2.59926e-05	38.8889	66.6667
ENSG00000275134.1	RF02146	2.59926e-05	72.2222	100
ENSG00000183486.12	MX2	2.64344e-05	68.75	92.8571
ENSG00000101194.17	SLC17A9	2.76268e-05	36.8056	64.2857
ENSG00000131096.10	PYY	2.90967e-05	46.2963	88.8889
ENSG00000161653.10	NAGS	2.97182e-05	43.8596	84.2105
ENSG00000249928.2	UQCRBP3	2.97993e-05	66.6667	96.4286
ENSG00000090376.10	IRAK3	3.08361e-05	14.8148	34.9206
ENSG00000163909.7	HEYL	3.0935e-05	40.625	78.5714
ENSG00000137959.15	IFI44L	3.11552e-05	20	57.1429
ENSG00000272273.1	IER3-AS1	3.13377e-05	11.4444	31.619
ENSG00000154188.9	ANGPT1	3.83075e-05	54.6296	80.9524
ENSG00000236526.1	AL035448.1	4.21011e-05	47.619	87.7551
ENSG00000204963.5	PCDHA7	4.2187e-05	33.3333	68.5714
ENSG00000144791.9	LIMD1	4.2851e-05	0	71.4286
ENSG00000207371.1	RF00019	4.2851e-05	0	71.4286
ENSG00000205744.9	DENND1C	4.32811e-05	41.6667	74.6032
ENSG00000136167.13	LCP1	4.46171e-05	0	23.2143
ENSG00000173988.12	LRRC63	4.46171e-05	0	23.2143
ENSG00000269547.1	AC011455.2	4.56336e-05	51.3889	73.8095
ENSG00000283317.1	AL831711.1	5.11475e-05	0	35.7143
ENSG00000115310.17	RTN4	5.11475e-05	50	85.7143
ENSG00000124762.13	CDKN1A	5.14723e-05	61.6667	85.7143
ENSG00000065534.18	MYLK	5.16349e-05	18.9394	38.961
ENSG00000128340.14	RAC2	5.44135e-05	15.4762	44.898
ENSG00000083307.11	GRHL2	5.5995e-05	25.4386	54.8872
ENSG00000254024.1	AP001207.3	5.5995e-05	25.4386	54.8872
ENSG00000183914.14	DNAH2	5.91658e-05	3.57143	24.4898
ENSG00000222627.1	RNU2-37P	6.41068e-05	19.4444	50
ENSG00000215458.8	AATBC	6.693e-05	66.6667	95.9184
ENSG00000257242.7	LINC01619	6.7118e-05	4.16667	42.8571
ENSG00000169314.14	C22orf15	7.04361e-05	58.3333	92.8571
ENSG00000173535.14	TNFRSF10C	7.29116e-05	18.3333	50
ENSG00000162366.7	PDZK1IP1	7.40045e-05	60.4167	87.5
ENSG00000265871.1	MIR3174	8.39574e-05	69.4444	95.2381
ENSG00000245261.1	AL133375.1	8.39574e-05	69.4444	95.2381
ENSG00000129226.13	CD68	8.39574e-05	69.4444	95.2381
ENSG00000276180.1	HIST1H4I	8.90525e-05	19.697	42.8571
ENSG00000184860.9	SDR42E1	9.10874e-05	31.8182	59.7403
ENSG00000135775.13	COG2	9.82795e-05	25.9259	46.0317
ENSG00000236276.1	NDP-AS1	0.000104327	0	64.2857
ENSG00000239608.1	RUVBL1-AS1	0.00010476	19.0476	53.0612
ENSG00000241180.1	AL645608.4	0.000115861	70	97.1429
ENSG00000138606.19	SHF	0.000133238	25.5952	55.102
ENSG00000222032.1	AC112721.2	0.000134702	36.1111	71.4286
ENSG00000170175.10	CHRNB1	0.000146759	26.6667	51.4286
ENSG00000260035.1	AC051619.8	0.000157856	19.9074	42.8571
ENSG00000088881.20	EBF4	0.000173146	29.6296	55.5556
ENSG00000267417.1	AC138474.1	0.000183036	43.3333	94.2857
ENSG00000074660.15	SCARF1	0.000195893	75	100
ENSG00000263301.1	AC113189.3	0.000196232	34.8485	58.4416
ENSG00000236780.5	LINC01829	0.000215185	47.2222	95.2381
ENSG00000284874.1	SEPT5-GP1BB	0.00023024	29.1667	64.2857
ENSG00000077942.18	FBLN1	0.00023038	30.5556	52.381
ENSG00000160321.14	ZNF208	0.000264575	0	42.8571
ENSG00000148468.16	FAM171A1	0.000266402	8.33333	28.5714
ENSG00000285701.1	AL357140.5	0.000283524	25	100
ENSG00000273980.1	AL592071.1	0.000283524	25	100
ENSG00000196576.14	PLXNB2	0.000303271	65.2778	92.8571
ENSG00000228485.1	GRK5-IT1	0.000304144	0	20.6349
ENSG00000105122.12	RASAL3	0.000307172	38.3333	62.8571
ENSG00000267092.2	AC027307.1	0.00030732	23.6111	45.2381
ENSG00000188613.6	NANOS1	0.000311803	20.2381	40.8163
ENSG00000249647.2	C5orf66-AS2	0.000312908	62.5	100
ENSG00000214407.3	LINC02085	0.000323813	33.3333	66.6667
ENSG00000213923.11	CSNK1E	0.000330228	16.2281	42.1053
ENSG00000207639.1	MIR193B	0.000348999	30.8333	70
ENSG00000136383.6	ALPK3	0.000358512	69.697	94.8052
ENSG00000271811.1	Z97200.1	0.000404508	12.5	50
ENSG00000183615.5	FAM167B	0.000429519	42.7083	66.0714
ENSG00000249035.6	CLMAT3	0.000452705	22.2222	71.4286
ENSG00000254979.5	AP000781.2	0.000519496	64.5833	100
ENSG00000154080.13	CHST9	0.000575111	22.2222	42.8571
ENSG00000174567.7	GOLT1A	0.000580302	13.6364	38.961
ENSG00000145692.14	BHMT	0.000597737	53.5714	80.6122
ENSG00000199492.1	RNU6-1313P	0.000664371	9.84848	31.1688
ENSG00000255366.1	AC120036.4	0.000703882	23.3333	48.5714
ENSG00000268681.1	COX6CP7	0.000711171	41.6667	65.3061
ENSG00000199130.3	MIR365A	0.000718579	56.25	100
ENSG00000207782.3	MIR150	0.000767753	48.9583	69.6429
ENSG00000252839.1	RNU6-419P	0.000789354	61.1111	100
ENSG00000258376.2	AC004846.1	0.000789354	61.1111	100
ENSG00000184414.2	IRS3P	0.000824894	1.38889	26.1905
ENSG00000226549.3	SCDP1	0.00102084	0	57.1429
ENSG00000280382.1	AC096920.1	0.00102084	0	57.1429
ENSG00000283726.1	MIR5193	0.00108184	58.3333	100
ENSG00000233608.3	TWIST2	0.0011255	46.6667	80
ENSG00000262873.1	AC127496.5	0.00114299	0	28.5714
ENSG00000124733.4	MEA1	0.00114299	50	78.5714
ENSG00000205277.9	MUC12	0.00114299	50	78.5714
ENSG00000205444.3	KU-MEL-3	0.00114299	50	78.5714
ENSG00000285555.1	AC005293.1	0.00114299	50	78.5714
ENSG00000161800.12	RACGAP1	0.00132795	29.1667	50
ENSG00000225950.8	NTF4	0.00134577	5	25.7143
ENSG00000268287.1	AC008687.3	0.00134577	5	25.7143
ENSG00000283663.1	AC008687.8	0.00134577	5	25.7143
ENSG00000123358.19	NR4A1	0.00134577	25	45.7143
ENSG00000265690.7	AC074143.1	0.00139028	34.8958	59.8214
ENSG00000129465.15	RIPK3	0.00143483	58.3333	81.3187
ENSG00000259932.1	AC051619.7	0.00149172	3.84615	24.1758
ENSG00000149418.10	ST14	0.00151649	28.0303	48.0519
ENSG00000116251.10	RPL22	0.00152236	38.5417	73.2143
ENSG00000131480.8	AOC2	0.00162943	36.6667	60
ENSG00000102878.16	HSF4	0.00163661	30.8824	60.5042
ENSG00000188921.13	HACD4	0.00164966	8.33333	71.4286
ENSG00000207577.1	MIR587	0.00164966	8.33333	71.4286
ENSG00000211706.2	TRBV6-1	0.00164966	8.33333	71.4286
ENSG00000125810.9	CD93	0.00170164	25.7576	58.4416
ENSG00000231471.1	HMGN2P34	0.0017731	33.3333	100
ENSG00000276626.1	RF00100	0.0017731	33.3333	100
ENSG00000280042.1	AC022336.3	0.0017731	33.3333	100
ENSG00000259814.1	AC102941.1	0.0017845	54.1667	85.7143
ENSG00000279430.1	AL590560.2	0.00189908	66.6667	100
ENSG00000283383.1	AC108477.1	0.00189908	66.6667	100
ENSG00000267328.1	AC002398.2	0.00195744	35.4167	69.6429
ENSG00000255836.1	AC131206.1	0.0020242	69.4444	90.4762
ENSG00000259300.2	TUBBP8	0.0020242	69.4444	90.4762
ENSG00000213203.2	GIMAP1	0.00212116	61.1111	83.3333
ENSG00000281887.3	GIMAP1-GIMAP5	0.00212116	61.1111	83.3333
ENSG00000102539.5	MLNR	0.00231264	46.7949	70.3297
ENSG00000285904.1	AC006452.1	0.00232796	27.7778	52.381
ENSG00000105639.18	JAK3	0.002404	40.1042	66.9643
ENSG00000225637.1	AP001046.1	0.00259254	50	83.3333
ENSG00000237989.1	LINC01679	0.00259254	50	83.3333
ENSG00000123453.17	SARDH	0.00270725	56.25	78.5714
ENSG00000265015.1	AP005901.3	0.00291119	0	35.7143
ENSG00000099617.3	EFNA2	0.00316998	25	49.2063
ENSG00000168070.11	MAJIN	0.00335641	16.6667	41.0714
ENSG00000239389.7	PCDHA13	0.00402492	25	47.619
ENSG00000278901.1	AC005609.1	0.00402492	25	47.619
ENSG00000136560.13	TANK	0.00444025	62.5	100
ENSG00000283828.1	AL137002.2	0.00463737	18.0556	42.8571
ENSG00000101425.13	BPI	0.00470742	54.1667	75
ENSG00000111348.8	ARHGDIB	0.00496738	69.4444	90.4762
ENSG00000197140.14	ADAM32	0.00606456	31.25	52.381
ENSG00000233085.5	BX322234.2	0.00610585	69.4444	100
ENSG00000281332.1	LINC00997	0.00629629	25	85.7143
ENSG00000160408.14	ST6GALNAC6	0.00629629	25	85.7143
ENSG00000255260.1	KC877392.1	0.00629629	25	85.7143
ENSG00000257524.6	AL157935.2	0.00629629	25	85.7143
ENSG00000267113.1	AF038458.1	0.00639641	4.16667	25
ENSG00000266019.1	MIR3609	0.00661164	62.5	92.8571
ENSG00000269993.1	KC877982.1	0.00661164	62.5	92.8571
ENSG00000274667.1	AC090517.2	0.00661164	62.5	92.8571
ENSG00000162337.11	LRP5	0.00666169	30	60
ENSG00000250819.1	LINC02493	0.00666921	41.6667	100
ENSG00000263527.1	MIR4526	0.0067208	4.7619	42.8571
ENSG00000222852.1	RF00019	0.00702157	70.8333	100
ENSG00000254481.1	PTP4A2P2	0.00854183	31.25	67.8571
ENSG00000142089.15	IFITM3	0.00891378	0	42.8571
ENSG00000225533.1	PAWRP1	0.00891378	0	42.8571
ENSG00000230526.1	AC073370.1	0.00891378	0	42.8571
ENSG00000230756.1	RHOQP3	0.00891378	0	42.8571
ENSG00000232490.6	OSBPL10-AS1	0.00891378	0	42.8571
ENSG00000255247.1	AP003390.2	0.00891378	0	42.8571
ENSG00000255289.1	AC068389.2	0.00891378	0	42.8571
ENSG00000255328.1	AC136475.5	0.00891378	0	42.8571
ENSG00000278873.1	PRO1804	0.00891378	0	42.8571
ENSG00000281386.1	AP003500.1	0.00891378	0	42.8571
ENSG00000184454.6	NCMAP	0.00919131	10.7143	32.6531
ENSG00000264443.1	AL445686.2	0.00919131	10.7143	32.6531
ENSG00000206549.13	PRSS50	0.00956635	10.4167	33.9286
ENSG00000226074.4	PRSS44	0.00956635	10.4167	33.9286
ENSG00000284672.1	AC109583.3	0.00956635	10.4167	33.9286
ENSG00000231086.1	TSSK1A	0.00967598	50	71.4286
ENSG00000248323.6	LUCAT1	0.00967598	50	71.4286
ENSG00000261299.1	C2orf69P3	0.00967598	50	71.4286
ENSG00000270030.1	AC136475.7	0.00967598	50	71.4286
ENSG00000277001.1	RF00017	0.00967598	50	71.4286
ENSG00000213316.9	LTC4S	0.0100087	13.5417	37.5
ENSG00000263107.1	AC025627.2	0.0100281	38.8889	61.9048
ENSG00000275681.1	U73479.1	0.0100281	38.8889	61.9048
ENSG00000087076.8	HSD17B14	0.0108738	19.7917	57.1429
ENSG00000283361.2	CFAP97D2	0.0111831	61.1111	85.7143
ENSG00000174740.7	PABPC5	0.0113554	19.4444	50
ENSG00000234161.1	PABPC5-AS1	0.0113554	19.4444	50
ENSG00000253633.1	AP002852.1	0.0113871	63.8889	90.4762
ENSG00000155011.8	DKK2	0.0120165	16.6667	71.4286
ENSG00000272865.1	AL591686.2	0.0120165	16.6667	71.4286
ENSG00000197646.7	PDCD1LG2	0.0125493	58.3333	85.7143
ENSG00000201558.1	RNVU1-6	0.0125493	8.33333	35.7143
ENSG00000233396.7	LINC01719	0.0125493	8.33333	35.7143
ENSG00000252933.1	RNU6-1223P	0.0125493	58.3333	85.7143
ENSG00000233694.5	LINC02579	0.0127376	55.5556	100
ENSG00000175868.13	CALCB	0.0139085	10.7143	34.6939
ENSG00000100385.13	IL2RB	0.0146909	8.33333	57.1429
ENSG00000239482.6	AC112487.1	0.0146909	8.33333	57.1429
ENSG00000131171.12	SH3BGRL	0.0149962	15.2778	35.7143
ENSG00000198157.10	HMGN5	0.0149962	15.2778	35.7143
ENSG00000250073.2	AP000866.2	0.0150908	30.9524	51.0204
ENSG00000235597.1	LINC01102	0.0154248	54.1667	78.5714
ENSG00000204711.8	C9orf135	0.0154248	54.1667	78.5714
ENSG00000225626.2	C9orf135-DT	0.0154248	54.1667	78.5714
ENSG00000126882.12	FAM78A	0.0157813	29.1667	50
ENSG00000235102.1	ADI1P1	0.0164575	0	28.5714
ENSG00000199836.1	RNU1-47P	0.0165079	16.6667	57.1429
ENSG00000272203.1	AC004775.1	0.0192656	58.3333	83.3333
ENSG00000100628.11	ASB2	0.0198493	60	80
ENSG00000231621.1	AC013264.1	0.0227141	62.5	89.2857
ENSG00000124564.17	SLC17A3	0.0235029	55	80
ENSG00000242387.1	HIST1H2APS2	0.0235029	55	80
ENSG00000176435.6	CLEC14A	0.0240268	24.2424	45.4545
ENSG00000010319.6	SEMA3G	0.0246897	53.125	75
ENSG00000246526.2	LINC002481	0.0253567	33.3333	57.1429
ENSG00000256298.1	AC135388.1	0.0278084	38.8889	66.6667
ENSG00000249481.6	SPATS1	0.0328734	37.1212	63.6364
ENSG00000271275.1	AC007326.1	0.0347264	54.1667	78.5714
ENSG00000143486.15	EIF2D	0.0356385	34.5238	55.102
ENSG00000239636.1	AC004865.2	0.0376141	35.7143	61.2245
ENSG00000273628.1	AL354798.1	0.0376992	33.3333	64.2857
ENSG00000227018.1	IL6STP1	0.0388582	2.77778	23.8095
ENSG00000251829.1	RNA5SP436	0.0388582	2.77778	23.8095

[truncated: 3 more sheets: Clust3 HypoProm, Clust4 HyperProm, Clust4 HypoProm]
