# Supplementary material for: Epigenetic dysregulation in meningiomas
Source: Neurooncol Adv. 2022 Jun 6;4(1):vdac084. doi: 10.1093/noajnl/vdac084 (PMC9234763; doi:10.1093/noajnl/vdac084)
Supplement: vdac084_suppl_Supplementary_Table_S3 [file vdac084_suppl_supplementary_table_s3.xlsx]

## Sheet: Hypermethylated NF2alt vs NF2Wt
ensemblID	gene	p.value	FDR	negLog10FDR	mean𝛽NF2alt	mean𝛽NF2wt
ENSG00000267506.5	AC021683.2	4.30032e-16	3.71405e-13	12.4302	100	0
ENSG00000124491.15	F13A1	3.04564e-10	1.12732e-07	6.94795	50	20
ENSG00000127377.9	CRYGN	7.07703e-08	1.74634e-05	4.75787	95	26.7857
ENSG00000150051.13	MKX	3.92169e-07	6.55555e-05	4.18339	34.5455	5.84416
ENSG00000228016.1	RAPGEF4-AS1	7.29676e-07	0.000114581	3.94089	48.3333	22.619
ENSG00000091428.17	RAPGEF4	9.58493e-07	0.000141912	3.84798	52.3077	28.5714
ENSG00000165966.15	PDZRN4	1.41784e-06	0.00020409	3.69018	45.4545	22.0779
ENSG00000158816.15	VWA5B1	1.97162e-06	0.000276134	3.55888	88.8889	68.254
ENSG00000226252.1	AL135960.1	3.21126e-06	0.000378199	3.42228	12.5	0
ENSG00000121742.17	GJB6	9.35908e-06	0.000969975	3.01324	64.7619	20.4082
ENSG00000144843.11	ADPRH	1.17607e-05	0.00119498	2.92264	32.7273	9.09091
ENSG00000272967.1	AC073352.2	1.17607e-05	0.001172	2.93107	32.7273	9.09091
ENSG00000277559.1	AC018553.1	2.08489e-05	0.00186274	2.72985	67.6923	41.7582
ENSG00000182103.4	FAM181B	3.16535e-05	0.00234326	2.63018	48.3333	25
ENSG00000137393.9	RNF144B	3.27343e-05	0.00238914	2.62176	36	20
ENSG00000259283.2	AC109462.1	3.31329e-05	0.00238465	2.62258	92	51.4286
ENSG00000123892.11	RAB38	3.50227e-05	0.00248613	2.60448	38.1818	1.2987
ENSG00000266581.1	MIR3166	3.50227e-05	0.00245253	2.61039	38.1818	1.2987
ENSG00000114115.9	RBP1	3.73871e-05	0.00254921	2.59359	66	35
ENSG00000263207.2	AC109462.2	6.25147e-05	0.00404939	2.39261	85	41.0714
ENSG00000153976.2	HS3ST3A1	6.25356e-05	0.00400073	2.39786	28	11.4286
ENSG00000174348.13	PODN	6.42989e-05	0.00378633	2.42178	27.2727	18.1818
ENSG00000248174.5	LINC02268	6.7847e-05	0.00386355	2.41301	100	35.7143
ENSG00000091409.14	ITGA6	9.92243e-05	0.00535604	2.27116	21.3333	5.71429
ENSG00000043591.5	ADRB1	0.000116408	0.00615539	2.21074	22.2222	1.5873
ENSG00000120903.12	CHRNA2	0.000129833	0.00666133	2.17644	90	53.5714
ENSG00000226963.1	AC078883.2	0.0001746	0.0080069	2.09654	23.75	5.35714
ENSG00000140090.17	SLC24A4	0.000182925	0.00810187	2.09141	33.3333	16.1905
ENSG00000239587.1	AC018730.1	0.000218116	0.00918926	2.03672	100	42.8571
ENSG00000264342.3	MIR3660	0.000233912	0.00977525	2.00987	100	14.2857
ENSG00000265987.1	AC011933.4	0.000258994	0.00951849	2.02143	100	57.1429
ENSG00000284361.1	MIR4745	0.000258994	0.00945146	2.0245	100	57.1429
ENSG00000156030.13	ELMSAN1	0.000311211	0.0104045	1.98278	80	0
ENSG00000049089.14	COL9A2	0.000311784	0.0097919	2.00913	50.6667	25.7143
ENSG00000173530.5	TNFRSF10D	0.00036829	0.0111607	1.95231	68.3333	40.4762
ENSG00000228789.7	HCG22	0.000377967	0.0111921	1.95109	87.5	66.0714
ENSG00000160951.3	PTGER1	0.000378197	0.0110102	1.9582	70	41.0714
ENSG00000267278.5	MAP3K14-AS1	0.000395865	0.0114602	1.94081	35	21.4286
ENSG00000128052.9	KDR	0.000487426	0.0131554	1.8809	21.4286	14.2857
ENSG00000229391.7	HLA-DRB6	0.000488409	0.0131137	1.88228	100	82.8571
ENSG00000134909.18	ARHGAP32	0.000488409	0.0130461	1.88452	20	2.85714
ENSG00000087494.15	PTHLH	0.000522839	0.0136836	1.8638	72.5	37.5
ENSG00000198739.10	LRRTM3	0.000565756	0.0145858	1.83607	23.3333	2.38095
ENSG00000237813.3	AC002066.1	0.000592971	0.0152118	1.81782	62.3529	49.5798
ENSG00000177133.10	LINC00982	0.000621072	0.0157764	1.80199	37.5	19.6429
ENSG00000276670.1	RF02252	0.000629942	0.0159237	1.79796	29.3333	14.2857
ENSG00000236511.1	LINC01231	0.000653415	0.0159717	1.79665	70	40.4762
ENSG00000260597.1	AC012531.1	0.000731915	0.0173186	1.76149	84.4444	47.619
ENSG00000257913.2	DDN-AS1	0.000838853	0.0190655	1.71975	16.9231	1.0989
ENSG00000165474.6	GJB2	0.000915264	0.0198448	1.70235	42.1053	21.0526
ENSG00000283689.1	AC018553.2	0.00100223	0.0212852	1.67192	27.7778	14.2857
ENSG00000207924.3	MIR196A2	0.0010028	0.0212101	1.67346	38	20
ENSG00000163694.14	RBM47	0.0010339	0.0216035	1.66547	54.5455	36.3636
ENSG00000259439.2	LINC01833	0.00104925	0.0217488	1.66256	54.2857	26.5306
ENSG00000142611.16	PRDM16	0.00110836	0.0227017	1.64394	34.6154	17.033
ENSG00000271434.3	AL445237.1	0.00114486	0.0230843	1.63668	51.4286	22.449
ENSG00000102780.16	DGKH	0.00121216	0.0237932	1.62355	12.5	1.78571
ENSG00000173320.11	STOX2	0.00121216	0.023351	1.6317	37.5	26.7857
ENSG00000177508.11	IRX3	0.00128525	0.024131	1.61742	30.5882	15.1261
ENSG00000279065.1	AL138688.1	0.00154116	0.0278268	1.55554	41.1765	22.6891
ENSG00000186732.13	MPPED1	0.00160279	0.0287393	1.54152	66	52.8571
ENSG00000232803.1	SLCO4A1-AS1	0.00166765	0.0290968	1.53616	88.8889	79.3651
ENSG00000072422.16	RHOBTB1	0.00169653	0.0292073	1.53451	47.5	37.5
ENSG00000268603.1	AC053503.5	0.00198186	0.0331291	1.47979	26.3158	15.0376
ENSG00000070526.14	ST6GALNAC1	0.00199867	0.0333026	1.47752	87.5	57.1429
ENSG00000178445.9	GLDC	0.002016	0.0333768	1.47656	24	0
ENSG00000236924.1	AL162411.1	0.002016	0.0332705	1.47794	24	0
ENSG00000038295.7	TLL1	0.00205312	0.0334567	1.47552	5.88235	0
ENSG00000105376.4	ICAM5	0.00207576	0.0337198	1.47212	12.8571	3.06122
ENSG00000197757.7	HOXC6	0.00209333	0.0336883	1.47252	33.8462	18.6813
ENSG00000274547.1	RF02251	0.00211242	0.0337857	1.47127	53.8462	28.5714
ENSG00000152213.3	ARL11	0.00228247	0.0359506	1.44429	56.6667	26.1905
ENSG00000132470.13	ITGB4	0.00231987	0.0354619	1.45024	30	14.2857
ENSG00000136237.18	RAPGEF5	0.00233994	0.0355589	1.44905	31.1111	22.2222
ENSG00000278195.1	SSTR3	0.00241041	0.0359964	1.44374	100	80
ENSG00000229891.1	LINC01315	0.00244761	0.0361353	1.44207	40	24.4898
ENSG00000003987.13	MTMR7	0.00258574	0.0374282	1.4268	49.3333	33.3333
ENSG00000259725.1	AC106738.2	0.00272653	0.0382897	1.41692	81.1111	40.4762
ENSG00000134709.10	HOOK1	0.00273759	0.0382378	1.41751	44.6154	18.6813
ENSG00000144591.18	GMPPA	0.00308539	0.0417454	1.37939	17.6471	8.40336
ENSG00000239282.7	CASTOR1	0.00310986	0.0416416	1.38047	9.09091	1.2987
ENSG00000163032.11	VSNL1	0.00311112	0.0415511	1.38142	17.1429	7.14286
ENSG00000230500.1	MKX-AS1	0.00320266	0.0424454	1.37217	8.33333	1.78571
ENSG00000276048.1	RF02250	0.00326344	0.0429217	1.36732	40	12.2449
ENSG00000275859.1	MIR6720	0.00328705	0.0431228	1.36529	45.7143	27.551
ENSG00000167644.11	C19orf33	0.00329196	0.0430782	1.36574	93.3333	58.7302
ENSG00000164867.10	NOS3	0.00332748	0.0434332	1.36218	77.1429	61.2245
ENSG00000215769.8	ARHGAP27P1-BPTFP1-KPNA2P3	0.0033497	0.0433954	1.36256	91.4286	36.7347
ENSG00000235020.4	AL390783.1	0.00352429	0.0452051	1.34481	83.6364	61.039
ENSG00000225518.2	LINC01703	0.00359823	0.0459261	1.33794	57.5	42.8571
ENSG00000103154.9	NECAB2	0.0036041	0.0457755	1.33937	25	12.5
ENSG00000272622.1	AC010735.2	0.0036687	0.0464821	1.33271	29.2308	15.3846
ENSG00000249628.3	LINC00942	0.00384015	0.0481832	1.3171	100	87.1429
ENSG00000166736.11	HTR3A	0.00384015	0.0480669	1.31815	100	87.1429
ENSG00000137872.16	SEMA6D	0.00389177	0.0484787	1.31445	31.1111	20.6349
ENSG00000267607.1	AC011511.5	0.00391957	0.048708	1.3124	22.8571	10.2041
ENSG00000169047.5	IRS1	0.00396272	0.0491263	1.30869	34.2857	21.4286
ENSG00000249326.1	CTD-2194D22.4	0.00404979	0.0497299	1.30338	25.4545	6.49351

## Sheet: Hypomethylated NF2alt vs NF2Wt
ensemblID	gene	p.value	FDR	negLog10FDR	mean𝛽NF2alt	mean𝛽NF2wt
ENSG00000143669.13	LYST	4.30032e-16	2.22843e-12	11.652	0	100
ENSG00000207371.1	RF00019	4.30032e-16	1.11421e-12	11.953	0	100
ENSG00000251301.6	LINC02384	4.30032e-16	7.42809e-13	12.1291	0	100
ENSG00000254295.1	AC008429.3	4.30032e-16	5.57107e-13	12.2541	0	100
ENSG00000259704.1	AC124248.1	4.30032e-16	4.45685e-13	12.351	0	100
ENSG00000100342.20	APOL1	1.03984e-12	7.69778e-10	9.11363	0	50
ENSG00000249086.1	AC051649.1	1.03984e-12	6.73556e-10	9.17163	0	50
ENSG00000233858.4	LINC02599	1.03984e-12	5.98717e-10	9.22278	50	100
ENSG00000236156.2	CHCHD4P3	1.03984e-12	5.38845e-10	9.26854	50	100
ENSG00000280173.1	AC104447.1	1.03984e-12	4.89859e-10	9.30993	50	100
ENSG00000221038.1	RNU6ATAC7P	9.51433e-11	4.1086e-08	7.38631	66.6667	100
ENSG00000238160.1	AC116366.2	9.51433e-11	3.79256e-08	7.42107	66.6667	100
ENSG00000136514.2	RTP4	2.2467e-09	7.7616e-07	6.11005	0	25
ENSG00000266559.1	MIR4530	2.2467e-09	7.2765e-07	6.13808	0	25
ENSG00000249928.2	UQCRBP3	2.2467e-09	6.84847e-07	6.16441	75	100
ENSG00000233694.5	LINC02579	2.40728e-08	6.93028e-06	5.15925	26.6667	100
ENSG00000085465.12	OVGP1	2.50133e-08	6.82204e-06	5.16609	80	100
ENSG00000186951.16	PPARA	2.50133e-08	6.48094e-06	5.18836	0	20
ENSG00000174059.16	CD34	8.80699e-08	2.07445e-05	4.6831	20	53.8462
ENSG00000285719.1	AL356275.2	8.80699e-08	1.98425e-05	4.7024	20	53.8462
ENSG00000185432.11	METTL7A	1.71877e-07	3.7111e-05	4.4305	0	16.6667
ENSG00000229666.1	MAST4-AS1	1.71877e-07	3.56266e-05	4.44823	0	16.6667
ENSG00000237879.1	LINC00398	1.71877e-07	3.42563e-05	4.46526	16.6667	33.3333
ENSG00000245146.6	MALINC1	1.71877e-07	3.29876e-05	4.48165	16.6667	33.3333
ENSG00000175857.8	GAPT	2.02043e-07	3.73925e-05	4.42722	33.3333	95.2381
ENSG00000207780.1	MIR648	2.66422e-07	4.76069e-05	4.32233	50	96.4286
ENSG00000106991.13	ENG	2.66422e-07	4.602e-05	4.33705	25	71.4286
ENSG00000250240.5	AC008840.1	3.94385e-07	6.38658e-05	4.19473	0	15.3846
ENSG00000172927.7	MYEOV	8.80008e-07	0.000134124	3.8725	74.2857	100
ENSG00000196267.12	ZNF836	1.97162e-06	0.000268867	3.57046	11.1111	31.746
ENSG00000267827.5	AC011468.2	1.97162e-06	0.000261973	3.58174	11.1111	31.746
ENSG00000267927.1	AC010320.1	1.97162e-06	0.000255424	3.59274	11.1111	31.746
ENSG00000273628.1	AL354798.1	2.00075e-06	0.000252875	3.59709	20	71.4286
ENSG00000267417.1	AC138474.1	2.10045e-06	0.000259156	3.58644	20	91.4286
ENSG00000121064.12	SCPEP1	2.20043e-06	0.000265177	3.57646	2.22222	22.2222
ENSG00000233085.5	BX322234.2	4.52695e-06	0.000521304	3.28291	46.6667	100
ENSG00000285040.1	AC092723.4	5.19336e-06	0.000585043	3.23281	0	57.1429
ENSG00000205758.11	CRYZL1	5.81384e-06	0.000641007	3.19314	0	11.7647
ENSG00000131480.8	AOC2	6.91497e-06	0.000746528	3.12695	28	60
ENSG00000058668.14	ATP2B4	8.43094e-06	0.000891615	3.04982	8	28.5714
ENSG00000284027.1	MIR497	1.2166e-05	0.00118952	2.92463	77.1429	100
ENSG00000284112.1	MIR195	1.2166e-05	0.00116749	2.93275	77.1429	100
ENSG00000144815.15	NXPE3	1.24014e-05	0.00116844	2.93239	2.66667	19.0476
ENSG00000124256.14	ZBP1	1.63018e-05	0.0015085	2.82145	53.3333	100
ENSG00000285448.1	AL136961.1	1.67803e-05	0.00152554	2.81658	0	60.7143
ENSG00000124762.13	CDKN1A	2.09045e-05	0.00183606	2.73611	66	90
ENSG00000141698.16	NT5C3B	2.67582e-05	0.00231102	2.6362	27.2727	45.4545
ENSG00000161594.6	KLHL10	2.67582e-05	0.00227313	2.64338	27.2727	45.4545
ENSG00000123933.16	MXD4	2.68218e-05	0.00224179	2.64941	0	12.381
ENSG00000004468.12	CD38	2.6886e-05	0.00221148	2.65532	25	46.4286
ENSG00000120063.9	GNA13	2.71195e-05	0.00219583	2.6584	20	30
ENSG00000135127.11	BICDL1	2.71195e-05	0.00216205	2.66513	0	10
ENSG00000141401.11	IMPA2	2.71195e-05	0.00212929	2.67177	0	10
ENSG00000235568.6	NFAM1	2.71195e-05	0.00209751	2.6783	90	100
ENSG00000231010.1	AL121672.1	2.72253e-05	0.00207473	2.68304	33.3333	85.7143
ENSG00000126561.16	STAT5A	3.11112e-05	0.00233649	2.63144	40	64.8352
ENSG00000100300.17	TSPO	3.53048e-05	0.00243933	2.61273	5.45455	29.8701
ENSG00000213190.3	MLLT11	3.97317e-05	0.00267389	2.57286	0	15.5844
ENSG00000272540.1	AL662797.1	4.43778e-05	0.00294828	2.53043	0	23.0769
ENSG00000165060.12	FXN	5.9096e-05	0.0038764	2.41157	16.6667	35.7143
ENSG00000284214.1	MIR29C	6.42989e-05	0.00406338	2.39111	90.9091	100
ENSG00000108523.15	RNF167	6.42989e-05	0.00401442	2.39638	0	9.09091
ENSG00000108528.13	SLC25A11	6.42989e-05	0.00396663	2.40158	0	9.09091
ENSG00000128016.5	ZFP36	6.42989e-05	0.00391996	2.40672	0	9.09091
ENSG00000156170.12	NDUFAF6	6.42989e-05	0.00387438	2.4118	0	9.09091
ENSG00000163755.8	HPS3	6.42989e-05	0.00382985	2.41682	0	9.09091
ENSG00000170653.18	ATF7	6.57794e-05	0.00382999	2.4168	22.5	37.5
ENSG00000267281.2	AC023509.3	6.57794e-05	0.00378743	2.42166	22.5	37.5
ENSG00000172366.19	MCRIP2	7.83401e-05	0.00441259	2.35531	17.7778	42.8571
ENSG00000216490.3	IFI30	8.04316e-05	0.00448169	2.34856	1.66667	28.5714
ENSG00000262223.7	AC110285.1	8.43723e-05	0.00465125	2.33243	42.8571	59.1837
ENSG00000285130.1	AL358113.1	8.43723e-05	0.00460229	2.33703	28.5714	44.898
ENSG00000203706.8	SERTAD4-AS1	0.000114264	0.0061043	2.21436	20	33.6735
ENSG00000130731.15	METTL26	0.000117595	0.00615532	2.21075	38.3333	57.1429
ENSG00000065054.13	SLC9A3R2	0.000124332	0.00644288	2.19092	42.8571	63.2653
ENSG00000136193.16	SCRN1	0.000133128	0.00676343	2.16983	36.25	57.1429
ENSG00000227014.6	AC007285.1	0.000133128	0.00669777	2.17407	36.25	57.1429
ENSG00000222009.8	BTBD19	0.000137309	0.00684171	2.16484	41.6667	50
ENSG00000186716.20	BCR	0.000137309	0.00677655	2.16899	16.6667	25
ENSG00000114302.15	PRKAR2A	0.000137309	0.00671262	2.17311	0	8.33333
ENSG00000182511.11	FES	0.000137309	0.00664989	2.17719	25	33.3333
ENSG00000181631.6	P2RY13	0.000152659	0.00732482	2.1352	63.3333	85.7143
ENSG00000139899.10	CBLN3	0.00015646	0.00743831	2.12853	6.66667	26.6667
ENSG00000242252.1	BGLAP	0.000157188	0.00740501	2.13047	80	98.7013
ENSG00000142694.6	EVA1B	0.000165254	0.00771484	2.11267	21.6667	41.6667
ENSG00000251314.2	AC104123.1	0.000172399	0.00797655	2.09818	18.75	37.5
ENSG00000136819.15	C9orf78	0.000178472	0.00811265	2.09084	0	12.6984
ENSG00000136878.12	USP20	0.000178472	0.0080421	2.09463	0	12.6984
ENSG00000175874.9	CREG2	0.000178472	0.00797277	2.09839	0	12.6984
ENSG00000066629.17	EML1	0.000194539	0.00854321	2.06838	12.5	64.2857
ENSG00000163749.17	CCDC158	0.000201462	0.0087729	2.05686	62.8571	83.6735
ENSG00000236437.1	LINC02151	0.000205138	0.00885854	2.05264	0	50
ENSG00000174799.10	CEP135	0.000206044	0.00882412	2.05433	13.3333	25
ENSG00000115159.15	GPD2	0.000217486	0.0092378	2.03443	8.75	21.4286
ENSG00000146666.5	LINC00525	0.000233912	0.00969705	2.01336	0	85.7143
ENSG00000244286.1	ITGB5-AS1	0.000233912	0.00962009	2.01682	0	85.7143
ENSG00000253819.1	LINC01151	0.000233912	0.00954434	2.02025	0	85.7143
ENSG00000257596.1	AC078778.1	0.000233912	0.00946978	2.02366	0	85.7143
ENSG00000262837.1	AC027801.4	0.000233912	0.00939637	2.02704	0	85.7143
ENSG00000265460.6	AC015910.1	0.000233912	0.00932409	2.03039	0	85.7143
ENSG00000270082.1	AC010531.7	0.000233912	0.00925291	2.03372	0	85.7143
ENSG00000279340.1	AC090617.7	0.000233912	0.00918281	2.03702	0	85.7143
ENSG00000285701.1	AL357140.5	0.000233912	0.00911377	2.0403	0	85.7143
ENSG00000272431.1	AC104117.5	0.000247566	0.00957379	2.01892	10	24.2857
ENSG00000258976.1	AC013451.2	0.000258994	0.00994154	2.00255	50	92.8571
ENSG00000266019.1	MIR3609	0.000258994	0.00986844	2.00575	50	92.8571
ENSG00000274667.1	AC090517.2	0.000258994	0.00979641	2.00893	50	92.8571
ENSG00000099810.19	MTAP	0.000258994	0.00972542	2.01209	0	42.8571
ENSG00000235338.1	DUSP5P2	0.000258994	0.00965545	2.01523	0	42.8571
ENSG00000264545.1	AL359922.1	0.000258994	0.00958648	2.01834	0	42.8571
ENSG00000274996.1	AC006449.1	0.000258994	0.00938537	2.02755	50	92.8571
ENSG00000207808.1	MIR27A	0.000267761	0.00963566	2.01612	56.3636	83.1169
ENSG00000207980.1	MIR23A	0.000267761	0.00956921	2.01912	56.3636	83.1169
ENSG00000284387.1	MIR24-2	0.000267761	0.00950367	2.02211	56.3636	83.1169
ENSG00000284203.1	MIR29B2	0.000268547	0.00946674	2.0238	92.3077	100
ENSG00000224424.7	PRKAR2A-AS1	0.000268547	0.00940277	2.02674	7.69231	15.3846
ENSG00000179115.10	FARSA	0.000268547	0.00933967	2.02967	15.3846	23.0769
ENSG00000285244.1	DINOL	0.000268662	0.00928139	2.03239	24.3478	34.7826
ENSG00000042286.14	AIFM2	0.000283685	0.00973547	2.01164	27.6923	38.4615
ENSG00000067955.13	CBFB	0.00030092	0.010259	1.98889	5.71429	18.3673
ENSG00000239199.1	RPL21P6	0.000304837	0.0103246	1.98613	0	28.5714
ENSG00000275134.1	RF02146	0.000304837	0.0102576	1.98896	66.6667	95.2381
ENSG00000231471.1	HMGN2P34	0.000311211	0.0103378	1.98557	20	100
ENSG00000237568.1	AC099063.1	0.000311211	0.0102719	1.98835	20	100
ENSG00000259281.1	LINGO1-AS2	0.000311211	0.0102069	1.99111	20	100
ENSG00000261273.1	AC138512.1	0.000311211	0.0101427	1.99385	20	100
ENSG00000271278.1	ELOCP33	0.000311211	0.0100793	1.99657	20	100
ENSG00000272748.1	AC063962.1	0.000311211	0.0100167	1.99927	20	100
ENSG00000276626.1	RF00100	0.000311211	0.0099549	2.00196	20	100
ENSG00000280042.1	AC022336.3	0.000311211	0.00989383	2.00464	20	100
ENSG00000281332.1	LINC00997	0.000311211	0.0098335	2.00729	20	100
ENSG00000149922.10	TBX6	0.000315564	0.00985093	2.00652	28.5714	39.7959
ENSG00000186417.13	GLDN	0.00033651	0.0104419	1.98122	62	77.1429
ENSG00000226808.2	LINC00840	0.000346333	0.0106827	1.97132	60	100
ENSG00000135622.12	SEMA4F	0.000351395	0.0107747	1.96759	10	22.8571
ENSG00000153902.13	LGI4	0.000365961	0.0111553	1.95252	5	42.8571
ENSG00000221946.7	FXYD7	0.000375821	0.0113227	1.94605	4.61538	39.5604
ENSG00000253051.1	RF00322	0.000377967	0.0113215	1.9461	75	96.4286
ENSG00000187908.17	DMBT1	0.000377967	0.0112565	1.9486	75	96.4286
ENSG00000259288.6	BUB1B-PAK6	0.000377967	0.0111285	1.95356	25	46.4286
ENSG00000213316.9	LTC4S	0.000377967	0.0110657	1.95602	12.5	33.9286
ENSG00000168672.3	FAM84B	0.000402453	0.0115862	1.93606	1.33333	15.2381
ENSG00000006638.11	TBXA2R	0.000406732	0.0116447	1.93387	8.33333	20.2381
ENSG00000226800.5	CACTIN-AS1	0.000406732	0.0115807	1.93627	8.33333	20.2381
ENSG00000178187.7	ZNF454	0.000406732	0.0115174	1.93865	0	11.9048
ENSG00000172155.9	LCE1D	0.000410727	0.0115673	1.93677	73.3333	100
ENSG00000225194.3	LINC00092	0.000410727	0.0115048	1.93912	73.3333	100
ENSG00000260590.1	AC023824.2	0.000410727	0.0114429	1.94146	73.3333	100
ENSG00000207614.1	MIR193A	0.00044543	0.0123434	1.90856	21.8182	35.0649
ENSG00000278546.1	AC003101.2	0.00044543	0.0122778	1.91088	21.8182	35.0649
ENSG00000125457.14	MIF4GD	0.000461006	0.0126398	1.89826	9.09091	20.7792
ENSG00000263843.1	AC022211.2	0.000461006	0.0125733	1.90055	9.09091	20.7792
ENSG00000040633.12	PHF23	0.000473255	0.0128398	1.89144	6.15385	15.3846
ENSG00000116032.5	GRIN3B	0.000488409	0.0129792	1.88675	20	37.1429
ENSG00000134440.11	NARS	0.000505372	0.0133614	1.87415	10	22.619
ENSG00000173221.13	GLRX	0.000512315	0.0134762	1.87043	10	44.6429
ENSG00000100441.9	KHNYN	0.000535845	0.0139535	1.85532	18.75	34.8214
ENSG00000152291.13	TGOLN2	0.000556003	0.014406	1.84146	6.25	19.6429
ENSG00000185024.16	BRF1	0.000609158	0.01555	1.80827	23.3333	34.5238
ENSG00000223466.1	LINC01825	0.000632818	0.0159187	1.79809	40	92.8571
ENSG00000162366.7	PDZK1IP1	0.000635178	0.0159009	1.79858	62.5	91.0714
ENSG00000204161.13	TMEM273	0.000650444	0.0162048	1.79036	83.3333	97.619
ENSG00000113282.13	CLINT1	0.000650444	0.0161273	1.79244	33.3333	47.619
ENSG00000073578.16	SDHA	0.000650444	0.0160505	1.79451	0	14.2857
ENSG00000164366.3	CCDC127	0.000650444	0.0159744	1.79657	0	14.2857
ENSG00000160271.15	RALGDS	0.000670087	0.0163023	1.78775	4	20
ENSG00000177239.14	MAN1B1	0.000670087	0.0162261	1.78979	24	40
ENSG00000197872.11	FAM49A	0.000670087	0.0161506	1.79181	24	40
ENSG00000268996.3	MAN1B1-DT	0.000670087	0.0160759	1.79383	24	40
ENSG00000140368.12	PSTPIP1	0.000670087	0.0160018	1.79583	84	100
ENSG00000154162.14	CDH12	0.000686383	0.0163158	1.78739	26.6667	61.9048
ENSG00000127951.6	FGL2	0.000750061	0.0176674	1.75283	20	51.4286
ENSG00000135299.16	ANKRD6	0.000770898	0.018076	1.7429	35	67.8571
ENSG00000002822.15	MAD1L1	0.000792675	0.0185029	1.73276	7.69231	17.5824
ENSG00000272273.1	IER3-AS1	0.000823786	0.0191429	1.71799	9.33333	31.8095
ENSG00000075618.17	FSCN1	0.000829864	0.019198	1.71674	6.66667	13.3333
ENSG00000185989.10	RASA3	0.000829864	0.0191127	1.71868	6.66667	13.3333
ENSG00000143224.17	PPOX	0.000829864	0.0190281	1.7206	13.3333	20
ENSG00000144619.14	CNTN4	0.000829864	0.0189443	1.72252	13.3333	20
ENSG00000136141.14	LRCH1	0.000857185	0.0193971	1.71226	26.6667	36.1905
ENSG00000268366.1	AC010271.1	0.000867234	0.0195392	1.70909	5.55556	14.2857
ENSG00000116883.8	AL591845.1	0.000874359	0.0196144	1.70742	24.2857	47.9592
ENSG00000196839.12	ADA	0.00088338	0.0197313	1.70484	0	12.2449
ENSG00000126522.16	ASL	0.00088338	0.0196467	1.70671	0	12.2449
ENSG00000221845.4	C7orf65	0.00088338	0.0195627	1.70857	85.7143	97.9592
ENSG00000183020.13	AP2A2	0.00088338	0.0194795	1.71042	42.8571	55.102
ENSG00000006282.20	SPATA20	0.000899889	0.0197594	1.70423	36.6667	50
ENSG00000267446.1	AC003070.2	0.000899889	0.0196761	1.70606	36.6667	50
ENSG00000183762.12	KREMEN1	0.000899889	0.0195934	1.70789	3.33333	16.6667
ENSG00000137331.11	IER3	0.000925544	0.019984	1.69932	5.97015	29.4243
ENSG00000175449.13	RFESD	0.000932209	0.0200444	1.69801	40	53.9683
ENSG00000274417.1	MIR6515	0.000932209	0.0199616	1.6998	17.7778	31.746
ENSG00000132694.18	ARHGEF11	0.000932209	0.0198795	1.7016	6.66667	20.6349
ENSG00000132514.13	CLEC10A	0.00102716	0.0216371	1.6648	80	97.619
ENSG00000276984.1	AL023881.1	0.0010339	0.021691	1.66372	18.1818	36.3636
ENSG00000178149.16	DALRD3	0.00103992	0.021642	1.6647	9.09091	22.7273
ENSG00000105419.17	MEIS3	0.00105224	0.021724	1.66306	20	38.7755
ENSG00000207944.1	MIR574	0.00107613	0.0221291	1.65504	0	8.16327
ENSG00000164120.13	HPGD	0.00112763	0.0230054	1.63817	18.4615	41.7582
ENSG00000103175.10	WFDC1	0.00112878	0.0229385	1.63943	16.6667	33.3333
ENSG00000137312.14	FLOT1	0.00113357	0.0229459	1.63929	8.33333	29.9603
ENSG00000196576.14	PLXNB2	0.00115557	0.0232099	1.63433	63.3333	95.2381
ENSG00000235411.1	AC007041.1	0.00119074	0.023824	1.62298	44	68.5714
ENSG00000267047.1	AC040977.2	0.00119918	0.0239007	1.62159	80	96.4286
ENSG00000267532.5	MIR497HG	0.00119918	0.0238091	1.62326	80	96.4286
ENSG00000224077.1	AP000936.1	0.00119918	0.0237182	1.62492	5	21.4286
ENSG00000008517.16	IL32	0.00121216	0.0238837	1.6219	87.5	98.2143
ENSG00000090013.10	BLVRB	0.00121216	0.0237034	1.62519	12.5	23.2143
ENSG00000160460.15	SPTBN4	0.00121216	0.0236143	1.62682	12.5	23.2143
ENSG00000099953.9	MMP11	0.00121216	0.0235259	1.62845	12.5	23.2143
ENSG00000250479.8	CHCHD10	0.00121216	0.0234381	1.63008	12.5	23.2143
ENSG00000047617.14	ANO2	0.00121216	0.0232645	1.63331	62.5	73.2143
ENSG00000169684.13	CHRNA5	0.00121687	0.0232688	1.63323	20	35.7143
ENSG00000260403.1	AC120498.3	0.00123049	0.0234427	1.62999	88.5714	100
ENSG00000203782.5	LOR	0.00123049	0.0233568	1.63159	74.2857	85.7143
ENSG00000090565.15	RAB11FIP3	0.00123798	0.0234132	1.63054	15.3846	30.7692
ENSG00000138363.14	ATIC	0.00127774	0.0240772	1.61839	8.75	20.5357
ENSG00000204687.4	MAS1L	0.00132121	0.0247167	1.60701	90	99.1071
ENSG00000117408.10	IPO13	0.00133697	0.0249215	1.60343	0	6.25
ENSG00000170296.9	GABARAP	0.00133697	0.0248322	1.60498	0	6.25
ENSG00000237950.1	AL357079.1	0.00133697	0.0247435	1.60654	0	6.25
ENSG00000279641.1	AC120057.3	0.00133697	0.0246555	1.60809	0	6.25
ENSG00000198513.11	ATL1	0.00133697	0.024568	1.60963	6.25	12.5
ENSG00000204482.10	LST1	0.00135751	0.0248572	1.60455	66	92.8571
ENSG00000144677.14	CTDSPL	0.0014785	0.0269774	1.569	10	23.2143
ENSG00000163132.6	MSX1	0.00149269	0.0271407	1.56638	1.62162	29.3436
ENSG00000164104.11	HMGB2	0.00151327	0.0274187	1.56195	2.4	10.2857
ENSG00000164197.11	RNF180	0.00156037	0.0280758	1.55167	8.33333	21.4286
ENSG00000263107.1	AC025627.2	0.00162363	0.0290126	1.53741	40	76.1905
ENSG00000069943.9	PIGB	0.00166765	0.0296967	1.52729	11.1111	20.6349
ENSG00000069974.15	RAB27A	0.00166765	0.029595	1.52878	11.1111	20.6349
ENSG00000185129.5	PURA	0.00166765	0.029494	1.53027	44.4444	53.9683
ENSG00000225973.3	PIGBOS1	0.00166765	0.0293937	1.53175	11.1111	20.6349
ENSG00000079739.16	PGM1	0.00166765	0.029294	1.53322	33.3333	42.8571
ENSG00000142856.16	ITGB3BP	0.00166765	0.0291951	1.53469	33.3333	42.8571
ENSG00000121940.15	CLCC1	0.00166765	0.0289991	1.53762	11.1111	20.6349
ENSG00000274068.1	AL449266.1	0.00166765	0.0289021	1.53907	11.1111	20.6349
ENSG00000185963.13	BICD2	0.00169653	0.0293047	1.53306	15	25
ENSG00000100036.12	SLC35E4	0.00169653	0.0291106	1.53595	27.5	37.5
ENSG00000235257.8	ITGA9-AS1	0.00180416	0.0308552	1.51067	20	31.746
ENSG00000181830.8	SLC35C1	0.00182273	0.0310703	1.50765	37.3913	45.3416
ENSG00000147475.15	ERLIN2	0.00185353	0.0314918	1.5018	5.88235	17.6471
ENSG00000183154.1	AC138356.1	0.00185353	0.0313889	1.50322	5.88235	17.6471
ENSG00000167770.11	OTUB1	0.00193673	0.0326909	1.48557	30.6667	54.2857
ENSG00000129675.15	ARHGEF6	0.00193677	0.0325855	1.48698	73.3333	100
ENSG00000236526.1	AL035448.1	0.00196915	0.0330231	1.48118	62.8571	97.9592
ENSG00000249035.6	CLMAT3	0.0020004	0.0332246	1.47854	33.3333	66.6667
ENSG00000162337.11	LRP5	0.00203907	0.0335443	1.47438	24	62.8571
ENSG00000130489.14	SCO2	0.00205312	0.0336685	1.47278	11.7647	17.6471
ENSG00000284194.1	SCO2	0.00205312	0.0335623	1.47415	11.7647	17.6471
ENSG00000109519.12	GRPEL1	0.00207576	0.0336144	1.47347	1.42857	11.2245
ENSG00000087076.8	HSD17B14	0.00209326	0.0337921	1.47118	15	51.7857
ENSG00000167525.13	PROCA1	0.00209374	0.0335905	1.47378	0	17.1429
ENSG00000145423.4	SFRP2	0.00219725	0.0350343	1.45551	1.86047	25.9136
ENSG00000179403.11	VWA1	0.00222628	0.0353883	1.45114	60	77.381
ENSG00000225285.1	LINC01770	0.00222628	0.0352801	1.45247	60	77.381
ENSG00000242574.8	HLA-DMB	0.00228207	0.0360539	1.44305	53.3333	77.7778
ENSG00000126775.8	ATG14	0.00228639	0.0359033	1.44487	0	8.57143
ENSG00000138834.12	MAPK8IP3	0.00228639	0.0357949	1.44618	0	8.57143
ENSG00000146859.6	TMEM140	0.00228639	0.035687	1.44749	0	8.57143
ENSG00000168461.12	RAB31	0.00228639	0.0355799	1.4488	10	18.5714
ENSG00000186106.11	ANKRD46	0.00228639	0.0354733	1.4501	10	18.5714
ENSG00000104549.11	SQLE	0.00228639	0.0353675	1.4514	10	18.5714
ENSG00000121690.10	DEPDC7	0.00228639	0.0352622	1.45269	20	28.5714
ENSG00000162650.16	ATXN7L2	0.00228639	0.0351576	1.45398	10	18.5714
ENSG00000253513.1	AC009908.1	0.00228639	0.0350535	1.45527	10	18.5714
ENSG00000154065.16	ANKRD29	0.00231987	0.0353576	1.45152	3.33333	19.0476
ENSG00000132323.8	ILKAP	0.00233994	0.035455	1.45032	2.22222	11.1111
ENSG00000257261.5	AC008014.1	0.00233994	0.0353516	1.45159	35.5556	44.4444
ENSG00000188186.10	LAMTOR4	0.00233994	0.0352488	1.45286	13.3333	22.2222
ENSG00000081248.10	CACNA1S	0.00233994	0.0351466	1.45412	57.7778	66.6667
ENSG00000230699.2	AL645608.2	0.00241041	0.0361004	1.44249	70	90
ENSG00000132744.7	ACY3	0.00242043	0.0360422	1.44319	45.4545	92.2078
ENSG00000082196.20	C1QTNF3	0.00243097	0.0360953	1.44255	82.2222	98.4127
ENSG00000160584.15	SIK3	0.00243334	0.0360273	1.44337	4.44444	23.8095
ENSG00000228983.9	SLC47A1P1	0.00244761	0.0360327	1.4433	17.1429	32.6531
ENSG00000179218.13	CALR	0.00246502	0.0361862	1.44146	4.28571	13.2653
ENSG00000207605.3	MIR191	0.00249957	0.0365898	1.43664	12.5926	24.3386
ENSG00000285012.1	AC092723.3	0.00252315	0.0368309	1.43379	0	57.1429
ENSG00000112562.18	SMOC2	0.00255497	0.0371906	1.42957	18.1818	36.3636
ENSG00000107821.14	KAZALD1	0.0025624	0.0371943	1.42952	19	39.2857
ENSG00000233850.1	AC103563.7	0.00258725	0.0373458	1.42776	3.07692	13.1868
ENSG00000160360.12	GPSM1	0.00260619	0.0375147	1.4258	16.6667	38.0952
ENSG00000262075.3	DKFZP434A062	0.00260619	0.0374108	1.427	16.6667	38.0952
ENSG00000154133.14	ROBO4	0.00260709	0.0373203	1.42805	74	91.4286
ENSG00000170615.14	SLC26A5	0.0026242	0.0374617	1.42641	14.2857	40.8163
ENSG00000234715.1	AC005064.1	0.0026242	0.0373588	1.42761	28.5714	55.102
ENSG00000111801.15	BTN3A3	0.00263091	0.0373518	1.42769	33.3333	71.4286
ENSG00000199032.1	MIR425	0.00265347	0.0375691	1.42517	12.1429	23.4694
ENSG00000274833.1	AC110285.5	0.00268158	0.0378637	1.42178	24	38.5714
ENSG00000137221.14	TJAP1	0.00271902	0.038288	1.41694	16.6667	33.3333
ENSG00000007384.15	RHBDF1	0.00273148	0.0382555	1.41731	25.4545	35.0649
ENSG00000273162.1	AL133215.2	0.00277559	0.0386642	1.41269	20	40.6015
ENSG00000178057.14	NDUFAF3	0.0028187	0.0391595	1.40716	11.7241	22.6601
ENSG00000253438.3	PCAT1	0.00290007	0.0401823	1.39597	10	26.1905
ENSG00000146112.11	PPP1R18	0.0029202	0.0403533	1.39412	34.1176	40.6162
ENSG00000145623.12	OSMR	0.00292999	0.0403809	1.39382	25.4545	38.961
ENSG00000249740.2	OSMR-AS1	0.00292999	0.0402738	1.39498	25.4545	38.961
ENSG00000119899.12	SLC17A5	0.00297551	0.0407913	1.38943	3.63636	16.8831
ENSG00000070444.14	MNT	0.00299877	0.0410016	1.3872	4	12.381
ENSG00000177989.13	ODF3B	0.00299924	0.0409002	1.38828	22.5	50
ENSG00000172005.10	MAL	0.00305054	0.0414905	1.38205	10	19.3878
ENSG00000176171.11	BNIP3	0.00306614	0.0415936	1.38097	46	59.2857
ENSG00000254986.7	DPP3	0.00310986	0.041967	1.37709	0	7.79221
ENSG00000255517.6	AP002748.3	0.00310986	0.041858	1.37822	0	7.79221
ENSG00000273375.1	AC055764.2	0.00310986	0.0417495	1.37935	0	7.79221
ENSG00000025708.13	TYMP	0.00315266	0.0419976	1.37678	24.6154	41.7582
ENSG00000104133.14	SPG11	0.00317743	0.0422191	1.37449	10.9091	27.2727
ENSG00000100101.15	Z83844.1	0.00320915	0.042423	1.3724	22	30
ENSG00000267344.1	AC003070.1	0.00325892	0.0429714	1.36682	66.6667	85.7143
ENSG00000164574.15	GALNT10	0.00332748	0.0433241	1.36327	8.57143	24.4898
ENSG00000118985.15	ELL2	0.00334476	0.0434399	1.36211	20	33.3333
ENSG00000088280.18	ASAP3	0.00336966	0.0435451	1.36106	6.66667	15.4762
ENSG00000201616.1	RNU1-91P	0.00339305	0.0437383	1.35914	10	78.5714
ENSG00000164125.15	FAM198B	0.0035156	0.0452055	1.34481	28	47.1429
ENSG00000236643.1	AL354928.1	0.00359823	0.0460395	1.33687	5	19.6429
ENSG00000232298.2	AL138902.1	0.0036041	0.045888	1.3383	37.5	50
ENSG00000077942.18	FBLN1	0.00375163	0.047417	1.32407	33.3333	57.1429
ENSG00000154188.9	ANGPT1	0.00375163	0.0473016	1.32512	55.5556	79.3651
ENSG00000135925.8	WNT10A	0.00383302	0.0482104	1.31686	17.7778	41.2698
ENSG00000207359.1	RNU6-925P	0.00389177	0.0485955	1.3134	24.4444	34.9206
ENSG00000156885.5	COX6A2	0.0039809	0.049234	1.30774	73.3333	92.0635
ENSG00000277543.1	AC026471.5	0.0039809	0.0491167	1.30877	73.3333	92.0635
ENSG00000178996.13	SNX18	0.00403866	0.0497111	1.30355	16.3636	27.2727
ENSG00000100376.11	FAM118A	0.0040681	0.0498367	1.30245	44	50
