# Supplementary material for: Epigenetic dysregulation in meningiomas
Source: Neurooncol Adv. 2022 Jun 6;4(1):vdac084. doi: 10.1093/noajnl/vdac084 (PMC9234763; doi:10.1093/noajnl/vdac084)
Supplement: vdac084_suppl_Supplementary_Table_S4 [file vdac084_suppl_supplementary_table_s4.xlsx]

## Sheet: HypermethylatedProm NF2alt vs D
ensembl	gene	p.value	FDR	mean𝛽Dura	mean𝛽Meningioma
ENSG00000232490	OSBPL10-AS1	2.41947e-08	2.37931e-05	0	100
ENSG00000255260	KC877392.1	2.41947e-08	1.69951e-05	0	100
ENSG00000273980	AL592071.1	2.41947e-08	1.32184e-05	0	100
ENSG00000279160	AC009336.3	2.41947e-08	1.18966e-05	0	100
ENSG00000201134	RF00019	1.03593e-07	4.6306e-05	33.3333	100
ENSG00000234614	AL450992.2	1.03593e-07	4.24472e-05	33.3333	100
ENSG00000161132	AC007663.1	2.90677e-07	8.4074e-05	0	50
ENSG00000248174	LINC02268	2.90677e-07	7.52241e-05	50	100
ENSG00000257242	LINC01619	2.90677e-07	7.14629e-05	0	50
ENSG00000261629	AC005692.2	2.90677e-07	6.49663e-05	50	100
ENSG00000279430	AL590560.2	2.90677e-07	5.71703e-05	50	100
ENSG00000101327	PDYN	5.05217e-07	9.55443e-05	57.1429	100
ENSG00000136147	PHF11	5.58916e-07	0.000101785	10.4167	52.0833
ENSG00000255366	AC120036.4	6.47015e-07	0.00011362	20	60
ENSG00000148357	HMCN2	1.24391e-06	0.000210908	0	33.3333
ENSG00000260310	AC027277.2	1.24391e-06	0.000203878	33.3333	66.6667
ENSG00000266313	AC026254.2	1.24391e-06	0.000197301	0	33.3333
ENSG00000271071	AL513548.2	1.24391e-06	0.000191135	33.3333	66.6667
ENSG00000285532	AC091614.2	1.24391e-06	0.000185343	66.6667	100
ENSG00000167100	SAMD14	1.8147e-06	0.000234813	10	40
ENSG00000167641	PPP1R14A	1.94818e-06	0.000245621	29.4118	58.8235
ENSG00000272516	AL158211.4	2.16146e-06	0.000265698	71.4286	100
ENSG00000165071	TMEM71	2.16146e-06	0.000259217	67.8571	96.4286
ENSG00000136490	LIMD2	2.55358e-06	0.000298951	18.1818	45.4545
ENSG00000155629	PIK3AP1	2.55358e-06	0.000291999	0	27.2727
ENSG00000165966	PDZRN4	2.55358e-06	0.000285363	18.1818	45.4545
ENSG00000054179	ENTPD2	3.4878e-06	0.0003811	50	75
ENSG00000116039	ATP6V1B1	3.4878e-06	0.000357281	75	100
ENSG00000154237	LRRK1	3.4878e-06	0.00034999	12.5	37.5
ENSG00000168453	HR	3.4878e-06	0.000336265	75	100
ENSG00000183742	MACC1	3.4878e-06	0.000311809	75	100
ENSG00000228016	RAPGEF4-AS1	3.4878e-06	0.000295681	25	50
ENSG00000228789	HCG22	3.4878e-06	0.000290669	62.5	87.5
ENSG00000230104	AC018712.1	3.4878e-06	0.000285825	75	100
ENSG00000233834	AC005083.1	3.4878e-06	0.000276605	75	100
ENSG00000236394	AL807752.4	3.4878e-06	0.000272214	50	75
ENSG00000240875	LINC00886	3.4878e-06	0.000263838	0	25
ENSG00000259583	AC015712.2	3.4878e-06	0.000255963	12.5	37.5
ENSG00000182103	FAM181B	3.4878e-06	0.000241542	22.9167	47.9167
ENSG00000091428	RAPGEF4	4.64604e-06	0.000317286	30.7692	53.8462
ENSG00000119411	BSPRY	7.75611e-06	0.0005018	45	65
ENSG00000123358	NR4A1	7.75611e-06	0.000495283	20	40
ENSG00000130294	KIF1A	7.75611e-06	0.000488933	0	20
ENSG00000134909	ARHGAP32	7.75611e-06	0.000482744	0	20
ENSG00000138031	ADCY3	7.75611e-06	0.00047671	46.6667	66.6667
ENSG00000173253	DMRT2	7.75611e-06	0.000465083	35	55
ENSG00000184344	GDF3	7.75611e-06	0.000443451	45	65
ENSG00000185264	TEX33	7.75611e-06	0.000438354	70	90
ENSG00000188523	CFAP77	7.75611e-06	0.000428504	20	40
ENSG00000254348	AC120036.3	7.75611e-06	0.000405711	20	40
ENSG00000140044	JDP2	1.09096e-05	0.000558779	9.09091	27.2727
ENSG00000160094	ZNF362	1.09096e-05	0.000553018	9.09091	27.2727
ENSG00000259319	AF111167.2	1.09096e-05	0.000547375	9.09091	27.2727
ENSG00000142149	HUNK	1.09096e-05	0.000541846	6.81818	25
ENSG00000127603	MACF1	1.09096e-05	0.000536427	25	43.1818
ENSG00000094914	AAAS	1.48942e-05	0.000725099	16.6667	33.3333
ENSG00000112149	CD83	1.48942e-05	0.000711019	0	16.6667
ENSG00000163814	CDCP1	1.48942e-05	0.000697476	33.3333	50
ENSG00000189316	AC073349.1	1.48942e-05	0.000684439	0	16.6667
ENSG00000202337	RNU6-8	1.48942e-05	0.00067188	0	16.6667
ENSG00000081985	IL12RB2	1.48942e-05	0.000636826	25	41.6667
ENSG00000110446	SLC15A3	1.48942e-05	0.000631336	20.8333	37.5
ENSG00000141497	ZMYND15	1.98307e-05	0.000826337	38.4615	53.8462
ENSG00000161921	CXCL16	1.98307e-05	0.000819393	38.4615	53.8462
ENSG00000215788	TNFRSF25	1.98307e-05	0.000812564	84.6154	100
ENSG00000174944	P2RY14	2.58454e-05	0.00103319	85.7143	100
ENSG00000240006	LINC02004	2.58454e-05	0.00100859	46.4286	60.7143
ENSG00000121210	TMEM131L	2.58454e-05	0.00100064	21.4286	35.7143
ENSG00000188613	NANOS1	2.58454e-05	0.000985131	25	39.2857
ENSG00000215023	AC131097.1	2.58454e-05	0.00097009	71.4286	85.7143
ENSG00000141858	SAMD1	2.58454e-05	0.000948372	0	14.2857
ENSG00000157152	SYN2	2.58454e-05	0.000941347	14.2857	28.5714
ENSG00000162512	SDC3	2.58454e-05	0.000934425	0	14.2857
ENSG00000277200	AC005696.4	2.58454e-05	0.000920883	14.2857	28.5714
ENSG00000124782	RREB1	2.58454e-05	0.000914258	7.14286	21.4286
ENSG00000221740	SNORD93	2.58454e-05	0.000907727	57.1429	71.4286
ENSG00000163623	NKX6-1	3.05188e-05	0.00104938	12.5	26.1364
ENSG00000197385	ZNF860	3.30696e-05	0.00112919	41.6667	55
ENSG00000055130	CUL1	4.16394e-05	0.00138338	25	37.5
ENSG00000075673	ATP12A	4.16394e-05	0.0013741	12.5	25
ENSG00000087253	LPCAT2	4.16394e-05	0.00136494	50	62.5
ENSG00000102780	DGKH	4.16394e-05	0.0013559	0	12.5
ENSG00000103154	NECAB2	4.16394e-05	0.00134698	12.5	25
ENSG00000105251	SHD	4.16394e-05	0.00133818	37.5	50
ENSG00000105327	BBC3	4.16394e-05	0.00132949	12.5	25
ENSG00000167971	CASKIN1	4.16394e-05	0.00129583	0	12.5
ENSG00000177238	TRIM72	4.16394e-05	0.00128768	50	62.5
ENSG00000186918	ZNF395	4.16394e-05	0.00127963	12.5	25
ENSG00000226252	AL135960.1	4.16394e-05	0.00125608	0	12.5
ENSG00000257588	AC025154.2	4.16394e-05	0.00124842	62.5	75
ENSG00000258197	NKX2-2-AS1	4.16394e-05	0.00124085	3.125	15.625
ENSG00000273314	AC005229.4	4.16394e-05	0.00121148	25	37.5
ENSG00000274922	AL139384.1	4.16394e-05	0.00120436	12.5	25
ENSG00000284122	MIR6717	4.16394e-05	0.00119035	25	37.5
ENSG00000135124	P2RX4	6.33827e-05	0.00180146	55.5556	66.6667
ENSG00000255245	FXYD6-FXYD2	6.33827e-05	0.00179111	38.8889	50
ENSG00000063660	GPC1	6.33827e-05	0.00178087	22.2222	33.3333
ENSG00000130758	MAP3K10	6.33827e-05	0.00175086	11.1111	22.2222
ENSG00000136161	RCBTB2	6.33827e-05	0.00173141	22.2222	33.3333
ENSG00000148429	USP6NL	6.33827e-05	0.00172184	0	11.1111
ENSG00000154102	C16orf74	6.33827e-05	0.00171238	33.3333	44.4444
ENSG00000157782	CABP1	6.33827e-05	0.00170302	0	11.1111
ENSG00000158816	VWA5B1	6.33827e-05	0.00169377	77.7778	88.8889
ENSG00000223486	AC092198.1	6.33827e-05	0.00165773	58.3333	69.4444
ENSG00000256008	AC125616.1	6.33827e-05	0.00164028	0	11.1111
ENSG00000258920	FOXN3-AS1	6.33827e-05	0.00163169	11.1111	22.2222
ENSG00000271360	AL512631.2	6.33827e-05	0.00161478	0	11.1111
ENSG00000183696	UPP1	6.33827e-05	0.00159007	45.8333	56.9444
ENSG00000198889	DCAF12L1	6.33827e-05	0.00154284	80.5556	91.6667
ENSG00000215769	ARHGAP27P1-BPTFP1-KPNA2P3	7.37875e-05	0.00178726	14.2857	92.8571
ENSG00000225556	C2CD4D	7.5371e-05	0.00181666	22.2222	83.3333
ENSG00000100604	CHGA	9.22496e-05	0.0022019	30	40
ENSG00000103742	IGDCC4	9.22496e-05	0.00219126	30	40
ENSG00000105643	ARRDC2	9.22496e-05	0.00218073	30	40
ENSG00000106025	TSPAN12	9.22496e-05	0.00217029	17.5	27.5
ENSG00000125878	TCF15	9.22496e-05	0.00213958	22.5	32.5
ENSG00000127954	STEAP4	9.22496e-05	0.00211959	20	30
ENSG00000129667	RHBDF2	9.22496e-05	0.00210973	20	30
ENSG00000137474	MYO7A	9.22496e-05	0.00209028	40	50
ENSG00000137726	FXYD6	9.22496e-05	0.0020807	45	55
ENSG00000138794	CASP6	9.22496e-05	0.00207119	7.5	17.5
ENSG00000146416	AIG1	9.22496e-05	0.00205245	0	10
ENSG00000151651	ADAM8	9.22496e-05	0.00203404	50	60
ENSG00000159166	LAD1	9.22496e-05	0.00201596	30	40
ENSG00000159409	CELF3	9.22496e-05	0.00200704	25	35
ENSG00000165959	CLMN	9.22496e-05	0.00198944	40	50
ENSG00000167034	NKX3-1	9.22496e-05	0.00198075	20	30
ENSG00000175538	KCNE3	9.22496e-05	0.00195514	20	30
ENSG00000183979	NPB	9.22496e-05	0.00193018	15	25
ENSG00000185883	ATP6V0C	9.22496e-05	0.001922	10	20
ENSG00000224265	AC068707.1	9.22496e-05	0.00189787	55	65
ENSG00000249628	LINC00942	9.22496e-05	0.00188996	90	100
ENSG00000259441	MRPL15P1	9.22496e-05	0.00188212	27.5	37.5
ENSG00000259784	AC093525.1	9.22496e-05	0.00187435	10	20
ENSG00000274929	AL157813.1	9.22496e-05	0.00185898	30	40
ENSG00000282221	AC119427.1	9.22496e-05	0.00185139	30	40
ENSG00000010319	SEMA3G	0.000113408	0.00226678	46.875	100
ENSG00000050344	NFE2L3	0.000126856	0.0025253	30.3571	60.7143
ENSG00000146090	RASGEF1C	0.000129474	0.00255672	45.4545	54.5455
ENSG00000228649	SNHG26	0.000129474	0.00254649	45.4545	54.5455
ENSG00000055483	USP36	0.000129474	0.00253635	9.09091	18.1818
ENSG00000057657	PRDM1	0.000129474	0.00252628	9.09091	18.1818
ENSG00000068650	ATP11A	0.000129474	0.0025163	36.3636	45.4545
ENSG00000174348	PODN	0.000129474	0.00249656	18.1818	27.2727
ENSG00000108518	PFN1	0.000129474	0.00247713	0	9.09091
ENSG00000130775	THEMIS2	0.000129474	0.00242986	27.2727	36.3636
ENSG00000134470	IL15RA	0.000129474	0.00242062	27.2727	36.3636
ENSG00000135636	DYSF	0.000129474	0.00241145	27.2727	36.3636
ENSG00000253719	ATXN7L3B	0.000129474	0.00235786	0	9.09091
ENSG00000257184	AC004080.3	0.000129474	0.00233195	54.5455	63.6364
ENSG00000141441	GAREM1	0.000146399	0.00262717	9.67742	25
ENSG00000285095	AC025887.2	0.000146399	0.00261762	9.67742	25
ENSG00000239636	AC004865.2	0.000150654	0.00268393	28.5714	92.8571
ENSG00000259932	AC051619.7	0.000162888	0.0028914	1.92308	36.5385
ENSG00000253293	HOXA10	0.000176341	0.00311894	58.3333	66.6667
ENSG00000069482	GAL	0.000176341	0.00310776	33.3333	41.6667
ENSG00000107816	LZTS2	0.000176341	0.00309667	8.33333	16.6667
ENSG00000179364	PACS2	0.000176341	0.00308565	0	8.33333
ENSG00000213347	MXD3	0.000176341	0.0030747	0	8.33333
ENSG00000225764	P3H2-AS1	0.000176341	0.00306384	50	58.3333
ENSG00000247151	CSTF3-DT	0.000176341	0.00305305	0	8.33333
ENSG00000257386	AC025257.1	0.000176341	0.00304234	8.33333	16.6667
ENSG00000261115	TMEM178B	0.000176341	0.0030317	0	8.33333
ENSG00000278619	MRM1	0.000176341	0.00302114	8.33333	16.6667
ENSG00000162444	RBP7	0.000176341	0.00291942	41.6667	50
ENSG00000168273	SMIM4	0.000176341	0.00290962	43.75	52.0833
ENSG00000207585	MIR181D	0.000176341	0.00289022	75	83.3333
ENSG00000242078	AC084864.1	0.000176341	0.00286161	2.08333	10.4167
ENSG00000122592	HOXA7	0.000187624	0.00299528	5.55556	21.2963
ENSG00000270182	AC004080.4	0.000201673	0.00320915	18.9655	33.6207
ENSG00000170468	RIOX1	0.000234179	0.00371438	23.0769	30.7692
ENSG00000090530	P3H2	0.000234179	0.00369057	69.2308	76.9231
ENSG00000106537	TSPAN13	0.000234179	0.00367878	7.69231	15.3846
ENSG00000110492	MDK	0.000234179	0.00366707	7.69231	15.3846
ENSG00000116717	GADD45A	0.000234179	0.00364386	7.69231	15.3846
ENSG00000134644	PUM1	0.000234179	0.00362094	0	7.69231
ENSG00000176102	CSTF3	0.000234179	0.0035871	7.69231	15.3846
ENSG00000183337	BCOR	0.000234179	0.00357596	30.7692	38.4615
ENSG00000207613	MIR181C	0.000234179	0.00355389	69.2308	76.9231
ENSG00000258422	AL160191.1	0.000234179	0.00352128	7.69231	15.3846
ENSG00000272619	AC093673.2	0.000234179	0.00351055	15.3846	23.0769
ENSG00000169594	BNC1	0.000276207	0.00409069	27.4194	64.5161
ENSG00000138606	SHF	0.000286551	0.00423114	25	69.6429
ENSG00000260035	AC051619.8	0.000295369	0.00434829	19.4444	54.1667
ENSG00000103723	AP3B2	0.000304356	0.00446722	21.4286	28.5714
ENSG00000129084	PSMA1	0.000304356	0.00445392	23.2143	30.3571
ENSG00000152270	PDE3B	0.000304356	0.00444071	23.2143	30.3571
ENSG00000172818	OVOL1	0.000304356	0.00442757	21.4286	28.5714
ENSG00000108551	RASD1	0.000304356	0.00437579	7.14286	14.2857
ENSG00000152953	STK32B	0.000304356	0.0043252	0	7.14286
ENSG00000159784	FAM131B	0.000304356	0.00426359	14.2857	21.4286
ENSG00000174607	UGT8	0.000304356	0.00425147	14.2857	21.4286
ENSG00000144843	ADPRH	0.000308348	0.00429504	4.54545	34.0909
ENSG00000272967	AC073352.2	0.000308348	0.00428291	4.54545	34.0909
ENSG00000143674	MAP3K21	0.00031438	0.00434215	16.6667	43.75
ENSG00000276530	RF02208	0.000344456	0.00474423	0	20.3125
ENSG00000189409	MMP23B	0.00038435	0.00527891	18.1818	50
ENSG00000129810	SGO1	0.000388267	0.00531786	6.66667	13.3333
ENSG00000176890	TYMS	0.000388267	0.00530308	0	6.66667
ENSG00000263727	AP001178.1	0.000388267	0.00528839	0	6.66667
ENSG00000284321	MIR124-1	0.000388267	0.00527379	0	6.66667
ENSG00000175785	PRIMA1	0.000390054	0.00511439	20.8333	50
ENSG00000165556	CDX2	0.000390054	0.00510079	0	29.1667
ENSG00000279369	AC046185.3	0.000390054	0.00508726	16.6667	45.8333
ENSG00000139209	SLC38A4	0.000396295	0.00515498	59.6154	86.5385
ENSG00000277287	AL109976.1	0.000418337	0.00542734	37.5	59.375
ENSG00000088836	SLC4A11	0.000426829	0.00552294	41.1765	61.7647
ENSG00000176912	TYMSOS	0.000487333	0.00624014	6.25	12.5
ENSG00000280639	LINC02204	0.000511291	0.00649617	40	95
ENSG00000278581	MIR6080	0.00051541	0.00653162	25	83.3333
ENSG00000125520	SLC2A4RG	0.000520394	0.00657783	6.81818	54.5455
ENSG00000090534	THPO	0.000522179	0.00658347	32.1429	71.4286
ENSG00000099814	CEP170B	0.000529033	0.00665282	25	59.375
ENSG00000128610	FEZF1	0.000529033	0.00661896	12.5	46.875
ENSG00000173535	TNFRSF10C	0.000545634	0.00680935	15	42.5
ENSG00000090539	CHRD	0.000555417	0.00691389	56.8182	81.8182
ENSG00000273908	RF02209	0.000555417	0.00689643	0	25
ENSG00000141447	OSBPL1A	0.000555417	0.00687906	0	25
ENSG00000165879	FRAT1	0.000590948	0.00728244	3.57143	23.2143
ENSG00000036828	CASR	0.000590948	0.00726423	28.5714	48.2143
ENSG00000173557	C2orf70	0.000633678	0.00769332	28.3333	68.3333
ENSG00000129696	TTI2	0.000636277	0.00770585	0	16.1765
ENSG00000239039	SNORD13	0.000636277	0.00768692	0	16.1765
ENSG00000069696	DRD4	0.000636277	0.00766808	47.0588	63.2353
ENSG00000083307	GRHL2	0.000647858	0.00778855	23.6842	55.2632
ENSG00000254024	AP001207.3	0.000647858	0.00776956	23.6842	55.2632
ENSG00000107742	SPOCK2	0.000692194	0.00828106	50	63.75
ENSG00000112319	EYA4	0.000742058	0.00877091	28.5714	41.0714
ENSG00000145692	BHMT	0.000752476	0.00887272	53.5714	87.5
ENSG00000149418	ST14	0.000780939	0.00918631	20.4545	56.8182
ENSG00000184254	ALDH1A3	0.000824207	0.00967214	39.7059	63.2353
ENSG00000144711	IQSEC1	0.00103181	0.0120222	2.5	47.5
ENSG00000173530	TNFRSF10D	0.00104175	0.0121095	33.3333	70.8333
ENSG00000285904	AC006452.1	0.00104175	0.0120809	29.1667	66.6667
ENSG00000206549	PRSS50	0.00106725	0.0121755	9.375	37.5
ENSG00000226074	PRSS44	0.00106725	0.0121474	9.375	37.5
ENSG00000284672	AC109583.3	0.00106725	0.0121193	9.375	37.5
ENSG00000162598	C1orf87	0.00108285	0.0122681	44.4444	69.4444
ENSG00000260704	LINC00543	0.00108285	0.0122399	22.2222	47.2222
ENSG00000111981	ULBP1	0.0011004	0.0124098	5	27.5
ENSG00000158352	SHROOM4	0.00111992	0.0126011	38.6364	59.0909
ENSG00000205002	AARD	0.00116508	0.0130494	30.7692	48.0769
ENSG00000259285	AC025431.1	0.00116508	0.0130198	7.69231	25
ENSG00000174326	SLC16A11	0.0011908	0.013277	12.5	28.5714
ENSG00000125618	PAX8	0.00119162	0.0132561	57.1429	92.8571
ENSG00000090376	IRAK3	0.00121653	0.0134419	13.8889	41.6667
ENSG00000088881	EBF4	0.00121653	0.0134118	25	52.7778
ENSG00000135775	COG2	0.00121653	0.0133818	22.2222	50
ENSG00000277119	RF02210	0.00121653	0.0133519	0	27.7778
ENSG00000122756	CNTFR	0.00123142	0.0134553	20	45
ENSG00000132329	RAMP1	0.00124796	0.0136058	47.7273	70.4545
ENSG00000263301	AC113189.3	0.00124796	0.0135757	29.5455	52.2727
ENSG00000215217	C5orf49	0.00126618	0.0137435	16.6667	37.5
ENSG00000169129	AFAP1L2	0.00126618	0.0137132	33.3333	54.1667
ENSG00000137309	HMGA1	0.00128111	0.0138445	35.2941	48.5294
ENSG00000262655	SPON1	0.00128111	0.0138141	58.8235	72.0588
ENSG00000124275	MTRR	0.0012861	0.0138375	23.0769	42.3077
ENSG00000121797	CCRL2	0.0012861	0.0138073	57.6923	76.9231
ENSG00000223552	AC098613.1	0.0012861	0.0137772	57.6923	76.9231
ENSG00000243364	EFNA4	0.00131579	0.0140647	12.5	25
ENSG00000251246	AL691442.1	0.00131579	0.0140342	12.5	25
ENSG00000253210	AC040970.1	0.00133118	0.0141676	6.66667	23.3333
ENSG00000146001	PCDHB18P	0.00133118	0.014137	35	51.6667
ENSG00000146618	FERD3L	0.00136581	0.0144423	30.8824	61.7647
ENSG00000229533	AC003986.1	0.00137231	0.01448	34.7222	63.8889
ENSG00000072736	NFATC3	0.00138347	0.0145353	7.35294	22.0588
ENSG00000122691	TWIST1	0.00139005	0.0145733	27.8571	40
ENSG00000230316	FEZF1-AS1	0.00139237	0.0145666	2.5	13.75
ENSG00000142700	DMRTA2	0.00147607	0.0154094	10	22.5
ENSG00000284700	AL049637.2	0.00151088	0.0157394	9.52381	21.4286
ENSG00000163251	FZD5	0.00173446	0.0180303	20.3125	43.75
ENSG00000005513	SOX8	0.00179251	0.0185945	21.25	40
ENSG00000103227	LMF1	0.00179251	0.0185553	21.25	40
ENSG00000260807	AC009041.2	0.00180918	0.0186885	25	42.8571
ENSG00000127377	CRYGN	0.0020777	0.0213279	56.25	93.75
ENSG00000136383	ALPK3	0.00211614	0.0216773	70.4545	97.7273
ENSG00000174279	EVX2	0.00214518	0.021929	0	27.1739
ENSG00000169884	WNT10B	0.00214873	0.0219197	15.3846	38.4615
ENSG00000131096	PYY	0.00227231	0.0231324	41.6667	88.8889
ENSG00000161653	NAGS	0.00227552	0.0231172	39.4737	84.2105
ENSG00000205710	C17orf107	0.00228176	0.0231328	51.7857	100
ENSG00000129465	RIPK3	0.00236447	0.023922	55.7692	94.2308
ENSG00000105639	JAK3	0.00238665	0.0240968	34.375	65.625
ENSG00000124191	TOX2	0.00239923	0.0241742	3.26087	16.3043
ENSG00000236780	LINC01829	0.00242204	0.0243044	41.6667	100
ENSG00000168062	BATF2	0.00243673	0.024303	56.25	100
ENSG00000275836	MIR6068	0.00245567	0.0243929	10	45
ENSG00000261469	AC020978.4	0.00248301	0.0246148	14.5833	52.0833
ENSG00000234602	MCIDAS	0.00250644	0.0247971	14.2857	39.2857
ENSG00000122574	WIPF3	0.00253838	0.0250125	28.125	50
ENSG00000225518	LINC01703	0.00253838	0.0249625	37.5	59.375
ENSG00000232640	AL354892.2	0.00253838	0.0249126	0	21.875
ENSG00000173320	STOX2	0.00253838	0.024863	15.625	37.5
ENSG00000170178	HOXD12	0.00254088	0.024838	0	25
ENSG00000178226	PRSS36	0.00257477	0.0251193	72.2222	91.6667
ENSG00000005108	THSD7A	0.00257477	0.02502	5.55556	25
ENSG00000130024	PHF10	0.00257477	0.0249707	0	19.4444
ENSG00000227704	AL354892.1	0.00257477	0.0249215	0	19.4444
ENSG00000139567	ACVRL1	0.00257477	0.0248726	52.7778	72.2222
ENSG00000008294	SPAG9	0.00261567	0.0252182	12.5	30
ENSG00000139044	B4GALNT3	0.00261567	0.0251688	12.5	30
ENSG00000157890	MEGF11	0.00261567	0.0251196	2.5	20
ENSG00000158270	COLEC12	0.00261567	0.0250707	12.5	30
ENSG00000182871	COL18A1	0.00261567	0.0250219	12.5	30
ENSG00000273796	BX322562.1	0.00261567	0.0249733	12.5	30
ENSG00000010282	HHATL	0.00261567	0.0249249	80	97.5
ENSG00000079931	MOXD1	0.00261567	0.0248767	10	27.5
ENSG00000132518	GUCY2D	0.00261567	0.0248287	42.5	60
ENSG00000186732	MPPED1	0.00261567	0.0246857	50	67.5
ENSG00000230970	HHATL-AS1	0.00261567	0.0246384	80	97.5
ENSG00000245213	AC105285.1	0.00266117	0.025019	0	15.9091
ENSG00000185187	SIGIRR	0.00266117	0.0249713	47.7273	63.6364
ENSG00000239608	RUVBL1-AS1	0.00269866	0.0250838	14.2857	60.7143
ENSG00000211454	AKR7L	0.00269866	0.0250365	35.7143	82.1429
ENSG00000078579	FGF20	0.00271134	0.0251067	41.6667	56.25
ENSG00000236536	AC003986.3	0.00271134	0.0250595	44.7917	59.375
ENSG00000128596	CCDC136	0.00271134	0.0250125	25	39.5833
ENSG00000188338	SLC38A3	0.00271134	0.0249657	33.3333	47.9167
ENSG00000170382	LRRN2	0.00271134	0.024919	41.6667	56.25
ENSG00000188042	ARL4C	0.00276628	0.0253293	50	63.4615
ENSG00000179636	TPPP2	0.00276628	0.0252822	21.1538	34.6154
ENSG00000235029	MNX1-AS2	0.00276628	0.0251885	7.69231	21.1538
ENSG00000157111	TMEM171	0.00276628	0.0250956	30.7692	44.2308
ENSG00000203867	RBM20	0.00279242	0.0252396	32.1429	55.3571
ENSG00000178732	GP5	0.00281106	0.0253614	38.3333	60
ENSG00000105996	HOXA2	0.00281497	0.0253502	41.9118	55.1471
ENSG00000143869	GDF7	0.00282609	0.0254038	1.78571	14.2857
ENSG00000223652	AC106786.1	0.00282609	0.0253575	1.78571	14.2857
ENSG00000258604	AL161668.4	0.00282609	0.0253113	19.6429	32.1429
ENSG00000163082	SGPP2	0.00283104	0.0252635	31.25	51.5625
ENSG00000259203	AC016044.1	0.00285236	0.0254077	7.35294	26.4706
ENSG00000121743	GJA3	0.00287505	0.0255635	16.6667	34.7222
ENSG00000072858	SIDT1	0.00289088	0.0256578	20	31.6667
ENSG00000157445	CACNA2D3	0.00296074	0.0262306	6.25	17.1875
ENSG00000174807	CD248	0.00296074	0.0261834	51.5625	62.5
ENSG00000235058	ZMYND10-AS1	0.00303581	0.0267032	19.1176	29.4118
ENSG00000068028	RASSF1	0.00311621	0.0273614	23.6111	33.3333
ENSG00000130675	MNX1	0.00311621	0.0273126	0	9.72222
ENSG00000102878	HSF4	0.00316597	0.0276994	19.1176	60.2941
ENSG00000061455	PRDM6	0.00320206	0.0279158	27.6316	36.8421
ENSG00000162631	NTNG1	0.0032935	0.0286622	15	23.75
ENSG00000110090	CPT1A	0.00342387	0.0297441	18.75	58.3333
ENSG00000049089	COL9A2	0.0034502	0.02992	18.3333	50
ENSG00000224447	HIST1H1PS2	0.0034502	0.0298673	53.3333	85
ENSG00000124610	HIST1H1A	0.00347106	0.0299951	58.8235	86.7647
ENSG00000134138	MEIS2	0.00349371	0.0301378	1.13636	9.09091
ENSG00000230500	MKX-AS1	0.00371801	0.0320165	1.04167	8.33333
ENSG00000163909	HEYL	0.0041794	0.035864	40.625	87.5
ENSG00000149380	P4HA3	0.00479751	0.041025	22.5	50
ENSG00000246211	P4HA3-AS1	0.00479751	0.0409537	22.5	50
ENSG00000230873	STMND1	0.00484583	0.0412231	33.3333	56.25
ENSG00000276670	RF02252	0.00493524	0.0419112	13.3333	31.6667
ENSG00000254087	LYN	0.00493524	0.0418389	20	38.3333
ENSG00000197757	HOXC6	0.0050241	0.0425189	1.92308	32.6923
ENSG00000273047	AL121845.2	0.00507497	0.0428757	48.6842	71.0526
ENSG00000114115	RBP1	0.00514631	0.0434038	46.25	66.25
ENSG00000184302	SIX6	0.0051765	0.0435837	40.4762	53.5714
ENSG00000139515	PDX1	0.00527597	0.0443452	0	11.9565
ENSG00000207924	MIR196A2	0.00575372	0.0482783	2.5	37.5
ENSG00000179403	VWA1	0.00578551	0.0483799	31.25	60.4167
ENSG00000225285	LINC01770	0.00578551	0.0482978	31.25	60.4167
ENSG00000119614	VSX2	0.00580361	0.0482848	19.2308	46.1538
ENSG00000170175	CHRNB1	0.0058442	0.0485404	21.6667	45
ENSG00000277966	RF02140	0.00592664	0.0491421	7.14286	21.4286
ENSG00000276496	RF02139	0.00600509	0.0497088	6.57895	19.7368
ENSG00000278334	RF02138	0.00603275	0.0498539	6.41026	19.2308
ENSG00000236276	NDP-AS1	0.00655595	0.0539057	0	75
ENSG00000146005	PSD2	0.0066425	0.0540748	40	70
ENSG00000178445	GLDC	0.0066425	0.0539854	0	30
ENSG00000236924	AL162411.1	0.0066425	0.0538963	0	30
ENSG00000171551	ECEL1	0.00668799	0.0540869	50	75
ENSG00000118276	B4GALT6	0.00668799	0.0539096	4.16667	29.1667
ENSG00000172247	C1QTNF4	0.00668799	0.0537334	58.3333	83.3333
ENSG00000129226	CD68	0.00668799	0.0535584	62.5	87.5
ENSG00000124227	ANKRD60	0.00674188	0.0538147	50	71.4286
ENSG00000225792	AC004540.2	0.00674188	0.0537274	14.2857	35.7143
ENSG00000134516	DOCK2	0.00674188	0.0534675	10.7143	32.1429
ENSG00000259985	AC017100.1	0.00674188	0.05321	17.8571	39.2857
ENSG00000072422	RHOBTB1	0.00680425	0.0536162	28.125	46.875
ENSG00000101197	BIRC7	0.00680425	0.0535304	81.25	100
ENSG00000166979	EVA1C	0.00680425	0.0534449	15.625	34.375
ENSG00000263207	AC109462.2	0.00680425	0.0529375	65.625	84.375
ENSG00000237813	AC002066.1	0.00683864	0.0530372	45.5882	63.2353
ENSG00000142611	PRDM16	0.00685058	0.0530461	17.3077	34.6154
ENSG00000114841	DNAH1	0.00687517	0.0531529	69.4444	86.1111
ENSG00000124074	ENKD1	0.00687517	0.0530694	5.55556	22.2222
ENSG00000277985	SNORA67	0.00687517	0.0529862	75	91.6667
ENSG00000188305	PEAK3	0.00687517	0.0529033	22.2222	38.8889
ENSG00000260597	AC012531.1	0.00687517	0.0528207	69.4444	86.1111
ENSG00000229953	AL590666.2	0.00687517	0.0526561	36.1111	52.7778
ENSG00000175697	GPR156	0.00695473	0.0531826	35	50
ENSG00000159761	C16orf86	0.00695473	0.0531	15	30
ENSG00000177108	ZDHHC22	0.00695473	0.0529356	12.5	27.5
ENSG00000247867	AP001922.1	0.00695473	0.0527722	17.5	32.5
ENSG00000276707	AC243773.1	0.00695473	0.0526909	0	15
ENSG00000148908	RGS10	0.00695473	0.0526099	25	40
ENSG00000100473	COCH	0.00704303	0.053196	27.2727	40.9091
ENSG00000163497	FEV	0.00704303	0.053033	6.81818	20.4545
ENSG00000276365	MIR145	0.00704303	0.0529519	81.8182	95.4545
ENSG00000284329	MIR9-3	0.00704303	0.0528711	9.09091	22.7273
ENSG00000105707	HPN	0.00704303	0.0527905	50	63.6364
ENSG00000267278	MAP3K14-AS1	0.00714016	0.0534371	22.9167	35.4167
ENSG00000154096	THY1	0.00714016	0.0532749	50	62.5
ENSG00000171757	LRRC34	0.00714016	0.0531942	16.6667	29.1667
ENSG00000186994	KANK3	0.00714016	0.0531137	8.33333	20.8333
ENSG00000158246	TENT5B	0.00724625	0.0537403	19.2308	30.7692
ENSG00000128585	MKLN1	0.00724625	0.0535787	11.5385	23.0769
ENSG00000135074	ADAM19	0.00724625	0.0534982	17.3077	28.8462
ENSG00000175084	DES	0.00724625	0.053418	53.8462	65.3846
ENSG00000231721	LINC-PINT	0.00724625	0.0533381	11.5385	23.0769
ENSG00000285106	AC016831.6	0.00724625	0.0532583	11.5385	23.0769
ENSG00000284182	MIR143	0.00724625	0.0528632	84.6154	96.1538
ENSG00000107954	NEURL1	0.00736142	0.0536239	21.4286	32.1429
ENSG00000196557	CACNA1H	0.00736142	0.0535445	21.4286	32.1429
ENSG00000261441	AC124068.2	0.00736142	0.0534654	35.7143	46.4286
ENSG00000271698	AC233992.2	0.00736142	0.0533866	82.1429	92.8571
ENSG00000169174	PCSK9	0.00736142	0.053308	21.4286	32.1429
ENSG00000132688	NES	0.00736142	0.0532296	7.14286	17.8571
ENSG00000180440	SERTM1	0.00736142	0.0531514	37.5	48.2143
ENSG00000116005	PCYOX1	0.00736142	0.0530735	8.92857	19.6429
ENSG00000150551	LYPD1	0.00736142	0.0529958	26.7857	37.5
ENSG00000198944	SOWAHA	0.00736142	0.0529183	21.4286	32.1429
ENSG00000247381	PLUT	0.0074858	0.053037	6.66667	16.6667
ENSG00000140521	POLG	0.0074858	0.0529607	40	50
ENSG00000006611	USH1C	0.0074858	0.0528846	40	50
ENSG00000079101	CLUL1	0.00751849	0.052812	0	31.25
ENSG00000171889	MIR31HG	0.00751849	0.0526615	6.25	37.5
ENSG00000202264	RNA5SP77	0.00754486	0.0527711	66.6667	94.4444
ENSG00000256050	AL583722.1	0.00757438	0.0527524	70	95
ENSG00000259283	AC109462.1	0.00757438	0.0526778	65	90
ENSG00000270112	AC090241.2	0.00757438	0.0526034	12.5	37.5
ENSG00000275183	LENG9	0.00760704	0.0524598	13.6364	36.3636
ENSG00000092421	SEMA6A	0.00761952	0.0523988	3.125	12.5
ENSG00000198756	COLGALT2	0.00761952	0.0523257	31.25	40.625
ENSG00000133401	PDZD2	0.00764287	0.0519061	12.5	33.3333
ENSG00000188070	C11orf95	0.00764287	0.0517631	12.5	33.3333
ENSG00000226953	AC010890.1	0.00764287	0.0516919	0	20.8333
ENSG00000250317	SMIM20	0.00764287	0.0515501	45.8333	66.6667
ENSG00000157833	GAREM2	0.00768188	0.0513204	21.1538	40.3846
ENSG00000173120	KDM2A	0.00768188	0.0512508	3.84615	23.0769
ENSG00000257913	DDN-AS1	0.00768188	0.0511813	0	19.2308
ENSG00000091490	SEL1L3	0.00772409	0.0513929	53.5714	71.4286
ENSG00000186205	2021-03-01	0.00772409	0.0513234	46.4286	64.2857
ENSG00000105419	MEIS3	0.00772409	0.0511851	3.57143	21.4286
ENSG00000267130	AC008738.2	0.00772409	0.0511162	17.8571	35.7143
ENSG00000175352	NRIP3	0.00772409	0.0510475	25	42.8571
ENSG00000253973	AC079296.1	0.00772409	0.050979	25	42.8571
ENSG00000141540	TTYH2	0.00776273	0.0511654	20.5882	29.4118
ENSG00000055732	MCOLN3	0.0077695	0.0511414	26.6667	43.3333
ENSG00000142765	SYTL1	0.00781815	0.0513928	68.75	84.375
ENSG00000120278	PLEKHG1	0.00781815	0.0511875	15.625	31.25
ENSG00000160951	PTGER1	0.00781815	0.0511195	53.125	68.75
ENSG00000178919	FOXE1	0.00781815	0.0510516	0	15.625
ENSG00000183690	EFHC2	0.00781815	0.0509839	28.125	43.75
ENSG00000232891	AL450344.3	0.00781815	0.0509163	15.625	31.25
ENSG00000236130	PTCSC2	0.00781815	0.050849	0	15.625
ENSG00000109794	FAM149A	0.00781815	0.0507818	25	40.625
ENSG00000106070	GRB10	0.00785238	0.0508698	40	55
ENSG00000235016	SEMA3F-AS1	0.00792521	0.0511394	8.33333	22.2222
ENSG00000053747	LAMA3	0.00792521	0.0510724	8.33333	22.2222
ENSG00000187266	EPOR	0.00792521	0.0510056	33.3333	47.2222
ENSG00000253179	CALCP	0.00797011	0.0511606	6.25	56.25
ENSG00000128040	SPINK2	0.00801957	0.051344	12.5	45.8333
ENSG00000213468	FIRRE	0.00801957	0.0512773	25	58.3333
ENSG00000176920	FUT2	0.00804543	0.0513758	65	77.5
ENSG00000125148	MT2A	0.00804543	0.0513092	42.5	55
ENSG00000283848	MIR6872	0.00804543	0.0512428	27.5	40
ENSG00000111696	NT5DC3	0.00804543	0.0511765	10	22.5
ENSG00000163520	FBLN2	0.00804543	0.0511103	20	32.5
ENSG00000254533	AF186192.1	0.00804543	0.0510444	20	32.5
ENSG00000255085	AF186192.2	0.00804543	0.0509786	20	32.5
ENSG00000257327	AC012555.1	0.00804543	0.050913	10	22.5
ENSG00000249082	C5orf66-AS1	0.00804543	0.0508476	10	22.5
ENSG00000250073	AP000866.2	0.00805177	0.0508223	28.5714	57.1429
ENSG00000100985	MMP9	0.00805177	0.0507571	17.8571	46.4286
ENSG00000112053	SLC26A8	0.00805177	0.0506921	57.1429	85.7143
ENSG00000271434	AL445237.1	0.00805177	0.0506273	21.4286	50
ENSG00000246731	MGC16275	0.00807825	0.0507289	28.9474	36.8421
ENSG00000152315	KCNK13	0.00807825	0.0506642	0	7.89474
ENSG00000164458	TBXT	0.00807825	0.0505997	2.63158	10.5263
ENSG00000272282	LINC02084	0.00807825	0.0505353	11.8421	19.7368
ENSG00000176490	DIRAS1	0.00808897	0.0505381	34.375	59.375
ENSG00000087494	PTHLH	0.00808897	0.050474	53.125	78.125
ENSG00000166289	PLEKHF1	0.00813121	0.0504176	38.8889	61.1111
ENSG00000145703	IQGAP2	0.0081785	0.0503931	7.5	27.5
ENSG00000163694	RBM47	0.00817901	0.0503331	45.4545	56.8182
ENSG00000001617	SEMA3F	0.00817901	0.0502702	25	36.3636
ENSG00000214357	NEURL1B	0.00817901	0.0502075	34.0909	45.4545
ENSG00000184602	SNN	0.00817901	0.0501449	0	11.3636
ENSG00000065534	MYLK	0.00817901	0.0500824	18.1818	29.5455
ENSG00000272512	AL645608.7	0.00817901	0.0500201	18.1818	29.5455
ENSG00000128045	RASL11B	0.00817901	0.049958	54.5455	65.9091
ENSG00000172382	PRSS27	0.00817901	0.049896	54.5455	65.9091
ENSG00000231453	LINC01305	0.00823087	0.0499644	18.1818	36.3636
ENSG00000237276	ANO7L1	0.00823087	0.0499028	36.3636	54.5455
ENSG00000207816	MIR124-2	0.00825088	0.0499625	3.75	11.25
ENSG00000154429	CCSAP	0.00832613	0.0499873	25	35.4167
ENSG00000230918	AC008063.1	0.00832613	0.0499263	25	35.4167
ENSG00000137819	PAQR5	0.00832613	0.0498655	25	35.4167
ENSG00000213047	DENND1B	0.00832613	0.0498048	25	35.4167
ENSG00000261634	AC026992.2	0.00832613	0.0497443	25	35.4167
ENSG00000242593	AC006148.1	0.00832613	0.0496237	16.6667	27.0833
ENSG00000100503	NIN	0.00832613	0.0495037	20.8333	31.25
ENSG00000123689	G0S2	0.00832613	0.0494439	31.25	41.6667
ENSG00000130856	ZNF236	0.00832613	0.0493843	41.6667	52.0833
ENSG00000145824	CXCL14	0.00832613	0.0493248	41.6667	52.0833
ENSG00000145832	SLC25A48	0.00832613	0.0492654	41.6667	52.0833
ENSG00000160808	MYL3	0.00832613	0.0492062	10.4167	20.8333
ENSG00000163012	ZSWIM2	0.00832613	0.0491471	0	10.4167
ENSG00000165646	SLC18A2	0.00832613	0.0490882	14.5833	25
ENSG00000225936	AL731557.1	0.00832613	0.0490294	14.5833	25
ENSG00000264278	ZNF236-DT	0.00832613	0.0489708	41.6667	52.0833
ENSG00000146904	EPHA1	0.00835099	0.0489414	15.3846	30.7692
ENSG00000120088	CRHR1	0.0084188	0.0492215	21.4286	35.7143
ENSG00000131378	RFTN1	0.0084188	0.049163	5.35714	19.6429
ENSG00000229153	EPHA1-AS1	0.0084188	0.0491047	21.4286	35.7143
ENSG00000131016	AKAP12	0.0084188	0.0489885	7.14286	21.4286
ENSG00000170989	S1PR1	0.0084188	0.0489306	0	14.2857
ENSG00000225938	AL109741.1	0.0084188	0.0488728	0	14.2857
ENSG00000250467	AC105389.3	0.0084188	0.0488152	0	14.2857
ENSG00000135525	MAP7	0.0084188	0.0487577	16.0714	30.3571
ENSG00000272189	AL024508.2	0.0084188	0.0487003	16.0714	30.3571
ENSG00000148704	VAX1	0.00843365	0.0487289	4.7619	11.9048
ENSG00000152154	TMEM178A	0.00848701	0.0489796	23.0769	32.6923
ENSG00000234224	TMEM229A	0.00848701	0.0489222	23.0769	32.6923
ENSG00000261787	TCF24	0.00848701	0.0488649	1.92308	11.5385
ENSG00000271714	AC010501.1	0.00848701	0.0488078	40.3846	50
ENSG00000075711	DLG1	0.00848701	0.0487507	0	9.61538
ENSG00000102796	DHRS12	0.00848701	0.0486939	0	9.61538
ENSG00000197635	DPP4	0.00848701	0.0484676	30.7692	40.3846
ENSG00000227375	DLG1-AS1	0.00848701	0.0484114	0	9.61538
ENSG00000231856	AL162377.1	0.00848701	0.0483553	0	9.61538
ENSG00000158445	KCNB1	0.00848701	0.0482993	0	9.61538
ENSG00000170832	USP32	0.00848701	0.0481878	61.5385	71.1538
ENSG00000188909	BSX	0.00849184	0.0480488	6.66667	20
ENSG00000172901	LVRN	0.00849184	0.0479935	13.3333	26.6667
ENSG00000275719	AC008622.2	0.00865375	0.0488525	11.7647	23.5294
ENSG00000198400	NTRK1	0.00866189	0.0487306	57.1429	66.0714
ENSG00000156966	B3GNT7	0.00866189	0.0486749	62.5	71.4286
ENSG00000198780	FAM169A	0.00866189	0.0486193	44.6429	53.5714
ENSG00000245848	CEBPA	0.00866189	0.0485639	8.92857	17.8571
ENSG00000267296	CEBPA-DT	0.00866189	0.0485086	8.92857	17.8571
ENSG00000188778	ADRB3	0.00885101	0.0492312	26.6667	35
ENSG00000285880	AC144573.1	0.00885101	0.0491756	26.6667	35
ENSG00000132842	AP3B1	0.00885101	0.0491201	0	8.33333
ENSG00000181965	NEUROG1	0.00885101	0.0490647	14.1667	22.5
ENSG00000265690	AC074143.1	0.00895081	0.0494507	25	57.8125
ENSG00000084072	PPIE	0.00905462	0.0499121	17.1875	25
ENSG00000101938	CHRDL1	0.00905462	0.0498562	39.0625	46.875
ENSG00000116983	HPCAL4	0.00905462	0.0498004	17.1875	25
ENSG00000127578	WFIKKN1	0.00905462	0.0496892	76.5625	84.375

## Sheet: HypomethylatedProm NF2alt vs D
ensembl	gene	p.value	FDR	mean𝛽Dura	mean𝛽Meningioma
ENSG00000103365	GGA2	2.41947e-08	0.000118966	100	0
ENSG00000201616	RNU1-91P	2.41947e-08	5.94828e-05	100	0
ENSG00000204872	NAT8B	2.41947e-08	3.96552e-05	100	0
ENSG00000231979	AL356361.2	2.41947e-08	2.97414e-05	100	0
ENSG00000237568	AC099063.1	2.41947e-08	1.98276e-05	100	0
ENSG00000259704	AC124248.1	2.41947e-08	1.48707e-05	100	0
ENSG00000285040	AC092723.4	1.03593e-07	3.9182e-05	66.6667	0
ENSG00000099810	MTAP	2.90677e-07	0.00010209	50	0
ENSG00000100342	APOL1	2.90677e-07	9.52839e-05	50	0
ENSG00000117226	GBP3	2.90677e-07	8.93286e-05	100	50
ENSG00000236156	CHCHD4P3	2.90677e-07	7.94032e-05	100	50
ENSG00000258976	AC013451.2	2.90677e-07	6.80599e-05	100	50
ENSG00000264545	AL359922.1	2.90677e-07	6.21416e-05	50	0
ENSG00000277692	AL121583.1	2.90677e-07	5.95524e-05	100	50
ENSG00000076554	TPD52	1.24391e-06	0.000179892	66.6667	33.3333
ENSG00000175857	GAPT	1.24391e-06	0.000174752	66.6667	33.3333
ENSG00000231010	AL121672.1	1.24391e-06	0.000169898	66.6667	33.3333
ENSG00000239199	RPL21P6	1.24391e-06	0.000165306	33.3333	0
ENSG00000100453	GZMB	3.4878e-06	0.000372815	100	75
ENSG00000106991	ENG	3.4878e-06	0.000364883	50	25
ENSG00000163534	FCRL1	3.4878e-06	0.00034299	100	75
ENSG00000168497	CAVIN2	3.4878e-06	0.000329798	50	25
ENSG00000177669	MBOAT4	3.4878e-06	0.000323575	100	75
ENSG00000180332	KCTD4	3.4878e-06	0.000317583	100	75
ENSG00000204165	CXorf65	3.4878e-06	0.000306241	100	75
ENSG00000206168	Z69890.1	3.4878e-06	0.000300868	50	25
ENSG00000233766	AC098617.1	3.4878e-06	0.000281139	50	25
ENSG00000237429	BX293535.1	3.4878e-06	0.000267961	75	50
ENSG00000241598	KRTAP5-4	3.4878e-06	0.000259841	100	75
ENSG00000264019	AC018521.2	3.4878e-06	0.000252198	25	0
ENSG00000266559	MIR4530	3.4878e-06	0.000248543	25	0
ENSG00000283891	MIR628	3.4878e-06	0.000244993	100	75
ENSG00000013364	MVP	7.75611e-06	0.000522422	60	40
ENSG00000072818	ACAP1	7.75611e-06	0.000515362	60	40
ENSG00000076067	RBMS2	7.75611e-06	0.000508491	20	0
ENSG00000158481	CD1C	7.75611e-06	0.000470825	100	80
ENSG00000179144	GIMAP7	7.75611e-06	0.00045948	92.5	72.5
ENSG00000179914	ITLN1	7.75611e-06	0.00045401	100	80
ENSG00000180066	C10orf91	7.75611e-06	0.000448668	70	50
ENSG00000186517	ARHGAP30	7.75611e-06	0.000433373	100	80
ENSG00000207421	SNORD38B	7.75611e-06	0.000423742	60	40
ENSG00000213171	LINGO4	7.75611e-06	0.000419086	100	80
ENSG00000213205	STRADBP1	7.75611e-06	0.000414531	92.5	72.5
ENSG00000238045	AC009133.1	7.75611e-06	0.000410073	60	40
ENSG00000281859	SNORD38B	7.75611e-06	0.00040144	60	40
ENSG00000105369	CD79A	1.48942e-05	0.00071799	100	83.3333
ENSG00000142224	IL19	1.48942e-05	0.000704182	100	83.3333
ENSG00000169583	CLIC3	1.48942e-05	0.000690896	83.3333	66.6667
ENSG00000199574	SNORD18C	1.48942e-05	0.000678102	100	83.3333
ENSG00000202529	SNORD18B	1.48942e-05	0.000665772	100	83.3333
ENSG00000234296	AL390961.1	1.48942e-05	0.000659774	100	83.3333
ENSG00000280554	RF01159	1.48942e-05	0.000653884	100	83.3333
ENSG00000007392	LUC7L	1.48942e-05	0.000648097	33.3333	16.6667
ENSG00000068079	IFI35	1.48942e-05	0.000642412	50	33.3333
ENSG00000137221	TJAP1	1.48942e-05	0.00062594	33.3333	16.6667
ENSG00000280916	FOXCUT	2.38336e-05	0.000968512	63.4615	11.5385
ENSG00000275322	AC103746.1	2.42619e-05	0.000977833	50	0
ENSG00000183020	AP2A2	2.58454e-05	0.00102485	57.1429	42.8571
ENSG00000232645	LINC01431	2.58454e-05	0.00101665	57.1429	42.8571
ENSG00000184584	TMEM173	2.58454e-05	0.000992827	28.5714	14.2857
ENSG00000213231	TCL1B	2.58454e-05	0.000977553	100	85.7143
ENSG00000236609	ZNF853	2.58454e-05	0.000962741	28.5714	14.2857
ENSG00000126522	ASL	2.58454e-05	0.000955503	14.2857	0
ENSG00000267137	AC005901.1	2.58454e-05	0.000927605	14.2857	0
ENSG00000107281	NPDC1	2.58454e-05	0.00090129	42.8571	28.5714
ENSG00000159189	C1QC	2.58454e-05	0.000894943	71.4286	57.1429
ENSG00000148848	ADAM12	3.30696e-05	0.0011214	20	6.66667
ENSG00000008517	IL32	4.16394e-05	0.00140234	100	87.5
ENSG00000047617	ANO2	4.16394e-05	0.0013928	75	62.5
ENSG00000126266	FFAR1	4.16394e-05	0.00132091	100	87.5
ENSG00000132849	PATJ	4.16394e-05	0.00131244	37.5	25
ENSG00000162576	MXRA8	4.16394e-05	0.00130408	50	37.5
ENSG00000202031	SNORD38A	4.16394e-05	0.00127168	37.5	25
ENSG00000216306	KRT19P2	4.16394e-05	0.00126383	87.5	75
ENSG00000271200	AC099791.2	4.16394e-05	0.00123338	37.5	25
ENSG00000272679	AL355987.2	4.16394e-05	0.00122599	25	12.5
ENSG00000273066	AL355987.4	4.16394e-05	0.0012187	25	12.5
ENSG00000283998	MIR492	4.16394e-05	0.00119732	87.5	75
ENSG00000082212	ME2	6.33827e-05	0.00177076	11.1111	0
ENSG00000126261	UBA2	6.33827e-05	0.00176075	11.1111	0
ENSG00000131773	KHDRBS3	6.33827e-05	0.00174108	22.2222	11.1111
ENSG00000197562	RAB40C	6.33827e-05	0.00168461	11.1111	0
ENSG00000205268	PDE7A	6.33827e-05	0.00167555	11.1111	0
ENSG00000205643	CDPF1	6.33827e-05	0.00166659	22.2222	11.1111
ENSG00000254372	AC040914.1	6.33827e-05	0.00164896	22.2222	11.1111
ENSG00000267024	AC008747.1	6.33827e-05	0.00162319	11.1111	0
ENSG00000272192	AC100812.1	6.33827e-05	0.00160646	11.1111	0
ENSG00000068097	HEATR6	6.33827e-05	0.00159822	33.3333	22.2222
ENSG00000207359	RNU6-925P	6.33827e-05	0.00158199	33.3333	22.2222
ENSG00000245750	DRAIC	6.33827e-05	0.001574	44.4444	33.3333
ENSG00000259215	AC027237.2	6.33827e-05	0.0015661	44.4444	33.3333
ENSG00000267416	AC025048.4	6.33827e-05	0.00155826	33.3333	22.2222
ENSG00000124089	MC3R	6.33827e-05	0.00155051	66.6667	55.5556
ENSG00000035141	FAM136A	9.22496e-05	0.00221264	40	30
ENSG00000115421	PAPOLG	9.22496e-05	0.00215996	10	0
ENSG00000119965	C10orf88	9.22496e-05	0.00214972	30	20
ENSG00000126775	ATG14	9.22496e-05	0.00212954	10	0
ENSG00000135622	SEMA4F	9.22496e-05	0.00209996	20	10
ENSG00000138834	MAPK8IP3	9.22496e-05	0.00206178	10	0
ENSG00000149646	CNBD2	9.22496e-05	0.00204321	10	0
ENSG00000158571	PFKFB1	9.22496e-05	0.00202496	90	80
ENSG00000160505	NLRP4	9.22496e-05	0.0019982	100	90
ENSG00000171456	ASXL1	9.22496e-05	0.00197214	17.5	7.5
ENSG00000173209	AHSA2P	9.22496e-05	0.0019636	20	10
ENSG00000179873	NLRP11	9.22496e-05	0.00194674	100	90
ENSG00000179988	PSTK	9.22496e-05	0.00193843	30	20
ENSG00000186106	ANKRD46	9.22496e-05	0.00191389	20	10
ENSG00000199673	SNORD16	9.22496e-05	0.00190585	60	50
ENSG00000272431	AC104117.5	9.22496e-05	0.00186663	20	10
ENSG00000143891	GALM	0.000129474	0.00256703	31.8182	22.7273
ENSG00000111245	MYL2	0.000129474	0.00250639	100	90.9091
ENSG00000078804	TP53INP2	0.000129474	0.00248681	18.1818	9.09091
ENSG00000108523	RNF167	0.000129474	0.00246753	9.09091	0
ENSG00000108528	SLC25A11	0.000129474	0.002458	9.09091	0
ENSG00000125347	IRF1	0.000129474	0.00244855	27.2727	18.1818
ENSG00000128016	ZFP36	0.000129474	0.00243917	9.09091	0
ENSG00000139832	RAB20	0.000129474	0.00240235	18.1818	9.09091
ENSG00000162976	PQLC3	0.000129474	0.00239332	18.1818	9.09091
ENSG00000164823	OSGIN2	0.000129474	0.00238435	27.2727	18.1818
ENSG00000187079	TEAD1	0.000129474	0.00237546	9.09091	0
ENSG00000213190	MLLT11	0.000129474	0.00236663	9.09091	0
ENSG00000272017	AL137784.2	0.000129474	0.00234916	9.09091	0
ENSG00000132423	COQ3	0.000129474	0.00234052	36.3636	27.2727
ENSG00000078369	GNB1	0.000176341	0.00301065	8.33333	0
ENSG00000086712	TXLNG	0.000176341	0.00300023	8.33333	0
ENSG00000101361	NOP56	0.000176341	0.00298988	16.6667	8.33333
ENSG00000112237	CCNC	0.000176341	0.00297961	16.6667	8.33333
ENSG00000112378	PERP	0.000176341	0.00296941	25	16.6667
ENSG00000114302	PRKAR2A	0.000176341	0.00295927	8.33333	0
ENSG00000124507	PACSIN1	0.000176341	0.00294921	25	16.6667
ENSG00000127526	SLC35E1	0.000176341	0.00293921	8.33333	0
ENSG00000150907	FOXO1	0.000176341	0.00292928	8.33333	0
ENSG00000178187	ZNF454	0.000176341	0.00289989	8.33333	0
ENSG00000228727	SAPCD1	0.000176341	0.00288062	100	91.6667
ENSG00000231073	AL590133.1	0.000176341	0.00287108	25	16.6667
ENSG00000256982	AC135782.1	0.000176341	0.00285219	100	91.6667
ENSG00000275092	AL031710.2	0.000176341	0.00284284	25	16.6667
ENSG00000279529	AC008764.8	0.000176341	0.00283355	8.33333	0
ENSG00000134265	NAPG	0.000176341	0.00282432	22.9167	14.5833
ENSG00000066084	DIP2B	0.000234179	0.00370244	15.3846	7.69231
ENSG00000112308	C6orf62	0.000234179	0.00365543	7.69231	0
ENSG00000124608	AARS2	0.000234179	0.00363236	30.7692	23.0769
ENSG00000143867	OSR1	0.000234179	0.00360959	15.3846	7.69231
ENSG00000172273	HINFP	0.000234179	0.00359831	15.3846	7.69231
ENSG00000183763	TRAIP	0.000234179	0.00356489	15.3846	7.69231
ENSG00000224424	PRKAR2A-AS1	0.000234179	0.00354295	15.3846	7.69231
ENSG00000252512	RNA5SP206	0.000234179	0.00353208	100	92.3077
ENSG00000126561	STAT5A	0.000234179	0.00349988	46.1538	38.4615
ENSG00000174442	ZWILCH	0.000234179	0.00348927	23.0769	15.3846
ENSG00000179115	FARSA	0.000234179	0.00347873	23.0769	15.3846
ENSG00000284481	MIR1292	0.000304356	0.00441451	28.5714	21.4286
ENSG00000139496	NUP58	0.000304356	0.00440153	25	17.8571
ENSG00000260509	AL590787.1	0.000304356	0.00438862	25	17.8571
ENSG00000125445	MRPS7	0.000304356	0.00436303	7.14286	0
ENSG00000125447	GGA3	0.000304356	0.00435034	7.14286	0
ENSG00000125954	CHURC1-FNTB	0.000304356	0.00433773	7.14286	0
ENSG00000170881	RNF139	0.000304356	0.00431273	7.14286	0
ENSG00000231064	AC234582.1	0.000304356	0.00430034	19.6429	12.5
ENSG00000245149	RNF139-AS1	0.000304356	0.00428802	7.14286	0
ENSG00000258289	CHURC1	0.000304356	0.00427577	7.14286	0
ENSG00000068400	GRIPAP1	0.000308348	0.00427084	84.0909	54.5455
ENSG00000144619	CNTN4	0.000388267	0.00525926	20	13.3333
ENSG00000170759	KIF5B	0.000388267	0.00524481	13.3333	6.66667
ENSG00000179010	MRFAP1	0.000388267	0.00523044	13.3333	6.66667
ENSG00000183255	PTTG1IP	0.000388267	0.00521615	6.66667	0
ENSG00000184465	WDR27	0.000388267	0.00520194	20	13.3333
ENSG00000185127	C6orf120	0.000388267	0.0051878	20	13.3333
ENSG00000200623	SNORD18A	0.000388267	0.00517374	40	33.3333
ENSG00000206660	RF00019	0.000388267	0.00515976	13.3333	6.66667
ENSG00000285733	AL031315.1	0.000388267	0.00514585	20	13.3333
ENSG00000157110	RBPMS	0.000388267	0.00513202	33.3333	26.6667
ENSG00000147383	NSDHL	0.000388267	0.00511826	81.6667	75
ENSG00000147400	CETN2	0.000388267	0.00510457	81.6667	75
ENSG00000146670	CDCA5	0.000487333	0.00628928	12.5	6.25
ENSG00000162300	ZFPL1	0.000487333	0.00627281	12.5	6.25
ENSG00000174851	YIF1A	0.000487333	0.00625643	31.25	25
ENSG00000179041	RRS1	0.000487333	0.00622393	12.5	6.25
ENSG00000246145	RRS1-AS1	0.000487333	0.00620781	12.5	6.25
ENSG00000235499	AC073046.1	0.000529033	0.00663585	46.875	12.5
ENSG00000230749	MEIS1-AS2	0.000566215	0.00699518	39.5833	16.6667
ENSG00000200913	SNORD46	0.000602988	0.00739374	17.6471	11.7647
ENSG00000102316	MAGED2	0.000620033	0.00758384	87.5	70.3125
ENSG00000106244	PDAP1	0.000620033	0.00756502	17.1875	0
ENSG00000106245	BUD31	0.000620033	0.00754629	17.1875	0
ENSG00000137727	ARHGAP20	0.00073668	0.00879188	5.55556	0
ENSG00000285955	BX842242.1	0.00073668	0.00877059	9.72222	4.16667
ENSG00000221116	SNORD110	0.00073668	0.00874941	55.5556	50
ENSG00000271798	SNORA51	0.00073668	0.00872832	94.4444	88.8889
ENSG00000011243	AKAP8L	0.000889859	0.0104177	6.57895	1.31579
ENSG00000125813	PAX1	0.000889859	0.010393	11.8421	6.57895
ENSG00000177426	TGIF1	0.00104175	0.0120525	91.6667	54.1667
ENSG00000105223	PLD3	0.00106398	0.0122807	20	15
ENSG00000152234	ATP5F1A	0.00106398	0.0122519	15	10
ENSG00000152240	HAUS1	0.00106398	0.0122233	15	10
ENSG00000160392	C19orf47	0.00106398	0.0121948	20	15
ENSG00000162078	ZG16B	0.00106725	0.0122039	90.625	62.5
ENSG00000198908	BHLHB9	0.00116077	0.0130309	100	16.6667
ENSG00000139793	MBNL2	0.00120327	0.0133555	37.5	6.25
ENSG00000186416	NKRF	0.00121653	0.0134722	94.4444	66.6667
ENSG00000068354	TBC1D25	0.00121867	0.0133457	100	85
ENSG00000167770	OTUB1	0.00133118	0.0141065	46.6667	30
ENSG00000171365	CLCN5	0.00138347	0.0145665	100	85.2941
ENSG00000186787	SPIN2B	0.00206763	0.0213135	96.4286	53.5714
ENSG00000226310	AL022157.1	0.00206763	0.021269	96.4286	53.5714
ENSG00000155962	CLIC2	0.00242204	0.0243541	75	16.6667
ENSG00000156273	BACH1	0.00242204	0.0242549	91.6667	33.3333
ENSG00000215533	LINC00189	0.00242204	0.0242056	91.6667	33.3333
ENSG00000207780	MIR648	0.00243673	0.0242538	93.75	50
ENSG00000234062	AL390879.1	0.00250644	0.0247474	96.4286	71.4286
ENSG00000212747	RTL8B	0.00257477	0.0250696	66.6667	47.2222
ENSG00000171815	PCDHB1	0.00261567	0.0247808	30	12.5
ENSG00000180354	MTURN	0.00261567	0.0247332	20	2.5
ENSG00000172465	TCEAL1	0.00266117	0.0249237	50	34.0909
ENSG00000141698	NT5C3B	0.00266117	0.0248763	43.1818	27.2727
ENSG00000161594	KLHL10	0.00266117	0.0248291	43.1818	27.2727
ENSG00000169083	AR	0.00268566	0.0250102	79.3478	64.1304
ENSG00000226031	FGF13-AS1	0.00271134	0.0248725	77.0833	62.5
ENSG00000144488	ESPNL	0.00276628	0.0252353	98.0769	84.6154
ENSG00000102054	RBBP7	0.00276628	0.025142	26.9231	13.4615
ENSG00000114993	RTKN	0.00277756	0.0251515	65.3846	21.1538
ENSG00000176909	MAMSTR	0.00282609	0.0252653	75	62.5
ENSG00000223309	RNU6-722P	0.00296074	0.0261364	95.3125	84.375
ENSG00000068308	OTUD5	0.00303581	0.0267511	95.5882	85.2941
ENSG00000102241	HTATSF1	0.00320206	0.0279654	93.4211	84.2105
ENSG00000090776	EFNB1	0.0040608	0.0349073	79.1667	62.5
ENSG00000184785	SMIM10	0.0041794	0.0358016	65.625	18.75
ENSG00000184867	ARMCX2	0.00484583	0.0412945	77.0833	54.1667
ENSG00000244578	LINC01391	0.00576889	0.048323	75	43.1818
ENSG00000133131	MORC4	0.00578551	0.0482159	89.5833	60.4167
ENSG00000170166	HOXD4	0.00640699	0.0528577	38.8889	18.5185
ENSG00000278500	AC009336.2	0.00640699	0.0527691	38.8889	18.5185
ENSG00000124256	ZBP1	0.00657653	0.0539846	100	50
ENSG00000183378	OVCH2	0.00660536	0.0541309	100	62.5
ENSG00000254707	AC104237.1	0.00660536	0.0540409	100	62.5
ENSG00000188389	PDCD1	0.00662919	0.0541458	92.8571	60.7143
ENSG00000102001	CACNA1F	0.0066425	0.0541645	100	70
ENSG00000283210	MIR1322	0.0066425	0.0538075	50	20
ENSG00000225062	CATIP-AS1	0.00668799	0.0539981	25	0
ENSG00000165060	FXN	0.00668799	0.0538213	41.6667	16.6667
ENSG00000181631	P2RY13	0.00668799	0.0536457	87.5	62.5
ENSG00000077274	CAPN6	0.00674188	0.0539022	64.2857	42.8571
ENSG00000284027	MIR497	0.00674188	0.0536405	100	78.5714
ENSG00000284112	MIR195	0.00674188	0.0535538	100	78.5714
ENSG00000180964	TCEAL8	0.00674188	0.0533814	96.4286	75
ENSG00000285130	AL358113.1	0.00674188	0.0532955	50	28.5714
ENSG00000185962	LCE3A	0.00680425	0.0533597	75	56.25
ENSG00000238793	SNORD124	0.00680425	0.0532747	71.875	53.125
ENSG00000267047	AC040977.2	0.00680425	0.05319	100	81.25
ENSG00000267532	MIR497HG	0.00680425	0.0531056	100	81.25
ENSG00000283721	MIR6884	0.00680425	0.0530214	71.875	53.125
ENSG00000171444	MCC	0.00681675	0.0529509	44.2308	19.2308
ENSG00000101997	CCDC22	0.00687517	0.0527383	83.3333	66.6667
ENSG00000174227	PIGG	0.00695473	0.0530177	30	15
ENSG00000182903	ZNF721	0.00695473	0.0528538	30	15
ENSG00000242252	BGLAP	0.00704303	0.0531144	90.9091	77.2727
ENSG00000134440	NARS	0.00714016	0.0533559	22.9167	10.4167
ENSG00000224281	SLC25A5-AS1	0.00714016	0.0530335	95.8333	83.3333
ENSG00000113851	CRBN	0.00724625	0.0536594	19.2308	7.69231
ENSG00000168675	LDLRAD4	0.00724625	0.0531788	13.4615	1.92308
ENSG00000151617	EDNRA	0.00724625	0.0530996	46.1538	34.6154
ENSG00000164120	HPGD	0.00724625	0.0530206	30.7692	19.2308
ENSG00000005022	SLC25A5	0.00724625	0.0529418	96.1538	84.6154
ENSG00000198947	DMD	0.00747511	0.0536571	100	58.3333
ENSG00000207940	MIR567	0.00747511	0.0535789	83.3333	41.6667
ENSG00000184574	LPAR5	0.00747511	0.0535009	62.5	20.8333
ENSG00000173198	CYSLTR1	0.00747511	0.0534232	91.6667	50
ENSG00000197181	PIWIL2	0.0074858	0.0534219	100	90
ENSG00000254064	AC105206.2	0.0074858	0.0533444	100	90
ENSG00000131778	CHD1L	0.0074858	0.0532672	18.3333	8.33333
ENSG00000131781	FMO5	0.0074858	0.0531903	18.3333	8.33333
ENSG00000254109	RBPMS-AS1	0.0074858	0.0531135	38.3333	28.3333
ENSG00000259288	BUB1B-PAK6	0.00751849	0.0530393	56.25	25
ENSG00000263608	RN7SL353P	0.00751849	0.0529633	37.5	6.25
ENSG00000110484	SCGB2A2	0.00751849	0.0528875	100	68.75
ENSG00000109272	PF4V1	0.00751849	0.0527367	75	43.75
ENSG00000178175	ZNF366	0.00757438	0.0529023	85	60
ENSG00000227295	ELL2P1	0.00757438	0.0528272	55	30
ENSG00000163762	TM4SF18	0.00757438	0.0525292	80	55
ENSG00000231660	RPS8P6	0.00757438	0.0524552	70	45
ENSG00000242020	RN7SL68P	0.00757438	0.0523814	80	55
ENSG00000169575	VPREB1	0.00757438	0.0523079	95	70
ENSG00000085185	BCORL1	0.00761952	0.0524722	87.5	78.125
ENSG00000204687	MAS1L	0.00761952	0.0522527	100	90.625
ENSG00000162783	IER5	0.00761952	0.0521799	28.125	18.75
ENSG00000275167	MIR6815	0.00764287	0.052267	70.8333	50
ENSG00000120328	PCDHB12	0.00764287	0.0521944	83.3333	62.5
ENSG00000204970	PCDHA1	0.00764287	0.0521221	83.3333	62.5
ENSG00000182083	OR6B2	0.00764287	0.0520499	100	79.1667
ENSG00000108700	CCL8	0.00764287	0.0519779	100	79.1667
ENSG00000135114	OASL	0.00764287	0.0518345	37.5	16.6667
ENSG00000125378	BMP4	0.00764287	0.0516209	66.6667	45.8333
ENSG00000213901	SLC23A3	0.00764287	0.0514795	95.8333	75
ENSG00000280537	AC068946.1	0.00764287	0.051409	95.8333	75
ENSG00000011677	GABRA3	0.00764287	0.0513388	66.6667	45.8333
ENSG00000076716	GPC4	0.00764287	0.0512688	81.25	60.4167
ENSG00000182890	GLUD2	0.00764287	0.0511989	87.5	66.6667
ENSG00000267344	AC003070.1	0.00764287	0.0511293	87.5	66.6667
ENSG00000260738	LINC00554	0.00772409	0.0512542	75	57.1429
ENSG00000135426	TESPA1	0.00781815	0.0513242	90.625	75
ENSG00000232298	AL138902.1	0.00781815	0.0512558	53.125	37.5
ENSG00000233701	PRR23C	0.00781815	0.0507148	100	84.375
ENSG00000163636	PSMD6	0.00791559	0.0512118	40.2778	31.9444
ENSG00000242574	HLA-DMB	0.00791559	0.0511445	58.3333	50
ENSG00000185198	PRSS57	0.00792521	0.0509389	88.8889	75
ENSG00000127951	FGL2	0.00799236	0.0512365	60	20
ENSG00000108679	LGALS3BP	0.00808897	0.05041	78.125	53.125
ENSG00000184634	MED12	0.00808897	0.0503462	78.125	53.125
ENSG00000128739	SNRPN	0.00808897	0.0502825	100	75
ENSG00000102265	TIMP1	0.00808897	0.050219	93.75	68.75
ENSG00000172366	MCRIP2	0.00813121	0.0503541	36.1111	13.8889
ENSG00000138772	ANXA3	0.00813121	0.0502908	63.8889	41.6667
ENSG00000284280	MIR6843	0.00813121	0.0502276	52.7778	30.5556
ENSG00000279047	AC244517.5	0.0081785	0.0504563	60	40
ENSG00000215845	TSTD1	0.00817923	0.0498355	75	39.0625
ENSG00000270149	AL591806.3	0.00817923	0.0497739	75	39.0625
ENSG00000102890	ELMO3	0.00823087	0.0500262	97.7273	79.5455
ENSG00000102317	RBM3	0.00828835	0.0501277	89.5833	72.9167
ENSG00000183762	KREMEN1	0.00828835	0.0500661	20.8333	4.16667
ENSG00000130731	METTL26	0.00828835	0.0500047	52.0833	35.4167
ENSG00000112852	PCDHB2	0.00828835	0.0499434	66.6667	50
ENSG00000164938	TP53INP1	0.00832613	0.0501096	18.75	8.33333
ENSG00000253878	AC087752.3	0.00832613	0.0500484	18.75	8.33333
ENSG00000216490	IFI30	0.00832613	0.0496839	10.4167	0
ENSG00000076685	NT5C2	0.00832613	0.0495636	16.6667	6.25
ENSG00000125319	C17orf53	0.00832613	0.0489123	22.9167	12.5
ENSG00000147251	DOCK11	0.00832613	0.0488539	97.9167	87.5
ENSG00000204620	AC115618.1	0.00835099	0.0488831	90.3846	75
ENSG00000137161	CNPY3	0.0084188	0.0490465	26.7857	12.5
ENSG00000107738	VSIR	0.00848701	0.0486371	25	15.3846
ENSG00000114988	LMAN2L	0.00848701	0.0485805	15.3846	5.76923
ENSG00000154079	SDHAF4	0.00848701	0.048524	13.4615	3.84615
ENSG00000225362	CT62	0.00848701	0.0482435	30.7692	21.1538
ENSG00000147256	ARHGAP36	0.00848701	0.0481322	78.8462	69.2308
ENSG00000228659	LINC01201	0.00848701	0.0480768	78.8462	69.2308
ENSG00000261359	PYCARD-AS1	0.00865375	0.0487965	29.4118	17.6471
ENSG00000111181	SLC6A12	0.00865375	0.0487406	88.2353	76.4706
ENSG00000203952	CCDC160	0.00866189	0.0484534	85.7143	76.7857
ENSG00000160224	AIRE	0.00866189	0.0483983	94.6429	85.7143
ENSG00000163121	NEURL3	0.00874272	0.0487945	41.6667	30.5556
ENSG00000189419	SPATA41	0.00874272	0.0487392	51.3889	40.2778
ENSG00000103490	PYCARD	0.00883709	0.0492095	36.8421	26.3158
ENSG00000123124	WWP1	0.00885101	0.0490095	10	1.66667
ENSG00000254231	AC103760.1	0.00885101	0.0489543	10	1.66667
ENSG00000173714	WFIKKN2	0.00904457	0.0499126	89.5833	83.3333
ENSG00000227198	C6orf47-AS1	0.00905462	0.0497448	85.9375	78.125

## Sheet: HypermethylatedProm NF2wt vs D
ensembl	gene	p.value	FDR	mean𝛽Dura	mean𝛽Meningioma
ENSG00000143669	LYST	8.54909e-12	1.61777e-08	0	100
ENSG00000207371	RF00019	8.54909e-12	1.21333e-08	0	100
ENSG00000251301	LINC02384	8.54909e-12	9.70664e-09	0	100
ENSG00000254295	AC008429.3	8.54909e-12	8.08886e-09	0	100
ENSG00000249086	AC051649.1	1.32325e-09	1.07316e-06	0	50
ENSG00000257242	LINC01619	1.32325e-09	9.39013e-07	0	50
ENSG00000249647	C5orf66-AS2	1.32325e-09	8.34678e-07	50	100
ENSG00000221038	RNU6ATAC7P	2.49257e-08	1.41503e-05	66.6667	100
ENSG00000265871	MIR3174	2.49257e-08	1.28639e-05	66.6667	100
ENSG00000251000	AC008592.3	2.49257e-08	1.17919e-05	33.3333	66.6667
ENSG00000236526	AL035448.1	3.16961e-08	1.38414e-05	42.8571	97.9592
ENSG00000010319	SEMA3G	4.20527e-07	0.000170524	51.7857	96.4286
ENSG00000179403	VWA1	6.89767e-07	0.000261054	44.0476	77.381
ENSG00000225285	LINC01770	6.89767e-07	0.000244738	44.0476	77.381
ENSG00000143674	MAP3K21	8.50496e-07	0.000284016	15.4762	41.6667
ENSG00000177239	MAN1B1	9.67517e-07	0.000305144	20	40
ENSG00000186951	PPARA	9.67517e-07	0.000289084	0	20
ENSG00000268996	MAN1B1-DT	9.67517e-07	0.00027463	20	40
ENSG00000171346	KRT15	9.67517e-07	0.000249663	80	100
ENSG00000163909	HEYL	2.29477e-06	0.000542808	33.9286	80.3571
ENSG00000136147	PHF11	2.66051e-06	0.000604148	9.52381	48.8095
ENSG00000215458	AATBC	3.45544e-06	0.000754482	61.2245	97.9592
ENSG00000105419	MEIS3	3.45544e-06	0.000726539	2.04082	38.7755
ENSG00000186335	SLC36A2	3.49632e-06	0.000684436	80.9524	97.619
ENSG00000145103	ILDR1	3.49632e-06	0.000661621	33.3333	50
ENSG00000229666	MAST4-AS1	3.49632e-06	0.000640278	0	16.6667
ENSG00000235568	NFAM1	3.88194e-06	0.00068868	55.7143	100
ENSG00000224514	LINC00620	5.74105e-06	0.000857682	14.2857	40.8163
ENSG00000250240	AC008840.1	6.11175e-06	0.000889651	0	15.3846
ENSG00000136193	SCRN1	6.12465e-06	0.000869241	28.5714	57.1429
ENSG00000227014	AC007285.1	6.12465e-06	0.00084804	28.5714	57.1429
ENSG00000262454	MIR193BHG	1.02127e-05	0.00131767	14.2857	28.5714
ENSG00000260403	AC120498.3	1.02127e-05	0.00128839	85.7143	100
ENSG00000213923	CSNK1E	1.25467e-05	0.00154843	12.0301	45.1128
ENSG00000226969	AL391845.1	1.28949e-05	0.00155753	20.7792	42.8571
ENSG00000176171	BNIP3	1.49147e-05	0.00176397	35.7143	59.2857
ENSG00000058668	ATP2B4	1.64453e-05	0.00190531	10	28.5714
ENSG00000079931	MOXD1	1.64453e-05	0.0018672	10	28.5714
ENSG00000067606	PRKCZ	1.64935e-05	0.00183595	27.381	47.619
ENSG00000175274	TP53I11	1.78279e-05	0.00194632	25.3968	46.8254
ENSG00000174059	CD34	1.79027e-05	0.00191762	16.4835	53.8462
ENSG00000285719	AL356275.2	1.79027e-05	0.00188211	16.4835	53.8462
ENSG00000135299	ANKRD6	1.91241e-05	0.00197396	25	67.8571
ENSG00000102539	MLNR	1.94672e-05	0.00197348	36.2637	71.4286
ENSG00000121900	TMEM54	2.27364e-05	0.00226446	0	34.2857
ENSG00000165953	SERPINA12	2.27364e-05	0.00222542	60	94.2857
ENSG00000181885	CLDN7	2.33504e-05	0.00224678	2.5974	19.4805
ENSG00000261253	AC137932.2	2.54868e-05	0.00241148	75	87.5
ENSG00000100036	SLC35E4	2.54868e-05	0.00237195	25	37.5
ENSG00000284122	MIR6717	2.54868e-05	0.00233369	25	37.5
ENSG00000256943	AC148477.3	2.54868e-05	0.00229665	87.5	100
ENSG00000263301	AC113189.3	2.89104e-05	0.00256444	35.0649	64.9351
ENSG00000188613	NANOS1	3.00014e-05	0.00262027	14.2857	42.8571
ENSG00000100300	TSPO	3.05668e-05	0.00262921	5.19481	29.8701
ENSG00000205177	C11orf91	3.05908e-05	0.002592	8.16327	24.4898
ENSG00000262302	AC003688.1	3.05908e-05	0.00255388	9.18367	25.5102
ENSG00000130717	UCK1	3.46063e-05	0.00284724	0	24.4898
ENSG00000164574	GALNT10	3.46063e-05	0.00280657	0	24.4898
ENSG00000146001	PCDHB18P	3.46276e-05	0.00276874	33.3333	49.5238
ENSG00000072736	NFATC3	3.82696e-05	0.00297611	8.40336	23.5294
ENSG00000116670	MAD2L2	4.03765e-05	0.00309754	2.04082	28.5714
ENSG00000162490	DRAXIN	4.03765e-05	0.00305624	2.04082	28.5714
ENSG00000135775	COG2	4.14935e-05	0.00309946	25.3968	53.9683
ENSG00000159212	CLIC6	4.20096e-05	0.00309725	27.4725	61.5385
ENSG00000224077	AP000936.1	4.38465e-05	0.00319123	0	21.4286
ENSG00000272347	AC116351.2	4.38465e-05	0.00315084	50	71.4286
ENSG00000184414	IRS3P	4.40417e-05	0.00312531	0	40.4762
ENSG00000133488	SEC14L4	4.53148e-05	0.00317595	57.1429	89.6104
ENSG00000189060	H1F0	4.61027e-05	0.00319177	26.3736	40.6593
ENSG00000121743	GJA3	4.99183e-05	0.00337365	15.0794	30.9524
ENSG00000175868	CALCB	5.18088e-05	0.00346022	6.12245	36.7347
ENSG00000274833	AC110285.5	5.3825e-05	0.00355307	18.5714	38.5714
ENSG00000124762	CDKN1A	5.53336e-05	0.00361068	55.7143	90
ENSG00000196267	ZNF836	5.61928e-05	0.00362507	12.6984	31.746
ENSG00000267827	AC011468.2	5.61928e-05	0.00358434	12.6984	31.746
ENSG00000267927	AC010320.1	5.61928e-05	0.00354452	12.6984	31.746
ENSG00000175449	RFESD	5.61928e-05	0.00350556	34.9206	53.9683
ENSG00000188186	LAMTOR4	5.63285e-05	0.00347584	11.1111	22.2222
ENSG00000275532	AC006449.2	5.63285e-05	0.00343846	11.1111	22.2222
ENSG00000132323	ILKAP	5.63285e-05	0.00336608	0	11.1111
ENSG00000079739	PGM1	5.63285e-05	0.00329667	31.746	42.8571
ENSG00000142856	ITGB3BP	5.63285e-05	0.00326303	31.746	42.8571
ENSG00000099617	EFNA2	6.12465e-05	0.00351209	19.0476	55.5556
ENSG00000223652	AC106786.1	6.38783e-05	0.00362637	0	13.2653
ENSG00000144711	IQSEC1	6.96939e-05	0.00387894	1.42857	32.8571
ENSG00000237390	AL139130.1	7.04878e-05	0.00388504	15.5844	42.8571
ENSG00000174567	GOLT1A	7.55426e-05	0.00408433	7.79221	36.3636
ENSG00000065534	MYLK	7.89487e-05	0.00422822	18.1818	40.2597
ENSG00000175697	GPR156	8.02207e-05	0.0042562	30	51.4286
ENSG00000111696	NT5DC3	8.02207e-05	0.00421679	8.57143	30
ENSG00000257327	AC012555.1	8.02207e-05	0.0041781	8.57143	30
ENSG00000143921	ABCG8	8.23159e-05	0.00424825	16.6667	42.8571
ENSG00000263400	TMEM220-AS1	8.23159e-05	0.00420998	38.0952	64.2857
ENSG00000285220	AC015908.7	8.23159e-05	0.00417239	38.0952	64.2857
ENSG00000271071	AL513548.2	8.23159e-05	0.00413546	26.1905	52.381
ENSG00000163888	CAMK2N2	8.2601e-05	0.00411338	3.57143	20.2381
ENSG00000277013	AC008556.1	8.34985e-05	0.00408639	40	62.8571
ENSG00000189337	KAZN	9.91001e-05	0.00480847	30.6122	53.0612
ENSG00000187824	TMEM220	9.91001e-05	0.00476772	46.9388	69.3878
ENSG00000136404	TM6SF1	0.000102806	0.00490444	21.978	37.3626
ENSG00000061455	PRDM6	0.000109764	0.00519277	24.812	36.0902
ENSG00000004468	CD38	0.000111619	0.00523687	27.381	46.4286
ENSG00000254995	STX16-NPEPL1	0.000113003	0.00525834	0	10
ENSG00000120063	GNA13	0.000113003	0.00521559	20	30
ENSG00000162366	PDZK1IP1	0.000113294	0.00518687	55.3571	91.0714
ENSG00000249928	UQCRBP3	0.000113294	0.00514537	64.2857	100
ENSG00000222032	AC112721.2	0.000114265	0.00514829	38.0952	80.9524
ENSG00000263107	AC025627.2	0.000114265	0.00510775	33.3333	76.1905
ENSG00000122574	WIPF3	0.000121127	0.00537218	28.5714	48.2143
ENSG00000273179	AC092535.4	0.000121127	0.00533053	44.6429	64.2857
ENSG00000160808	MYL3	0.000122024	0.00532869	9.52381	23.8095
ENSG00000188505	NCCRP1	0.000124659	0.00540219	28.5714	71.4286
ENSG00000170175	CHRNB1	0.000127818	0.00549716	25.7143	56.1905
ENSG00000173120	KDM2A	0.00013009	0.00555277	2.1978	19.7802
ENSG00000225950	NTF4	0.000130413	0.00552502	0	28.5714
ENSG00000268287	AC008687.3	0.000130413	0.0054841	0	28.5714
ENSG00000283663	AC008687.8	0.000130413	0.00544377	0	28.5714
ENSG00000256050	AL583722.1	0.000130413	0.00540404	65.7143	94.2857
ENSG00000260473	AC068987.3	0.000130763	0.00537928	46.4286	78.5714
ENSG00000284730	AC068987.5	0.000130763	0.00534058	46.4286	78.5714
ENSG00000050344	NFE2L3	0.000138644	0.00562201	27.551	57.1429
ENSG00000165071	TMEM71	0.000152189	0.00612749	69.3878	85.7143
ENSG00000256747	AC009511.2	0.000152189	0.00608434	36.7347	53.0612
ENSG00000262223	AC110285.1	0.000152189	0.0060418	42.8571	59.1837
ENSG00000204128	C2orf72	0.00015355	0.00605349	16.6667	40.4762
ENSG00000267092	AC027307.1	0.00015355	0.00601174	21.4286	45.2381
ENSG00000221955	SLC12A8	0.000157361	0.00611876	19.4805	48.0519
ENSG00000276496	RF02139	0.000164876	0.00636737	6.39098	20.3008
ENSG00000006015	REX1BD	0.000165987	0.00636696	29.4643	44.6429
ENSG00000016391	CHDH	0.000175165	0.00667389	11.1111	31.746
ENSG00000056736	IL17RB	0.000175165	0.0066294	11.1111	31.746
ENSG00000240990	HOXA11-AS	0.000178286	0.00670285	3.663	17.2161
ENSG00000278334	RF02138	0.000178286	0.00665875	6.22711	19.7802
ENSG00000168672	FAM84B	0.000178528	0.0066242	0	15.2381
ENSG00000065054	SLC9A3R2	0.000184184	0.00678969	42.8571	63.2653
ENSG00000144668	ITGA9	0.000186629	0.00683542	1.42857	17.1429
ENSG00000149380	P4HA3	0.000186629	0.00679161	22.8571	38.5714
ENSG00000246211	P4HA3-AS1	0.000186629	0.00674835	22.8571	38.5714
ENSG00000197977	ELOVL2	0.000186629	0.00670564	35.7143	51.4286
ENSG00000230314	ELOVL2-AS1	0.000186629	0.00666346	35.7143	51.4286
ENSG00000285244	DINOL	0.000188367	0.00668349	19.8758	34.7826
ENSG00000105928	GSDME	0.000189724	0.00668983	40	54.2857
ENSG00000273521	AL162274.1	0.000198096	0.00694191	21.4286	58.1633
ENSG00000277287	AL109976.1	0.000201861	0.00703045	35.7143	56.25
ENSG00000153814	JAZF1	0.000202881	0.00702289	14.2857	33.3333
ENSG00000234336	JAZF1-AS1	0.000202881	0.00698033	14.2857	33.3333
ENSG00000129084	PSMA1	0.000204362	0.00698892	21.4286	33.6735
ENSG00000152270	PDE3B	0.000204362	0.00694707	21.4286	33.6735
ENSG00000174611	KY	0.000204362	0.00690572	14.2857	26.5306
ENSG00000129696	TTI2	0.000204716	0.00687678	0.840336	16.8067
ENSG00000239039	SNORD13	0.000204716	0.00683632	0.840336	16.8067
ENSG00000164076	CAMKV	0.000209458	0.00695375	23.3766	32.4675
ENSG00000175592	FOSL1	0.000209458	0.00691332	18.1818	27.2727
ENSG00000057935	MTA3	0.000209458	0.00687336	11.6883	20.7792
ENSG00000143537	ADAM15	0.000209458	0.00683386	0	9.09091
ENSG00000151552	QDPR	0.000209458	0.00679481	9.09091	18.1818
ENSG00000163755	HPS3	0.000209458	0.0067562	0	9.09091
ENSG00000275023	MLLT6	0.000209458	0.00671803	0	9.09091
ENSG00000087448	KLHL42	0.000209799	0.00669117	44.6429	58.9286
ENSG00000139899	CBLN3	0.000218491	0.00689095	6.66667	26.6667
ENSG00000088836	SLC4A11	0.000218848	0.00686408	39.4958	58.8235
ENSG00000013293	SLC7A14	0.000224188	0.00699294	14.2857	32.1429
ENSG00000186918	ZNF395	0.000224188	0.00695473	12.5	30.3571
ENSG00000169314	C22orf15	0.000226477	0.00698755	54.7619	90.4762
ENSG00000262294	AC129507.2	0.000229672	0.00704781	81.6327	100
ENSG00000228983	SLC47A1P1	0.000229672	0.00700992	14.2857	32.6531
ENSG00000131018	SYNE1	0.000231052	0.00701434	19.2857	36.4286
ENSG00000160094	ZNF362	0.000233771	0.00705913	9.09091	23.3766
ENSG00000164142	FAM160A1	0.000233771	0.00702178	1.2987	15.5844
ENSG00000251611	FAM160A1-DT	0.000233771	0.00698483	1.2987	15.5844
ENSG00000163291	PAQR3	0.000233771	0.00694826	10.3896	24.6753
ENSG00000237276	ANO7L1	0.000238671	0.00705697	36.3636	53.2468
ENSG00000136490	LIMD2	0.000243872	0.00717337	18.1818	40.2597
ENSG00000189409	MMP23B	0.000245346	0.00717952	22.0779	46.7532
ENSG00000179059	ZFP42	0.000246783	0.00718454	27.7311	41.1765
ENSG00000253210	AC040970.1	0.000256432	0.00742736	6.66667	23.8095
ENSG00000207577	MIR587	0.000259903	0.00745186	0	85.7143
ENSG00000262837	AC027801.4	0.000259903	0.00737734	0	85.7143
ENSG00000272814	AC093732.2	0.000259903	0.00734064	0	85.7143
ENSG00000145901	TNIP1	0.000259903	0.00726832	0	85.7143
ENSG00000155011	DKK2	0.000259903	0.00723269	0	85.7143
ENSG00000244286	ITGB5-AS1	0.000259903	0.00716247	0	85.7143
ENSG00000250819	LINC02493	0.000259903	0.00712787	14.2857	100
ENSG00000281332	LINC00997	0.000259903	0.00705966	14.2857	100
ENSG00000090376	IRAK3	0.000263666	0.00706052	12.6984	34.9206
ENSG00000241684	ADAMTS9-AS2	0.000268492	0.00712255	2.38095	22.619
ENSG00000236780	LINC01829	0.000270896	0.00715291	42.8571	100
ENSG00000285591	AC092617.1	0.000270896	0.00711979	42.8571	100
ENSG00000131096	PYY	0.00027478	0.00718861	42.8571	88.8889
ENSG00000166126	AMN	0.000275881	0.00718428	55.5556	71.4286
ENSG00000238230	LINC00391	0.000275881	0.00711897	11.1111	26.9841
ENSG00000161653	NAGS	0.000278356	0.00715036	40.6015	84.2105
ENSG00000169129	AFAP1L2	0.000281132	0.00718914	39.2857	54.7619
ENSG00000235338	DUSP5P2	0.000286782	0.00717208	0	42.8571
ENSG00000285555	AC005293.1	0.000286782	0.00714062	50	92.8571
ENSG00000200138	RNY1P10	0.000286782	0.00710944	50	92.8571
ENSG00000258082	AL391832.3	0.000286782	0.00707853	50	92.8571
ENSG00000262558	AC129507.3	0.000287176	0.006997	83.9286	100
ENSG00000273961	RF02137	0.000287289	0.00696982	6.42857	19.6429
ENSG00000116815	CD58	0.000287501	0.00694529	23.0769	43.956
ENSG00000160584	SIK3	0.000288406	0.00693763	0	23.8095
ENSG00000172031	EPHX4	0.000290351	0.00695494	33.3333	46.0317
ENSG00000188573	FBLL1	0.000295382	0.00704573	15.7143	35.7143
ENSG00000277966	RF02140	0.000303196	0.00720185	6.93878	22.0408
ENSG00000005073	HOXA11	0.000307439	0.00727222	6.27178	19.1638
ENSG00000272183	AC005041.3	0.000324219	0.0076373	27.2109	44.898
ENSG00000272540	AL662797.1	0.000331576	0.00777833	1.0989	23.0769
ENSG00000225194	LINC00092	0.00033543	0.00783636	71.4286	100
ENSG00000245261	AL133375.1	0.00033543	0.00780424	71.4286	100
ENSG00000154162	CDH12	0.00033543	0.00774079	33.3333	61.9048
ENSG00000261373	VPS9D1-AS1	0.00033543	0.00770945	38.0952	66.6667
ENSG00000247867	AP001922.1	0.000342075	0.00783047	15.7143	30
ENSG00000145087	STXBP5L	0.000345287	0.00787226	8.33333	27.381
ENSG00000199130	MIR365A	0.000359943	0.00817359	46.4286	100
ENSG00000272050	AL499627.2	0.000362883	0.00820753	1.36054	12.9252
ENSG00000109118	PHF12	0.000363483	0.00818846	0	8.33333
ENSG00000140382	HMG20A	0.000363483	0.0081561	0	8.33333
ENSG00000173517	PEAK1	0.000363483	0.00812399	0	8.33333
ENSG00000186716	BCR	0.000363483	0.00809213	16.6667	25
ENSG00000196872	KIAA1211L	0.000363483	0.00806052	8.33333	16.6667
ENSG00000213347	MXD3	0.000363483	0.00802915	0	8.33333
ENSG00000069482	GAL	0.000363483	0.00799803	33.3333	41.6667
ENSG00000123689	G0S2	0.000363483	0.00796715	32.1429	40.4762
ENSG00000083307	GRHL2	0.000372469	0.00813273	24.0602	60.1504
ENSG00000254024	AP001207.3	0.000372469	0.00810157	24.0602	60.1504
ENSG00000246022	ALDH1L1-AS2	0.000372677	0.00807513	10.5263	21.0526
ENSG00000207639	MIR193B	0.000375548	0.00810641	27.1429	70
ENSG00000154122	ANKH	0.000381578	0.00820538	7.14286	25.3968
ENSG00000127588	GNG13	0.000382839	0.00820142	19.4805	42.8571
ENSG00000164458	TBXT	0.000387217	0.00826402	0	11.2782
ENSG00000141639	MAPK4	0.000394257	0.00838277	19.3878	32.6531
ENSG00000112238	PRDM13	0.000399101	0.0084541	3.57143	19.6429
ENSG00000125878	TCF15	0.000401206	0.00846709	20	31.4286
ENSG00000151651	ADAM8	0.000401206	0.00843573	50	61.4286
ENSG00000180929	GPR62	0.000411924	0.00850362	64.2857	85.7143
ENSG00000186526	CYP4F8	0.000411924	0.00847281	78.5714	100
ENSG00000266951	AC093072.1	0.000411924	0.00844222	78.5714	100
ENSG00000267780	AC021594.2	0.000411924	0.00841185	75	96.4286
ENSG00000168453	HR	0.000411924	0.0083817	75	96.4286
ENSG00000183742	MACC1	0.000411924	0.00835177	75	96.4286
ENSG00000233834	AC005083.1	0.000411924	0.00832205	75	96.4286
ENSG00000005102	MEOX1	0.000411924	0.00829254	69.6429	91.0714
ENSG00000145428	RNF175	0.000426122	0.00854804	45.4545	58.4416
ENSG00000271811	Z97200.1	0.000450684	0.00897731	12.5	87.5
ENSG00000169594	BNC1	0.000460347	0.00910588	30.4147	51.1521
ENSG00000169251	NMD3	0.000468218	0.00922943	17.1429	29.5238
ENSG00000169255	B3GALNT1	0.000468218	0.00919749	17.1429	29.5238
ENSG00000124827	GCM2	0.000468366	0.00916868	10.2041	31.9728
ENSG00000179528	LBX2	0.000469918	0.00916743	37.8882	50.9317
ENSG00000257702	LBX2-AS1	0.000469918	0.00913604	37.8882	50.9317
ENSG00000154188	ANGPT1	0.000479019	0.0092812	52.381	79.3651
ENSG00000136383	ALPK3	0.000502882	0.00967749	66.2338	93.5065
ENSG00000180543	TSPYL5	0.000502882	0.0096448	53.2468	80.5195
ENSG00000279369	AC046185.3	0.000505024	0.00965326	20.2381	42.8571
ENSG00000253535	AC120193.1	0.000509938	0.00968201	10	34.2857
ENSG00000141447	OSBPL1A	0.00051276	0.00970313	0	25.974
ENSG00000265107	GJA5	0.000525327	0.00984251	80	97.1429
ENSG00000183813	CCR4	0.000525327	0.00981013	82.8571	100
ENSG00000253395	AP003469.2	0.000525327	0.00977797	0	17.1429
ENSG00000267737	AC087645.2	0.000525327	0.00971427	22.8571	40
ENSG00000115041	KCNIP3	0.000525327	0.00968273	42.8571	60
ENSG00000115318	LOXL3	0.000525327	0.00965139	20	37.1429
ENSG00000164220	F2RL2	0.000525327	0.00962026	40	57.1429
ENSG00000267472	ARHGAP27P2	0.000525327	0.00958933	10	27.1429
ENSG00000164197	RNF180	0.000531949	0.00958691	9.52381	21.4286
ENSG00000006638	TBXA2R	0.000531949	0.00955657	8.33333	20.2381
ENSG00000226800	CACTIN-AS1	0.000531949	0.00952642	8.33333	20.2381
ENSG00000272203	AC004775.1	0.000534215	0.00953691	50	88.0952
ENSG00000127603	MACF1	0.000545533	0.00970844	7.79221	29.8701
ENSG00000185519	FAM131C	0.000551291	0.00978025	44.1558	54.5455
ENSG00000212864	RNF208	0.000551291	0.00974978	46.7532	57.1429
ENSG00000134853	PDGFRA	0.000552529	0.00974133	6.80272	25.8503
ENSG00000222627	RNU2-37P	0.00055517	0.00972747	19.0476	50
ENSG00000103227	LMF1	0.000571465	0.00995155	22.8571	40.7143
ENSG00000100441	KHNYN	0.000573379	0.00995434	18.75	34.8214
ENSG00000250360	AC008808.2	0.000586827	0.0101568	1.2987	12.987
ENSG00000264614	MIR5588	0.000586827	0.0101259	33.7662	45.4545
ENSG00000159556	ISL2	0.000587343	0.0101041	7.14286	21.4286
ENSG00000249035	CLMAT3	0.000594518	0.0101966	14.2857	66.6667
ENSG00000170468	RIOX1	0.000596562	0.0102008	23.0769	30.7692
ENSG00000163239	TDRD10	0.000596562	0.0101702	24.1758	31.8681
ENSG00000169291	SHE	0.000596562	0.0101398	24.1758	31.8681
ENSG00000285971	AC023095.1	0.000596562	0.0101095	0	7.69231
ENSG00000025039	RRAGD	0.000596562	0.0100794	15.3846	23.0769
ENSG00000272619	AC093673.2	0.000596562	0.0100495	15.3846	23.0769
ENSG00000140044	JDP2	0.000599621	0.0100711	11.6883	27.2727
ENSG00000259319	AF111167.2	0.000599621	0.0100414	11.6883	27.2727
ENSG00000105479	CCDC114	0.000599621	0.0100119	25.974	41.5584
ENSG00000142227	EMP3	0.000599621	0.00998255	25.974	41.5584
ENSG00000101082	SLA2	0.000610326	0.0101311	60.7143	88.0952
ENSG00000148468	FAM171A1	0.000625447	0.0103518	4.7619	30.1587
ENSG00000005108	THSD7A	0.000625447	0.0103217	1.5873	26.9841
ENSG00000284874	SEPT5-GP1BB	0.000625536	0.0102932	25	64.2857
ENSG00000254979	AP000781.2	0.000625536	0.0102635	60.7143	100
ENSG00000104689	TNFRSF10A	0.00064486	0.0105501	29.4118	52.1008
ENSG00000185633	NDUFA4L2	0.000647579	0.0105641	3.80952	22.8571
ENSG00000275719	AC008622.2	0.000660731	0.0107478	11.7647	22.6891
ENSG00000170128	GPR25	0.000664077	0.0107713	76.9231	87.9121
ENSG00000102796	DHRS12	0.000664077	0.0106798	0	10.989
ENSG00000116990	MYCL	0.000664077	0.0106496	1.0989	12.0879
ENSG00000231856	AL162377.1	0.000664077	0.0106196	0	10.989
ENSG00000131480	AOC2	0.000666861	0.0106342	28.5714	60
ENSG00000246582	AC100861.1	0.000671846	0.0106837	33.3333	54.7619
ENSG00000122756	CNTFR	0.000680318	0.0107882	20	45.7143
ENSG00000187942	LDLRAD2	0.000688107	0.0108813	85.7143	100
ENSG00000185432	METTL7A	0.000688107	0.0107911	2.38095	16.6667
ENSG00000113282	CLINT1	0.000688107	0.0107614	33.3333	47.619
ENSG00000169876	MUC17	0.000688107	0.0107318	83.3333	97.619
ENSG00000269050	AC011455.1	0.000688107	0.0107024	35.7143	50
ENSG00000236437	LINC02151	0.000691038	0.0107186	2.38095	50
ENSG00000105991	HOXA1	0.000711704	0.0110091	1.68067	14.2857
ENSG00000233429	HOTAIRM1	0.000711704	0.0109792	1.68067	14.2857
ENSG00000276528	RF01975	0.000711704	0.0109494	1.68067	14.2857
ENSG00000260835	AC007223.1	0.000719604	0.0110411	66.6667	92.8571
ENSG00000138606	SHF	0.000720997	0.0110326	21.4286	56.1224
ENSG00000144815	NXPE3	0.000744448	0.0113608	2.85714	19.0476
ENSG00000259974	LINC00261	0.000747345	0.0113745	0	10.7143
ENSG00000185024	BRF1	0.000751128	0.0114015	25	34.5238
ENSG00000112293	GPLD1	0.000767705	0.011622	0	18.5714
ENSG00000112294	ALDH5A1	0.000767705	0.0115911	0	18.5714
ENSG00000235051	AL357497.1	0.000782172	0.0117782	11.2782	34.5865
ENSG00000170006	TMEM154	0.00078455	0.0117828	23.8095	46.0317
ENSG00000088881	EBF4	0.00078455	0.0117517	28.5714	50.7937
ENSG00000126603	GLIS2	0.000785147	0.0117297	14.2857	36.7347
ENSG00000260035	AC051619.8	0.000788681	0.0117516	16.6667	43.6508
ENSG00000092096	SLC22A17	0.000792937	0.011784	24.1758	37.3626
ENSG00000141497	ZMYND15	0.000792937	0.0117533	40.6593	53.8462
ENSG00000161921	CXCL16	0.000792937	0.0117227	40.6593	53.8462
ENSG00000198892	SHISA4	0.000827631	0.0121094	24.4898	34.6939
ENSG00000239608	RUVBL1-AS1	0.000839425	0.0122504	18.3673	53.0612
ENSG00000167641	PPP1R14A	0.000851346	0.0123925	28.5714	48.7395
ENSG00000278936	AC244517.4	0.00086516	0.0125614	53.5714	73.2143
ENSG00000129465	RIPK3	0.000890353	0.0128614	54.9451	80.2198
ENSG00000136732	GYPC	0.000895245	0.0128993	7.69231	28.5714
ENSG00000090339	ICAM1	0.000900385	0.0129405	0	16.3265
ENSG00000272719	AC006483.2	0.000916519	0.013106	2.04082	14.2857
ENSG00000227053	AC105446.1	0.000916519	0.0130731	28.5714	40.8163
ENSG00000253438	PCAT1	0.000924069	0.0130172	8.33333	26.1905
ENSG00000159784	FAM131B	0.000933413	0.0130196	14.2857	21.4286
ENSG00000140398	NEIL1	0.000961608	0.0133148	36.5079	53.9683
ENSG00000275645	AC068338.3	0.000961608	0.0132824	36.5079	53.9683
ENSG00000082196	C1QTNF3	0.000961608	0.0132501	80.9524	98.4127
ENSG00000171603	CLSTN1	0.000969437	0.0132296	4.08163	14.966
ENSG00000160963	COL26A1	0.000979526	0.0133352	13.3333	28.5714
ENSG00000252839	RNU6-419P	0.000990988	0.0134589	57.1429	100
ENSG00000258376	AC004846.1	0.000990988	0.0134268	57.1429	100
ENSG00000185813	PCYT2	0.000992124	0.0134102	31.5789	42.1053
ENSG00000207808	MIR27A	0.00101166	0.0136417	61.039	83.1169
ENSG00000207980	MIR23A	0.00101166	0.0136094	61.039	83.1169
ENSG00000284387	MIR24-2	0.00101166	0.0135772	61.039	83.1169
ENSG00000271714	AC010501.1	0.00101279	0.0135604	37.3626	46.1538
ENSG00000281358	RASSF1-AS1	0.00101709	0.0135859	31.6017	42.8571
ENSG00000115268	RPS15	0.00102833	0.0137038	21.9048	31.4286
ENSG00000275745	RF00019	0.00102833	0.0136717	32.381	41.9048
ENSG00000272057	AC016575.1	0.00103489	0.0137268	3.36134	21.0084
ENSG00000188909	BSX	0.00106151	0.0139819	6.66667	18.0952
ENSG00000169105	CHST14	0.00106151	0.0139496	13.3333	24.7619
ENSG00000272273	IER3-AS1	0.0010665	0.0139828	11.619	31.8095
ENSG00000173557	C2orf70	0.00108725	0.0141893	26.6667	67.619
ENSG00000121068	TBX2	0.00113245	0.0147115	9.18367	20.9184
ENSG00000275836	MIR6068	0.00113972	0.0147721	17.1429	42.8571
ENSG00000184347	SLIT3	0.00114209	0.0147691	20	30
ENSG00000173221	GLRX	0.00115191	0.0148286	16.0714	44.6429
ENSG00000074660	SCARF1	0.00115191	0.0147951	71.4286	100
ENSG00000239389	PCDHA13	0.00116053	0.0148721	22.2222	66.6667
ENSG00000278901	AC005609.1	0.00116053	0.0148386	22.2222	66.6667
ENSG00000241180	AL645608.4	0.0011792	0.0150434	68.5714	97.1429
ENSG00000174279	EVX2	0.00119352	0.0151919	1.86335	21.7391
ENSG00000259932	AC051619.7	0.00119835	0.0152193	0	25.2747
ENSG00000171877	FRMD5	0.0012016	0.0152265	0	9.18367
ENSG00000185361	TNFAIP8L1	0.0012016	0.0151926	28.5714	37.7551
ENSG00000115507	OTX1	0.00120573	0.015211	0.952381	16.8254
ENSG00000161940	BCL6B	0.00121323	0.0152717	20.7792	35.0649
ENSG00000022567	SLC45A4	0.00123084	0.015357	26.7857	37.5
ENSG00000172765	TMCC1	0.00123084	0.0153234	12.5	23.2143
ENSG00000271270	TMCC1-AS1	0.00123084	0.0152898	12.5	23.2143
ENSG00000099953	MMP11	0.00123084	0.0152565	12.5	23.2143
ENSG00000250479	CHCHD10	0.00123084	0.0152232	12.5	23.2143
ENSG00000230454	U73166.1	0.00123084	0.0151901	26.7857	37.5
ENSG00000102359	SRPX2	0.00123084	0.0151572	73.2143	83.9286
ENSG00000279495	AL928654.4	0.00123084	0.0151244	87.5	98.2143
ENSG00000278822	RF02203	0.00123303	0.0151186	0	9.93789
ENSG00000137331	IER3	0.00123368	0.015094	8.10235	29.4243
ENSG00000104722	NEFM	0.00124257	0.0151701	5.26316	18.797
ENSG00000227491	CCNJP1	0.00126517	0.0153798	45.7143	88.5714
ENSG00000101194	SLC17A9	0.00126924	0.0153635	35.7143	59.5238
ENSG00000092421	SEMA6A	0.00127245	0.0153696	0	8.92857
ENSG00000138031	ADCY3	0.00129531	0.0155794	49.5238	65.7143
ENSG00000158856	DMTN	0.00130405	0.0156513	46.9388	71.4286
ENSG00000225637	AP001046.1	0.00130637	0.0156461	42.8571	78.5714
ENSG00000237989	LINC01679	0.00130637	0.0156132	42.8571	78.5714
ENSG00000173040	EVC2	0.00131351	0.0156656	5.44218	14.966
ENSG00000198780	FAM169A	0.00134979	0.0160645	41.8367	50
ENSG00000152953	STK32B	0.00134979	0.0160309	0	8.16327
ENSG00000088882	CPXM1	0.00134979	0.0159974	12.2449	20.4082
ENSG00000100503	NIN	0.00137392	0.0162494	19.0476	32.1429
ENSG00000283726	MIR5193	0.00137636	0.0161772	50	100
ENSG00000234602	MCIDAS	0.00138074	0.0161618	14.2857	34.6939
ENSG00000029153	ARNTL2	0.00138074	0.0161285	20.4082	40.8163
ENSG00000162512	SDC3	0.00138074	0.0160954	4.08163	24.4898
ENSG00000133116	KL	0.00138801	0.016147	29.4643	44.6429
ENSG00000224383	PRR29	0.00139436	0.0161877	19.6429	41.0714
ENSG00000143224	PPOX	0.00140127	0.0162347	13.3333	20
ENSG00000162337	LRP5	0.00141152	0.0163201	25.7143	62.8571
ENSG00000233608	TWIST2	0.00141699	0.0163501	40	80
ENSG00000137312	FLOT1	0.00145742	0.0167146	10.9127	29.9603
ENSG00000131094	C1QL1	0.00146939	0.0167842	17.8571	30.3571
ENSG00000285904	AC006452.1	0.00147018	0.0167594	23.8095	54.7619
ENSG00000154080	CHST9	0.00148311	0.016873	22.2222	46.0317
ENSG00000267131	AC005746.2	0.00149329	0.0169548	12.6984	21.6931
ENSG00000253688	AC026904.2	0.0015032	0.0170332	30.7692	48.3516
ENSG00000136141	LRCH1	0.00151245	0.017104	27.619	36.1905
ENSG00000006128	TAC1	0.00151245	0.01707	6.66667	15.2381
ENSG00000105327	BBC3	0.00151631	0.0170796	14.2857	32.1429
ENSG00000107821	KAZALD1	0.00151975	0.0170843	20.7143	39.2857
ENSG00000077942	FBLN1	0.00152807	0.017144	30.1587	57.1429
ENSG00000273162	AL133215.2	0.00154005	0.0172443	21.8045	40.6015
ENSG00000170615	SLC26A5	0.00154132	0.0172245	14.2857	40.8163
ENSG00000234715	AC005064.1	0.00154132	0.0171907	28.5714	55.102
ENSG00000131507	NDFIP1	0.00156206	0.0173539	8.79121	20.8791
ENSG00000233850	AC103563.7	0.00156206	0.01732	1.0989	13.1868
ENSG00000166548	TK2	0.00156206	0.0172862	8.79121	20.8791
ENSG00000217555	CKLF	0.00156206	0.0172526	8.79121	20.8791
ENSG00000254788	CKLF-CMTM1	0.00156206	0.0172191	8.79121	20.8791
ENSG00000141540	TTYH2	0.00156679	0.0172377	19.3277	27.7311
ENSG00000119283	TRIM67	0.00156679	0.0172044	15.1261	23.5294
ENSG00000106991	ENG	0.00160115	0.0175477	46.4286	71.4286
ENSG00000108691	CCL2	0.00162574	0.0177487	40	57.1429
ENSG00000136161	RCBTB2	0.00165534	0.0180026	23.8095	33.3333
ENSG00000073670	ADAM11	0.00165534	0.0179682	22.2222	31.746
ENSG00000103222	ABCC1	0.00165534	0.0179339	14.2857	23.8095
ENSG00000124126	PREX1	0.00165534	0.0178997	12.6984	22.2222
ENSG00000148429	USP6NL	0.00165534	0.0178657	0	9.52381
ENSG00000271360	AL512631.2	0.00165534	0.0178318	0	9.52381
ENSG00000226757	PP12613	0.00165534	0.017798	30.1587	39.6825
ENSG00000269404	SPIB	0.00167899	0.0179504	33.3333	49.2063
ENSG00000104371	DKK4	0.00168555	0.0179192	60.3175	82.5397
ENSG00000248896	AC105001.1	0.00171328	0.01818	31.4286	46.6667
ENSG00000183242	WT1-AS	0.00171429	0.0181567	0	10.119
ENSG00000184937	WT1	0.00171429	0.0181229	0	10.119
ENSG00000184344	GDF3	0.00174679	0.0183639	42.8571	68.5714
ENSG00000244158	Z84488.1	0.00174679	0.01833	54.2857	80
ENSG00000129315	CCNT1	0.00177685	0.0185767	13.3333	20.9524
ENSG00000181830	SLC35C1	0.00177719	0.0184783	37.2671	45.3416
ENSG00000108551	RASD1	0.00178122	0.0184863	7.14286	18.3673
ENSG00000172005	MAL	0.00178122	0.0184526	8.16327	19.3878
ENSG00000197872	FAM49A	0.00178286	0.0184358	20	40
ENSG00000204963	PCDHA7	0.00179065	0.0184158	31.4286	77.1429
ENSG00000006047	YBX2	0.00180576	0.0185376	19.8413	30.9524
ENSG00000276180	HIST1H4I	0.00181284	0.0185767	18.1818	41.5584
ENSG00000116251	RPL22	0.00182894	0.0187079	41.0714	89.2857
ENSG00000233085	BX322234.2	0.00183491	0.0187352	61.9048	100
ENSG00000229282	AL031963.2	0.00183491	0.0187016	23.8095	61.9048
ENSG00000175325	PROP1	0.00187227	0.0190481	65.7143	80
ENSG00000169684	CHRNA5	0.00187227	0.0190141	21.4286	35.7143
ENSG00000167100	SAMD14	0.00187227	0.0189801	12.8571	27.1429
ENSG00000214870	AC004540.1	0.00187227	0.0189463	15.7143	30
ENSG00000165863	C10orf82	0.00187227	0.0189126	45.7143	60
ENSG00000232767	AC016825.1	0.00187227	0.018879	45.7143	60
ENSG00000110446	SLC15A3	0.0018868	0.0189918	23.8095	45.2381
ENSG00000271022	AP002365.1	0.0018868	0.0189582	35.7143	57.1429
ENSG00000269547	AC011455.2	0.0018868	0.0189247	50	71.4286
ENSG00000157445	CACNA2D3	0.0018918	0.0189413	2.67857	10.7143
ENSG00000159723	AGRP	0.00189408	0.0189308	79.2208	97.4026
ENSG00000112562	SMOC2	0.00189408	0.0188976	18.1818	36.3636
ENSG00000164112	TMEM155	0.00191752	0.0190978	33.8346	42.8571
ENSG00000213694	S1PR3	0.00195036	0.019357	39.2857	67.8571
ENSG00000252848	RNA5SP230	0.00195036	0.0193232	39.2857	67.8571
ENSG00000005513	SOX8	0.00201888	0.0199325	22.8571	40
ENSG00000204161	TMEM273	0.00202035	0.0198092	80.9524	97.619
ENSG00000112659	CUL9	0.00202035	0.019775	47.619	64.2857
ENSG00000259910	AC120498.1	0.00202035	0.019741	66.6667	83.3333
ENSG00000273348	AC027449.1	0.00202035	0.0197071	33.3333	50
ENSG00000254087	LYN	0.00203444	0.0197428	18.0952	34.2857
ENSG00000140931	CMTM3	0.00203526	0.019717	0.952381	11.4286
ENSG00000165752	STK32C	0.00203526	0.0196834	1.90476	12.381
ENSG00000124664	SPDEF	0.00206029	0.0198242	81.6327	100
ENSG00000124570	SERPINB6	0.00206029	0.0197906	10.2041	28.5714
ENSG00000204248	COL11A2	0.00207716	0.0199189	30.0912	38.2979
ENSG00000260807	AC009041.2	0.00209771	0.0200821	26.5306	42.8571
ENSG00000119899	SLC17A5	0.00210005	0.0200707	3.8961	16.8831
ENSG00000046604	DSG2	0.00210474	0.0200817	25.7143	48.5714
ENSG00000266521	AC021549.1	0.00210474	0.020048	25.7143	48.5714
ENSG00000163823	CCR1	0.00210474	0.0200144	60	82.8571
ENSG00000123358	NR4A1	0.00210474	0.019981	25.7143	48.5714
ENSG00000128165	ADM2	0.00212131	0.0201047	15.4762	30.9524
ENSG00000230873	STMND1	0.00212131	0.0200711	33.3333	48.8095
ENSG00000175785	PRIMA1	0.00212131	0.0200378	22.619	38.0952
ENSG00000266265	KLF14	0.002124	0.0200298	7.93651	20.6349
ENSG00000106571	GLI3	0.00212502	0.0200062	7.69231	20.3297
ENSG00000259234	ANKRD34C-AS1	0.00212773	0.0199985	10.989	24.1758
ENSG00000267328	AC002398.2	0.00213312	0.020016	28.5714	67.8571
ENSG00000102934	PLLP	0.00213835	0.0200321	7.61905	21.9048
ENSG00000163251	FZD5	0.00215441	0.0201492	25	40.1786
ENSG00000146904	EPHA1	0.00216288	0.0201952	18.6813	34.0659
ENSG00000146416	AIG1	0.00221801	0.0206759	2.85714	11.4286
ENSG00000157890	MEGF11	0.00221801	0.020642	5.71429	14.2857
ENSG00000215397	SCRT2	0.00221801	0.0206082	0	8.57143
ENSG00000260790	AC092338.2	0.00221801	0.0205745	18.5714	27.1429
ENSG00000140545	MFGE8	0.00221801	0.020541	10	18.5714
ENSG00000141401	IMPA2	0.00221801	0.0205075	1.42857	10
ENSG00000198626	RYR2	0.00221801	0.0204409	11.4286	20
ENSG00000105643	ARRDC2	0.00221801	0.0204078	30	38.5714
ENSG00000133878	DUSP26	0.00221801	0.0203748	20	28.5714
ENSG00000144644	GADL1	0.00221801	0.0203419	10	18.5714
ENSG00000148908	RGS10	0.00221801	0.0203091	30	38.5714
ENSG00000168646	AXIN2	0.00221801	0.0202764	10	18.5714
ENSG00000231167	YBX1P2	0.00221801	0.0202438	20	28.5714
ENSG00000274929	AL157813.1	0.00221801	0.0202113	31.4286	40
ENSG00000100101	Z83844.1	0.00221801	0.0201789	21.4286	30
ENSG00000252761	RF00019	0.00221801	0.0201466	90	98.5714
ENSG00000087253	LPCAT2	0.00227131	0.0204996	51.7857	67.8571
ENSG00000133401	PDZD2	0.00230254	0.0207484	7.14286	26.1905
ENSG00000196420	S100A5	0.00232302	0.0208009	83.6735	97.9592
ENSG00000229153	EPHA1-AS1	0.00232302	0.0207682	24.4898	38.7755
ENSG00000175352	NRIP3	0.00232302	0.0207355	28.5714	42.8571
ENSG00000253973	AC079296.1	0.00232302	0.020703	28.5714	42.8571
ENSG00000248710	AC079594.2	0.00232833	0.0206853	6.25	16.0714
ENSG00000246731	MGC16275	0.00233545	0.0206838	27.8195	35.3383
ENSG00000163453	IGFBP7	0.00236668	0.0209278	0	11.9048
ENSG00000245067	IGFBP7-AS1	0.00236668	0.0208952	0	11.9048
ENSG00000163170	BOLA3	0.00236668	0.0208628	25	36.9048
ENSG00000225439	BOLA3-AS1	0.00236668	0.0208305	25	36.9048
ENSG00000139209	SLC38A4	0.00241939	0.0212614	57.1429	74.7253
ENSG00000173535	TNFRSF10C	0.00243895	0.0214002	14.2857	41.4286
ENSG00000100558	PLEK2	0.00244472	0.0214177	32.1429	58.9286
ENSG00000108001	EBF3	0.00245378	0.0214639	12.6984	27.7778
ENSG00000197140	ADAM32	0.00250081	0.0218417	27.381	76.1905
ENSG00000159720	ATP6V0D1	0.00250221	0.0218203	24.7619	38.0952
ENSG00000270049	AC009061.2	0.00250221	0.0217869	24.7619	38.0952
ENSG00000188596	CFAP54	0.00252457	0.0219479	11.1111	25.3968
ENSG00000197487	GALP	0.00252457	0.0219143	82.5397	96.8254
ENSG00000006756	ARSD	0.00252457	0.0218809	1.5873	15.873
ENSG00000188820	CALHM6	0.00252457	0.0218475	74.6032	88.8889
ENSG00000092871	RFFL	0.00254925	0.0220275	51.0204	67.3469
ENSG00000104044	OCA2	0.00254925	0.021994	8.16327	24.4898
ENSG00000159915	ZNF233	0.00254925	0.0219607	18.3673	34.6939
ENSG00000167414	GNG8	0.00254925	0.0219274	22.449	38.7755
ENSG00000270504	AL391422.4	0.00259232	0.0222305	20	31.4286
ENSG00000145692	BHMT	0.00267752	0.0229265	47.9592	81.6327
ENSG00000285639	AL133259.1	0.002702	0.0231013	32.1429	44.6429
ENSG00000111199	TRPV4	0.002702	0.0230666	23.2143	35.7143
ENSG00000263510	MIR4497	0.002702	0.0230319	23.2143	35.7143
ENSG00000179859	RNF227	0.002702	0.0229974	19.6429	32.1429
ENSG00000248485	PCP4L1	0.002702	0.022963	30.3571	42.8571
ENSG00000078549	ADCYAP1R1	0.002702	0.0229287	12.5	25
ENSG00000184163	C1QTNF12	0.002702	0.0228944	17.8571	30.3571
ENSG00000172426	RSPH9	0.0027648	0.0233568	41.5584	61.039
ENSG00000137959	IFI44L	0.00276724	0.0233426	17.1429	51.4286
ENSG00000226063	AC009531.1	0.00277743	0.0233592	14.2857	45.7143
ENSG00000167759	KLK13	0.00278931	0.0234244	11.1111	28.5714
ENSG00000165959	CLMN	0.00282537	0.0236922	40	52.8571
ENSG00000167525	PROCA1	0.00282537	0.0236573	4.28571	17.1429
ENSG00000103742	IGDCC4	0.00282537	0.0236224	27.1429	40
ENSG00000262576	PCDHGA4	0.00282537	0.0235877	38.5714	51.4286
ENSG00000283848	MIR6872	0.00282537	0.0235531	22.8571	35.7143
ENSG00000154237	LRRK1	0.00285138	0.0237002	14.2857	28.5714
ENSG00000170439	METTL7B	0.00285138	0.0236656	35.7143	50
ENSG00000259583	AC015712.2	0.00285138	0.023631	14.2857	28.5714
ENSG00000245864	MEF2C-AS2	0.00287165	0.0237643	2.67857	13.3929
ENSG00000129757	CDKN1C	0.00288458	0.0238366	26.3158	37.594
ENSG00000092964	DPYSL2	0.0028895	0.0238426	0	18.3673
ENSG00000240694	PNMA2	0.0028895	0.023808	0	18.3673
ENSG00000144063	MALL	0.0029499	0.0242353	63.6364	71.4286
ENSG00000184845	DRD1	0.0029499	0.0241654	18.1818	25.974
ENSG00000076944	STXBP2	0.0029499	0.0241305	27.2727	35.0649
ENSG00000268204	AC008763.1	0.0029499	0.0240958	27.2727	35.0649
ENSG00000057657	PRDM1	0.0029499	0.0240612	9.09091	16.8831
ENSG00000104823	ECH1	0.0029499	0.0240267	9.09091	16.8831
ENSG00000112234	FBXL4	0.0029499	0.0239579	9.09091	16.8831
ENSG00000121361	KCNJ8	0.0029499	0.0239237	2.5974	10.3896
ENSG00000135763	URB2	0.0029499	0.0238896	0	7.79221
ENSG00000135801	TAF5L	0.0029499	0.0238556	0	7.79221
ENSG00000184602	SNN	0.0029499	0.0238216	1.2987	9.09091
ENSG00000245384	CXXC4-AS1	0.0029499	0.0237878	1.2987	9.09091
ENSG00000270299	AL121758.1	0.0029499	0.023754	0	7.79221
ENSG00000130775	THEMIS2	0.0029499	0.0237204	28.5714	36.3636
ENSG00000172382	PRSS27	0.0029499	0.0236868	55.8442	63.6364
ENSG00000184838	PRR16	0.00296438	0.0237695	17.6471	24.3697
ENSG00000230699	AL645608.2	0.00299969	0.0240186	74.2857	90
ENSG00000138744	NAAA	0.00299969	0.0239848	20	35.7143
ENSG00000270112	AC090241.2	0.00299969	0.0239511	11.4286	27.1429
ENSG00000132677	RHBG	0.00299969	0.0239174	57.1429	72.8571
ENSG00000163468	CCT3	0.00299969	0.0238839	57.1429	72.8571
ENSG00000178226	PRSS36	0.00300451	0.0238888	61.9048	84.127
ENSG00000100147	CCDC134	0.00303588	0.0241044	7.14286	17.3469
ENSG00000149922	TBX6	0.00303588	0.0240708	29.5918	39.7959
ENSG00000203805	PLPP4	0.00303588	0.0240372	0	10.2041
ENSG00000112053	SLC26A8	0.00304455	0.0240723	57.1429	83.6735
ENSG00000161048	NAPEPLD	0.00313378	0.0247433	14.2857	35.7143
ENSG00000124232	RBPJL	0.00315213	0.0248192	57.8947	82.7068
ENSG00000053747	LAMA3	0.0031701	0.0249262	6.34921	17.4603
ENSG00000206579	XKR4	0.0031701	0.0248917	0	11.1111
ENSG00000096996	IL12RB1	0.0031701	0.0248573	23.8095	34.9206
ENSG00000155629	PIK3AP1	0.00317964	0.0248634	10.3896	22.0779
ENSG00000231453	LINC01305	0.00317964	0.0248292	18.1818	29.8701
ENSG00000137857	DUOX1	0.00318634	0.0248473	17.6471	27.7311
ENSG00000140254	DUOXA1	0.00318634	0.0248132	17.6471	27.7311
ENSG00000261790	AC005606.2	0.00318634	0.0247792	7.56303	17.6471
ENSG00000124159	MATN4	0.00320263	0.0248718	60	83.5714
ENSG00000164099	PRSS12	0.0032164	0.0249447	7.93651	20.6349
ENSG00000285541	AC005548.1	0.0032164	0.0249107	25.3968	38.0952
ENSG00000218336	TENM3	0.00321732	0.02485	7.14286	26.7857
ENSG00000006042	TMEM98	0.00324197	0.0249724	11.6883	25.974
ENSG00000145888	GLRA1	0.00326073	0.0250829	11.1111	26.1905
ENSG00000134802	SLC43A3	0.00330136	0.0253268	38.0952	57.1429
ENSG00000135925	WNT10A	0.00330136	0.0252926	22.2222	41.2698
ENSG00000242574	HLA-DMB	0.0034033	0.0260384	56.3492	77.7778
ENSG00000235272	RAMACL	0.00342869	0.0261622	28.5714	100
ENSG00000273980	AL592071.1	0.00342869	0.026092	28.5714	100
ENSG00000278873	PRO1804	0.00342869	0.0260571	0	71.4286
ENSG00000258752	AL357093.2	0.00342869	0.0260223	14.2857	85.7143
ENSG00000100385	IL2RB	0.00342869	0.0259529	0	71.4286
ENSG00000211706	TRBV6-1	0.00342869	0.0259183	0	71.4286
ENSG00000239482	AC112487.1	0.00342869	0.0258838	0	71.4286
ENSG00000224163	AC025594.1	0.00342869	0.0258495	14.2857	85.7143
ENSG00000145012	LPP	0.00345404	0.0260061	7.93651	21.4286
ENSG00000270959	LPP-AS2	0.00345404	0.0259716	7.93651	21.4286
ENSG00000166145	SPINT1	0.00346168	0.0259947	23.8095	40.4762
ENSG00000261183	SPINT1-AS1	0.00346168	0.0259603	23.8095	40.4762
ENSG00000159166	LAD1	0.00347575	0.0260314	24.2857	42.8571
ENSG00000282221	AC119427.1	0.00347575	0.0259971	24.2857	42.8571
ENSG00000156486	KCNS2	0.00349425	0.0261012	0	17.1429
ENSG00000165646	SLC18A2	0.00351906	0.0262174	9.52381	22.619
ENSG00000180336	MEIOC	0.00351906	0.0261831	8.33333	21.4286
ENSG00000225936	AL731557.1	0.00351906	0.0261488	9.52381	22.619
ENSG00000164010	ERMAP	0.00354536	0.0263098	20.3008	27.0677
ENSG00000177868	SVBP	0.00354536	0.0262754	20.3008	27.0677
ENSG00000132429	POPDC3	0.00359385	0.0265654	0	10.7143
ENSG00000148803	FUOM	0.00359385	0.0265309	28.5714	39.2857
ENSG00000128596	CCDC136	0.00359385	0.0264964	25	35.7143
ENSG00000207568	MIR203A	0.00359385	0.0264621	8.33333	19.0476
ENSG00000283165	MIR203B	0.00359385	0.0264278	8.33333	19.0476
ENSG00000197747	S100A10	0.00359385	0.0263936	30.9524	41.6667
ENSG00000229021	AL450992.1	0.00359385	0.0263595	30.9524	41.6667
ENSG00000183379	SYNDIG1L	0.00359385	0.0263255	32.1429	42.8571
ENSG00000201558	RNVU1-6	0.00360743	0.026391	7.14286	42.8571
ENSG00000211745	TRBV4-2	0.00360743	0.026357	64.2857	100
ENSG00000233396	LINC01719	0.00360743	0.0263231	7.14286	42.8571
ENSG00000263897	MIR4669	0.00360743	0.0262893	64.2857	100
ENSG00000274667	AC090517.2	0.00360743	0.026222	57.1429	92.8571
ENSG00000229358	DPY19L1P1	0.00360743	0.0261885	57.1429	92.8571
ENSG00000283383	AC108477.1	0.00360743	0.0261217	57.1429	92.8571
ENSG00000276530	RF02208	0.00361001	0.026107	0	13.3929
ENSG00000069535	MAOB	0.00365273	0.0263824	50	61.4286
ENSG00000188522	FAM83G	0.00365273	0.0263488	41.4286	52.8571
ENSG00000207933	MIR9-1	0.00365273	0.0263154	1.42857	12.8571
ENSG00000260188	AC002464.1	0.00365273	0.026282	30	41.4286
ENSG00000101115	SALL4	0.00365273	0.0262488	68.5714	80
ENSG00000178149	DALRD3	0.00366653	0.0263146	12.987	22.7273
ENSG00000188803	SHISA6	0.00371431	0.0266239	29.8701	45.4545
ENSG00000099308	MAST3	0.00374166	0.0267861	31.4286	41.4286
ENSG00000136213	CHST12	0.00374166	0.0267524	10	20
ENSG00000086967	MYBPC2	0.00374166	0.0267187	0	10
ENSG00000104549	SQLE	0.00374166	0.0266852	8.57143	18.5714
ENSG00000171467	ZNF318	0.00374166	0.0266517	5.71429	15.7143
ENSG00000253513	AC009908.1	0.00374166	0.0266183	8.57143	18.5714
ENSG00000124772	CPNE5	0.00374166	0.026585	10	20
ENSG00000266524	GDF10	0.00374166	0.0265517	22.8571	32.8571
ENSG00000113231	PDE8B	0.00374166	0.0265186	14.2857	24.2857
ENSG00000255366	AC120036.4	0.00374469	0.026507	20	48.5714
ENSG00000139722	VPS37B	0.0037923	0.0267772	40.6593	59.3407
ENSG00000179636	TPPP2	0.0038341	0.0270052	20.8791	32.967
ENSG00000120068	HOXB8	0.00383517	0.0269793	0	12.605
ENSG00000185942	NKAIN3	0.00388075	0.0272324	0	5.55556
ENSG00000108576	SLC6A4	0.00388425	0.0271898	19.0476	26.1905
ENSG00000174799	CEP135	0.00388425	0.0271229	17.8571	25
ENSG00000068383	INPP5A	0.00388425	0.0270563	1.19048	8.33333
ENSG00000272933	AL391121.1	0.00388425	0.0270232	0	7.14286
ENSG00000285238	AC006064.6	0.00388425	0.0269901	0	7.14286
ENSG00000106683	LIMK1	0.00388425	0.0269571	8.33333	15.4762
ENSG00000142168	SOD1	0.00388425	0.0269242	8.33333	15.4762
ENSG00000234509	AP000253.1	0.00388425	0.0268913	8.33333	15.4762
ENSG00000135378	PRRG4	0.00388425	0.0268259	10.7143	17.8571
ENSG00000235910	APOA1-AS	0.00388425	0.0267933	51.1905	58.3333
ENSG00000197381	ADARB1	0.00388425	0.0267608	50	57.1429
ENSG00000235374	SSR4P1	0.00388425	0.0267284	50	57.1429
ENSG00000006283	CACNA1G	0.0038868	0.0267135	3.125	8.92857
ENSG00000234056	LINC00463	0.00391615	0.0268502	66.6667	90.4762
ENSG00000238169	LINC01053	0.00391615	0.0268178	66.6667	90.4762
ENSG00000180259	PRNT	0.00391615	0.0267533	38.0952	61.9048
ENSG00000238297	RF00012	0.00391615	0.0267211	76.1905	100
ENSG00000117477	CCDC181	0.00391615	0.0266891	0	23.8095
ENSG00000213981	AC007277.1	0.00391615	0.0266251	71.4286	95.2381
ENSG00000249406	AC015909.1	0.00391615	0.0265615	42.8571	66.6667
ENSG00000260284	TPSP2	0.00391615	0.0265298	61.9048	85.7143
ENSG00000146386	ABRACL	0.00392221	0.0265392	21.4286	30.3571
ENSG00000090013	BLVRB	0.00392221	0.0265076	14.2857	23.2143
ENSG00000160460	SPTBN4	0.00392221	0.0264761	14.2857	23.2143
ENSG00000123576	ESX1	0.00399887	0.0269615	36.0544	48.2993
ENSG00000075292	ZNF638	0.00401539	0.0270407	7.69231	29.6703
ENSG00000263527	MIR4526	0.00401755	0.0270233	2.04082	61.2245
ENSG00000166188	ZNF319	0.00407497	0.027377	3.2967	13.1868
ENSG00000111432	FZD10	0.00408189	0.0273911	1.5873	13.4921
ENSG00000146112	PPP1R18	0.00409827	0.0274686	33.8936	40.6162
ENSG00000197757	HOXC6	0.00410816	0.02747	4.3956	18.6813
ENSG00000201134	RF00019	0.00416923	0.0278129	40.4762	83.3333
ENSG00000234614	AL450992.2	0.00416923	0.0277802	40.4762	83.3333
ENSG00000276365	MIR145	0.00416959	0.02775	88.3117	98.7013
ENSG00000004809	SLC22A16	0.00416959	0.0277175	36.3636	46.7532
ENSG00000164902	PHAX	0.00416959	0.0276851	29.8701	40.2597
ENSG00000214357	NEURL1B	0.00416959	0.0276205	33.7662	44.1558
ENSG00000204592	HLA-E	0.00421132	0.0278644	33.9768	40.1544
ENSG00000255420	CASC23	0.00437092	0.0288867	78.5714	96.4286
ENSG00000187908	DMBT1	0.00437092	0.0288196	78.5714	96.4286
ENSG00000261504	LINC01686	0.00437092	0.0286864	12.5	30.3571
ENSG00000168062	BATF2	0.00437092	0.0286202	67.8571	85.7143
ENSG00000182674	KCNB2	0.00443231	0.0288889	18.1818	27.2727
ENSG00000198720	ANKRD13B	0.00443231	0.0288557	2.5974	11.6883
ENSG00000038210	PI4K2B	0.00443231	0.0288227	0	9.09091
ENSG00000272457	AC113194.1	0.00443231	0.0287897	11.6883	20.7792
ENSG00000065485	PDIA5	0.00443231	0.0287568	2.5974	11.6883
ENSG00000124145	SDC4	0.00443231	0.028724	25.974	35.0649
ENSG00000259887	AC068987.1	0.00443231	0.0286912	12.987	22.0779
ENSG00000171435	KSR2	0.00443231	0.0286585	1.2987	10.3896
ENSG00000162374	ELAVL4	0.00443231	0.0286259	28.5714	37.6623
ENSG00000205730	ITPRIPL2	0.00443231	0.028561	36.3636	45.4545
ENSG00000084093	REST	0.00446136	0.0287156	9.2437	17.6471
ENSG00000262655	SPON1	0.00446136	0.0286831	59.6639	68.0672
ENSG00000120088	CRHR1	0.00455856	0.0292748	20.4082	32.6531
ENSG00000174326	SLC16A11	0.00455856	0.0292417	15.3061	27.551
ENSG00000176490	DIRAS1	0.00459906	0.0294682	33.9286	58.9286
ENSG00000199492	RNU6-1313P	0.00460837	0.0294946	3.8961	27.2727
ENSG00000156966	B3GNT7	0.00463041	0.0296023	57.1429	66.3265
ENSG00000144290	SLC4A10	0.00465978	0.0297231	33.3333	49.2063
ENSG00000251621	AC009487.2	0.00465978	0.0296898	33.3333	49.2063
ENSG00000246082	NUDT16P1	0.00465978	0.0296565	33.3333	49.2063
ENSG00000168779	SHOX2	0.00466248	0.0296404	1.90476	14.2857
ENSG00000239636	AC004865.2	0.00468962	0.0297796	30.6122	75.5102
ENSG00000139211	AMIGO2	0.00470571	0.0298484	15.7895	21.8045
ENSG00000179715	PCED1B	0.00470571	0.0298151	15.7895	21.8045
ENSG00000165983	PTER	0.00477695	0.0302327	8.33333	17.8571
ENSG00000185306	C12orf56	0.00477695	0.0301991	25	34.5238
ENSG00000124564	SLC17A3	0.00487406	0.0307787	51.4286	82.8571
ENSG00000242387	HIST1H2APS2	0.00487406	0.0307445	51.4286	82.8571
ENSG00000152760	TCTEX1D1	0.00496483	0.0312476	0	25.2747
ENSG00000283828	AL137002.2	0.00498091	0.0312794	14.2857	45.2381
ENSG00000135919	SERPINE2	0.00498497	0.0312704	25.8929	37.5
ENSG00000088538	DOCK3	0.00499393	0.0312575	20	34.2857
ENSG00000272543	MIR4787	0.00499393	0.0312231	20	34.2857
ENSG00000130283	GDF1	0.00499393	0.0311544	12.8571	27.1429
ENSG00000223802	CERS1	0.00499393	0.0311202	12.8571	27.1429
ENSG00000267110	AC010327.1	0.00499393	0.0310861	54.2857	68.5714
ENSG00000070214	SLC44A1	0.00499393	0.0310521	0	14.2857
ENSG00000140563	MCTP2	0.00499393	0.0310181	0	14.2857
ENSG00000171987	C11orf40	0.00499393	0.0309842	80	94.2857
ENSG00000124875	CXCL6	0.00499393	0.0309504	0	14.2857
ENSG00000185264	TEX33	0.00499393	0.0309166	85.7143	100
ENSG00000250976	AC021491.3	0.00499393	0.0308493	20	34.2857
ENSG00000254348	AC120036.3	0.00499393	0.0308158	20	34.2857
ENSG00000057608	GDI2	0.00499393	0.0307823	65.7143	80
ENSG00000143107	FNDC7	0.00499393	0.0307156	65.7143	80
ENSG00000176754	LINC00303	0.00499393	0.0306824	80	94.2857
ENSG00000263717	AC079336.1	0.00499393	0.0306492	40	54.2857
ENSG00000266599	AC079336.4	0.00499393	0.0306161	40	54.2857
ENSG00000279781	AC079336.6	0.00499393	0.0305831	40	54.2857
ENSG00000025708	TYMP	0.00499985	0.0305534	24.1758	41.7582
ENSG00000008083	JARID2	0.00505529	0.0307598	23.0769	29.6703
ENSG00000090674	MCOLN1	0.00505529	0.0307269	8.79121	15.3846
ENSG00000100307	CBX7	0.00505529	0.030694	15.3846	21.978
ENSG00000171126	KCNG3	0.00505529	0.0306612	25.2747	31.8681
ENSG00000159128	IFNGR2	0.0050671	0.0307	19.7802	38.4615
ENSG00000106615	RHEB	0.00507271	0.0307013	6.34921	14.2857
ENSG00000211454	AKR7L	0.00511938	0.0309507	40.8163	67.3469
ENSG00000225663	MCRIP1	0.00516108	0.0311696	52.6316	57.8947
ENSG00000089006	SNX5	0.00516724	0.0311737	0	7.14286
ENSG00000125871	MGME1	0.00516724	0.0311406	0	7.14286
ENSG00000165879	FRAT1	0.00519056	0.031248	3.06122	19.3878
ENSG00000231609	AC007098.1	0.00520281	0.0312885	20.3571	36.4286
ENSG00000236276	NDP-AS1	0.00523654	0.0314581	0	64.2857
ENSG00000261427	AC099518.3	0.00525873	0.0315579	41.6667	50
ENSG00000167632	TRAPPC9	0.00525873	0.0315246	33.3333	41.6667
ENSG00000251573	LINC02106	0.00525873	0.0314913	0	8.33333
ENSG00000124237	C20orf85	0.00525873	0.0314582	91.6667	100
ENSG00000175155	YPEL2	0.00526792	0.03148	9.52381	18.0952
ENSG00000182853	VMO1	0.00526792	0.0314469	7.61905	16.1905
ENSG00000196576	PLXNB2	0.00529384	0.0315353	66.6667	95.2381
ENSG00000124635	HIST1H2BJ	0.00529876	0.0315315	0.892857	11.6071
ENSG00000196787	HIST1H2AG	0.00529876	0.0314985	0.892857	11.6071
ENSG00000147475	ERLIN2	0.00534039	0.0316466	6.72269	17.6471
ENSG00000183154	AC138356.1	0.00534039	0.0316136	6.72269	17.6471
ENSG00000165970	SLC6A5	0.00540671	0.0319395	10.3896	18.1818
ENSG00000182183	SHISAL2A	0.00546084	0.0322258	32.1429	51.7857
ENSG00000109107	ALDOC	0.00546845	0.0322372	33.3333	53.9683
ENSG00000284182	MIR143	0.0054854	0.0323035	90.1099	98.9011
ENSG00000128585	MKLN1	0.0054854	0.03227	14.2857	23.0769
ENSG00000231721	LINC-PINT	0.0054854	0.0322366	14.2857	23.0769
ENSG00000285106	AC016831.6	0.0054854	0.0322033	14.2857	23.0769
ENSG00000106628	POLD2	0.0054854	0.03217	4.3956	13.1868
ENSG00000137507	LRRC32	0.00550174	0.0321993	31.746	50
ENSG00000203685	STUM	0.0055445	0.0324162	11.7647	21.0084
ENSG00000233705	SLC26A4-AS1	0.0055445	0.0323829	15.9664	25.2101
ENSG00000206549	PRSS50	0.00565849	0.0330146	7.14286	28.5714
ENSG00000226074	PRSS44	0.00565849	0.0329807	7.14286	28.5714
ENSG00000284672	AC109583.3	0.00565849	0.0329469	7.14286	28.5714
ENSG00000105122	RASAL3	0.00572284	0.0332534	37.1429	62.8571
ENSG00000166984	TCP10L2	0.00572284	0.0331855	68.5714	94.2857
ENSG00000113532	ST8SIA4	0.00573	0.0331593	1.68067	11.7647
ENSG00000180318	ALX1	0.00573088	0.0331306	22.2222	32.5397
ENSG00000255245	FXYD6-FXYD2	0.00573088	0.0330969	31.746	42.0635
ENSG00000254815	AP006284.1	0.005813	0.0334012	69.0476	80.9524
ENSG00000280354	AC073592.9	0.005813	0.0333675	85.7143	97.619
ENSG00000041988	THAP3	0.005813	0.0333001	11.9048	23.8095
ENSG00000042493	CAPG	0.005813	0.0332665	35.7143	47.619
ENSG00000152292	SH2D6	0.005813	0.033233	35.7143	47.619
ENSG00000165556	CDX2	0.005813	0.0331996	3.57143	15.4762
ENSG00000123977	DAW1	0.005813	0.0331329	25	36.9048
ENSG00000183514	TDGF1P2	0.005813	0.0330997	25	36.9048
ENSG00000215217	C5orf49	0.005813	0.0330665	16.6667	28.5714
ENSG00000112149	CD83	0.005813	0.0330334	2.38095	14.2857
ENSG00000147647	DPYS	0.005813	0.0330004	32.1429	44.0476
ENSG00000089041	P2RX7	0.005813	0.0329674	16.6667	28.5714
ENSG00000254777	AC022182.1	0.005813	0.0329345	35.7143	47.619
ENSG00000280311	AC131212.4	0.005813	0.0328689	88.0952	100
ENSG00000237879	LINC00398	0.005813	0.0328362	21.4286	33.3333
ENSG00000258604	AL161668.4	0.00582885	0.032893	19.3878	33.6735
ENSG00000254703	SENCR	0.00588583	0.0331487	28.5714	47.619
ENSG00000138623	SEMA7A	0.00599551	0.0335666	16.9643	25
ENSG00000119614	VSX2	0.00613847	0.0343331	23.0769	42.8571
ENSG00000245552	AP000787.1	0.00615823	0.0344097	26.1905	44.0476
ENSG00000131437	KIF3A	0.00620582	0.0346415	18.254	27.7778
ENSG00000225556	C2CD4D	0.00622123	0.0346934	28.5714	65.0794
ENSG00000161204	ABCF3	0.00623828	0.0347544	14.2857	21.978
ENSG00000113552	GNPDA1	0.00623828	0.0347203	29.6703	37.3626
ENSG00000125618	PAX8	0.00630504	0.0350232	55.102	73.4694
ENSG00000168495	POLR3D	0.00630592	0.0349255	3.06122	11.2245
ENSG00000208037	MIR320A	0.00630592	0.0348915	3.06122	11.2245
ENSG00000107954	NEURL1	0.00630592	0.0348575	22.449	30.6122
ENSG00000124275	MTRR	0.00630612	0.0347909	23.0769	34.0659
ENSG00000175084	DES	0.00630612	0.0347571	52.7473	63.7363
ENSG00000164532	TBX20	0.00633651	0.0348907	5.26316	18.0451
ENSG00000163412	EIF4E3	0.00635478	0.0349574	27.381	47.619
ENSG00000170837	GPR27	0.00635478	0.0349236	27.381	47.619
ENSG00000285708	AC097634.4	0.00635478	0.0348898	27.381	47.619
ENSG00000145623	OSMR	0.00643827	0.0353141	23.3766	38.961
ENSG00000249740	OSMR-AS1	0.00643827	0.03528	23.3766	38.961
ENSG00000108406	DHX40	0.00648788	0.0355175	30.7692	45.0549
ENSG00000007402	CACNA2D2	0.00649701	0.0354991	9.18367	15.3061
ENSG00000133107	TRPC4	0.00649701	0.0354649	14.2857	20.4082
ENSG00000136010	ALDH1L2	0.00649701	0.0354309	14.2857	20.4082
ENSG00000271888	AL136162.1	0.00649701	0.0353969	28.5714	34.6939
ENSG00000137726	FXYD6	0.00662603	0.0360652	38.5714	47.8571
ENSG00000183628	DGCR6	0.00662628	0.036032	0	15.3061
ENSG00000283809	AC007326.4	0.00662628	0.0359975	0	15.3061
ENSG00000196415	PRTN3	0.00668302	0.0362364	80.3571	96.4286
ENSG00000164920	OSR2	0.00668302	0.0361328	11.6071	27.6786
ENSG00000219992	AL391422.1	0.00668302	0.0360985	25	41.0714
ENSG00000091137	SLC26A4	0.0067241	0.0362859	24.812	33.0827
ENSG00000162618	ADGRL4	0.00676694	0.0364824	33.3333	47.619
ENSG00000135525	MAP7	0.00681785	0.0366872	17.3469	30.6122
ENSG00000272189	AL024508.2	0.00681785	0.0366524	17.3469	30.6122
ENSG00000169683	LRRC45	0.0068213	0.0366016	0.840336	8.40336
ENSG00000280254	AC233723.2	0.0068213	0.0365671	18.4874	26.0504
ENSG00000240563	L1TD1	0.00686084	0.0367443	71.4286	81.6327
ENSG00000221740	SNORD93	0.00686084	0.0366751	57.1429	67.3469
ENSG00000203782	LOR	0.00686084	0.0366406	75.5102	85.7143
ENSG00000284237	AL356275.1	0.00686084	0.0366062	34.6939	44.898
ENSG00000095380	NANS	0.00686084	0.0365718	14.2857	24.4898
ENSG00000136205	TNS3	0.00686084	0.0365375	16.3265	26.5306
ENSG00000249992	TMEM158	0.00686084	0.0365033	18.3673	28.5714
ENSG00000101544	ADNP2	0.00686084	0.0364691	57.1429	67.3469
ENSG00000007237	GAS7	0.00686084	0.036435	0	10.2041
ENSG00000103510	KAT8	0.00686084	0.0364009	12.2449	22.449
ENSG00000172250	SERHL	0.00686084	0.0363669	16.3265	26.5306
ENSG00000183048	SLC25A10	0.00686084	0.036333	57.1429	67.3469
ENSG00000232998	VPS13A-AS1	0.00686084	0.0362992	4.08163	14.2857
ENSG00000271983	AC023302.1	0.00686084	0.0362654	4.08163	14.2857
ENSG00000148841	ITPRIP	0.00686084	0.0362316	0	10.2041
ENSG00000105409	ATP1A3	0.00686084	0.0361979	0	10.2041
ENSG00000206811	SNORA10	0.00686084	0.0361643	87.7551	97.9592
ENSG00000277200	AC005696.4	0.00686084	0.0361308	14.2857	24.4898
ENSG00000183020	AP2A2	0.00686084	0.0360973	44.898	55.102
ENSG00000228784	LINC00954	0.00686084	0.0360639	28.5714	38.7755
ENSG00000167767	KRT80	0.00686084	0.0360305	85.7143	95.9184
ENSG00000186452	TMPRSS12	0.00686084	0.0359972	83.6735	93.8776
ENSG00000243075	RN7SL519P	0.00686084	0.035964	83.6735	93.8776
ENSG00000279136	AL031258.1	0.00686084	0.0359308	89.7959	100
ENSG00000205744	DENND1C	0.00697103	0.0364742	44.4444	73.0159
ENSG00000125148	MT2A	0.0071123	0.0371449	34.2857	54.2857
ENSG00000124205	EDN3	0.0071332	0.0371856	4.3956	17.5824
ENSG00000272163	AF106564.1	0.00713531	0.0371625	0	8.84354
ENSG00000170178	HOXD12	0.0071601	0.0372233	0.793651	11.9048
ENSG00000158748	HTR6	0.00720606	0.0373596	36.2637	48.3516
ENSG00000176381	PRR18	0.00724976	0.0375519	25.7143	33.3333
ENSG00000185274	GALNT17	0.00724976	0.0375177	8.57143	16.1905
ENSG00000114054	PCCB	0.00724976	0.0374835	15.2381	22.8571
ENSG00000153443	UBALD1	0.00724976	0.0374494	29.5238	37.1429
ENSG00000168243	GNG4	0.00730305	0.0376904	6.42857	15
ENSG00000149418	ST14	0.00734265	0.0378603	28.5714	46.7532
ENSG00000087076	HSD17B14	0.00736694	0.0379511	21.4286	51.7857
ENSG00000227018	IL6STP1	0.0073719	0.0379079	0	38.0952
ENSG00000251829	RNA5SP436	0.0073719	0.0378736	0	38.0952
ENSG00000117322	CR2	0.0073886	0.0378908	30.6122	37.7551
ENSG00000116580	GON4L	0.0073886	0.0378566	24.4898	31.6327
ENSG00000131378	RFTN1	0.0073886	0.0378224	11.2245	18.3673
ENSG00000132718	SYT11	0.0073886	0.0377884	24.4898	31.6327
ENSG00000174607	UGT8	0.0073886	0.0377544	14.2857	21.4286
ENSG00000212571	RNA5SP482	0.0073886	0.0377204	14.2857	21.4286
ENSG00000116017	ARID3A	0.0073886	0.0376865	0	7.14286
ENSG00000207944	MIR574	0.0073886	0.0376527	1.02041	8.16327
ENSG00000176463	SLCO3A1	0.0073886	0.0376189	15.3061	22.449
ENSG00000141449	GREB1L	0.0073886	0.0375852	1.02041	8.16327
ENSG00000189431	RASSF10	0.0073886	0.0375516	7.14286	14.2857
ENSG00000254670	AC084859.1	0.0073886	0.037518	7.14286	14.2857
ENSG00000198400	NTRK1	0.0073886	0.0374844	58.1633	65.3061
ENSG00000140465	CYP1A1	0.00748184	0.0379236	11.9048	21.4286
ENSG00000197385	ZNF860	0.00748184	0.0378897	37.1429	46.6667
ENSG00000279631	AL158211.5	0.0074951	0.037923	12.6984	39.6825
ENSG00000204625	HCG9	0.00750504	0.0379395	18.4874	34.4538
ENSG00000126882	FAM78A	0.00761111	0.0384415	25	53.5714
ENSG00000183615	FAM167B	0.00761111	0.0384074	42.8571	71.4286
ENSG00000267417	AC138474.1	0.00769724	0.0387044	40	91.4286
ENSG00000169689	CENPX	0.00775346	0.0389526	6.34921	13.4921
ENSG00000164736	SOX17	0.00775346	0.0389181	6.34921	13.4921
ENSG00000070495	JMJD6	0.00775346	0.0388837	3.1746	10.3175
ENSG00000181038	METTL23	0.00775346	0.0388494	3.1746	10.3175
ENSG00000270670	MARK2P16	0.00792399	0.039599	25.7143	48.5714
ENSG00000168899	VAMP5	0.00794281	0.0396582	25	48.2143
ENSG00000168070	MAJIN	0.00794281	0.0396233	19.6429	42.8571
ENSG00000173559	NABP1	0.00798709	0.0398092	7.61905	19.0476
ENSG00000142700	DMRTA2	0.00801291	0.0399029	9.28571	19.2857
ENSG00000125810	CD93	0.00803471	0.0399414	28.5714	54.5455
ENSG00000184860	SDR42E1	0.00803471	0.0399064	29.8701	55.8442
ENSG00000257553	AC034102.4	0.0081541	0.0404287	0	42.8571
ENSG00000148339	SLC25A25	0.00817394	0.0404211	53.5714	62.5
ENSG00000171169	NAIF1	0.00817394	0.040386	53.5714	62.5
ENSG00000105185	PDCD5	0.00817394	0.0403508	5.35714	14.2857
ENSG00000198963	RORB	0.00817394	0.0403158	0	8.92857
ENSG00000268532	LINC02135	0.00817394	0.0402458	10.7143	19.6429
ENSG00000167971	CASKIN1	0.00817394	0.040211	1.78571	10.7143
ENSG00000178919	FOXE1	0.00817394	0.0401414	0	8.92857
ENSG00000236130	PTCSC2	0.00817394	0.0401067	0	8.92857
ENSG00000131188	PRR7	0.00817394	0.0400721	3.57143	12.5
ENSG00000198646	NCOA6	0.00817394	0.0400375	12.5	21.4286
ENSG00000246334	PRR7-AS1	0.00817394	0.040003	3.57143	12.5
ENSG00000157617	C2CD2	0.00817394	0.0399685	12.5	21.4286
ENSG00000167306	MYO5B	0.00817394	0.0399341	12.5	21.4286
ENSG00000250377	AC008525.1	0.00817394	0.0398998	8.92857	17.8571
ENSG00000142609	CFAP74	0.00817394	0.0398655	37.5	46.4286
ENSG00000081377	CDC14B	0.00817394	0.0398313	14.2857	23.2143
ENSG00000197969	VPS13A	0.00817394	0.0397971	16.0714	25
ENSG00000100473	COCH	0.00821581	0.0399325	27.2727	38.961
ENSG00000162341	TPCN2	0.00821581	0.0398983	18.1818	29.8701
ENSG00000186603	HPDL	0.00821581	0.0398642	18.1818	29.8701
ENSG00000271776	AL445209.1	0.00822076	0.0398542	10.5263	21.8045
ENSG00000066923	STAG3	0.00823217	0.0398754	22.8571	33.3333
ENSG00000213420	GPC2	0.00823217	0.0398415	22.8571	33.3333
ENSG00000158234	FAIM	0.00824183	0.0398203	0	5.71429
ENSG00000176973	FAM89B	0.00824183	0.0397865	0.952381	6.66667
ENSG00000185989	RASA3	0.00824183	0.0397527	7.61905	13.3333
ENSG00000070444	MNT	0.00824183	0.0397189	6.66667	12.381
ENSG00000264741	MIR4505	0.00824183	0.0396852	0.952381	6.66667
ENSG00000273047	AL121845.2	0.00829097	0.039888	56.391	68.4211
ENSG00000227507	LTB	0.00830879	0.0399399	33.1933	40.7563
ENSG00000264954	PRR29-AS1	0.00831443	0.0398994	2.38095	21.4286
ENSG00000141582	CBX4	0.00832822	0.0398981	1.78571	8.92857
ENSG00000174407	MIR1-1HG	0.00836605	0.0400456	20.7792	27.2727
ENSG00000204622	HLA-J	0.00845595	0.0404418	4.94505	10.989
ENSG00000283361	CFAP97D2	0.00847313	0.0404558	57.1429	85.7143
ENSG00000145248	SLC10A4	0.00847931	0.0404513	18.75	29.4643
ENSG00000166582	CENPV	0.00847931	0.0404173	6.25	16.9643
ENSG00000284700	AL049637.2	0.00849172	0.0404425	8.84354	18.3673
ENSG00000162676	GFI1	0.008549	0.0406812	22.9437	32.9004
ENSG00000182968	SOX1	0.00861478	0.0409599	0	7.79221
ENSG00000259792	AC104758.2	0.00866095	0.0411105	0	50
ENSG00000128340	RAC2	0.00868355	0.0411834	14.2857	38.7755
ENSG00000143486	EIF2D	0.00868355	0.041149	26.5306	51.0204
ENSG00000253661	ZFHX4-AS1	0.0087181	0.0412783	1.2987	18.1818
ENSG00000101336	HCK	0.00872719	0.0412182	6.66667	13.3333
ENSG00000123933	MXD4	0.00872719	0.0411839	5.71429	12.381
ENSG00000257704	INAFM1	0.00872719	0.0411497	6.66667	13.3333
ENSG00000125755	SYMPK	0.00872719	0.0411155	8.57143	15.2381
ENSG00000248918	AC008808.1	0.00872719	0.0410815	0	6.66667
ENSG00000204175	GPRIN2	0.00878713	0.0413294	55.102	71.4286
ENSG00000183248	PRR36	0.00878713	0.0412951	22.449	38.7755
ENSG00000268681	COX6CP7	0.00878713	0.0412269	44.898	61.2245
ENSG00000249122	AC105389.1	0.00880005	0.0412194	0	6.76692
ENSG00000232386	AC015712.1	0.00881457	0.0412534	41.0714	58.9286
ENSG00000272808	AC015712.6	0.00881457	0.0412194	41.0714	58.9286
ENSG00000091622	PITPNM3	0.00881457	0.0411854	28.5714	46.4286
ENSG00000143845	ETNK2	0.00887637	0.041372	41.6667	52.381
ENSG00000163964	PIGX	0.00887637	0.0413381	17.8571	28.5714
ENSG00000174004	NRROS	0.00887637	0.0413042	17.8571	28.5714
ENSG00000203711	C6orf99	0.0089293	0.0413809	0	21.4286
ENSG00000140948	ZCCHC14	0.0089293	0.0413472	57.1429	78.5714
ENSG00000232709	MARK2P9	0.0089293	0.0413135	42.8571	64.2857
ENSG00000260750	AC092720.1	0.0089293	0.0412798	57.1429	78.5714
ENSG00000101445	PPP1R16B	0.00894206	0.0412716	23.5294	31.9328
ENSG00000141441	GAREM1	0.00897867	0.0413733	9.67742	18.4332
ENSG00000285095	AC025887.2	0.00897867	0.0413397	9.67742	18.4332
ENSG00000172985	SH3RF3	0.00900345	0.0414203	19.5489	29.3233
ENSG00000259863	SH3RF3-AS1	0.00900345	0.0413867	19.5489	29.3233
ENSG00000224127	AC099786.1	0.00901827	0.0414213	5.04202	15.1261
ENSG00000197355	UAP1L1	0.0090755	0.0416504	30.6122	53.0612
ENSG00000163749	CCDC158	0.0090755	0.0416168	61.2245	83.6735
ENSG00000187664	HAPLN4	0.00909027	0.0416509	42.8571	57.1429
ENSG00000101850	GPR143	0.00922	0.0422112	22.2222	38.0952
ENSG00000146950	SHROOM2	0.00922	0.0421772	22.2222	38.0952
ENSG00000124074	ENKD1	0.00922	0.0421432	0	15.873
ENSG00000198873	GRK5	0.00922	0.0421093	0	15.873
ENSG00000277119	RF02210	0.00922	0.0420755	0	15.873
ENSG00000144152	FBLN7	0.00924301	0.0421128	0	25
ENSG00000149305	HTR3B	0.00924301	0.042079	67.8571	92.8571
ENSG00000161405	IKZF3	0.00924301	0.0420453	0	25
ENSG00000161800	RACGAP1	0.00924301	0.0420117	25	50
ENSG00000230102	LINC02028	0.00934746	0.0424524	10.7143	25
ENSG00000276407	AC024559.2	0.00934746	0.0424185	10.7143	25
ENSG00000207782	MIR150	0.00934746	0.0423846	51.7857	66.0714
ENSG00000237669	AL671277.2	0.00949803	0.0429986	8.46561	14.2857
ENSG00000260740	AC026471.3	0.00953186	0.0431174	60	77.1429
ENSG00000163874	ZC3H12A	0.00955242	0.043176	25.2101	31.9328
ENSG00000233621	LINC01137	0.00955242	0.0431417	25.2101	31.9328
ENSG00000236544	AC008060.3	0.00955242	0.0431074	0	6.72269
ENSG00000103253	HAGHL	0.00955242	0.0430732	5.88235	12.605
ENSG00000162004	CCDC78	0.00955242	0.043039	5.88235	12.605
ENSG00000274309	SNORA71E	0.00955242	0.0430048	37.8151	44.5378
ENSG00000204632	HLA-G	0.00962089	0.0432788	45.0549	54.9451
ENSG00000229142	HCG4P8	0.00962089	0.0432445	45.0549	54.9451
ENSG00000165606	DRGX	0.00962089	0.0432103	1.0989	10.989
ENSG00000207605	MIR191	0.00966973	0.0433953	15.873	24.3386
ENSG00000106070	GRB10	0.00967108	0.0433671	40	50.8571
ENSG00000159761	C16orf86	0.00968292	0.0433859	10	24.2857
ENSG00000128604	IRF5	0.00968292	0.0433175	27.1429	41.4286
ENSG00000174672	BRSK2	0.00968292	0.0432834	12.8571	27.1429
ENSG00000204869	IGFL4	0.00969085	0.0432848	2.85714	22.8571
ENSG00000203734	ECT2L	0.00969085	0.0432508	60	80
ENSG00000271930	AC016877.3	0.00974604	0.0434629	11.1111	22.2222
ENSG00000231840	AC073342.1	0.00979119	0.04363	44.4444	52.381
ENSG00000185477	GPRIN3	0.00979119	0.0435957	44.4444	52.381
ENSG00000223486	AC092198.1	0.00979119	0.0435616	58.7302	66.6667
ENSG00000063660	GPC1	0.00979119	0.0435275	22.2222	30.1587
ENSG00000137809	ITGA11	0.00979119	0.0434934	22.2222	30.1587
ENSG00000130758	MAP3K10	0.00979119	0.0434594	11.1111	19.0476
ENSG00000187266	EPOR	0.00979119	0.0434254	34.9206	42.8571
ENSG00000197971	MBP	0.00979119	0.0433915	23.8095	31.746
ENSG00000110330	BIRC2	0.00979119	0.0432902	0	7.93651
ENSG00000122592	HOXA7	0.00979119	0.0432565	6.34921	14.2857
ENSG00000250208	FZD10-DT	0.00979119	0.0432228	0.793651	8.73016
ENSG00000280414	AC018470.1	0.00979119	0.0431892	11.1111	19.0476
ENSG00000116266	STXBP3	0.00979119	0.0431557	0	7.93651
ENSG00000167528	ZNF641	0.00979119	0.0431222	0	7.93651
ENSG00000169856	ONECUT1	0.00979119	0.0430888	17.4603	25.3968
ENSG00000234965	SHISA8	0.00979119	0.0430554	12.6984	20.6349
ENSG00000257735	AC090115.1	0.00979119	0.0430221	0	7.93651
ENSG00000256514	AP003419.1	0.00979119	0.0429888	26.9841	34.9206
ENSG00000133874	RNF122	0.00979119	0.0429224	3.1746	11.1111
ENSG00000153066	TXNDC11	0.00979119	0.0428893	20.6349	28.5714
ENSG00000161149	TUBA3FP	0.00979119	0.0428563	0	7.93651
ENSG00000262420	AC007613.1	0.00979119	0.0428232	20.6349	28.5714
ENSG00000284130	AC002472.3	0.00979119	0.0427903	0	7.93651
ENSG00000072832	CRMP1	0.00979119	0.0425609	31.746	39.6825
ENSG00000171345	KRT19	0.00979119	0.0424958	52.381	60.3175
ENSG00000111305	GSG1	0.0100015	0.0433422	79.3651	92.0635
ENSG00000170242	USP47	0.0100015	0.0433091	23.8095	36.5079
ENSG00000147596	PRDM14	0.0101711	0.0439432	4.7619	16.6667
ENSG00000171703	TCEA2	0.0102002	0.0440019	26.1905	34.9206
ENSG00000203883	SOX18	0.0102002	0.0439685	26.1905	34.9206
ENSG00000199032	MIR425	0.0102051	0.0439564	15.3061	23.4694
ENSG00000212916	MAP10	0.0102064	0.0439286	44.1558	57.1429
ENSG00000273908	RF02209	0.0102064	0.0438954	0	12.987
ENSG00000250317	SMIM20	0.0102511	0.0440209	45.2381	61.9048
ENSG00000130045	NXNL2	0.0102511	0.0439544	7.14286	23.8095
ENSG00000253097	RNU2-19P	0.0102511	0.0439213	50	66.6667
ENSG00000093010	COMT	0.0102709	0.043973	17.8571	24.1071
ENSG00000184470	TXNRD2	0.0102709	0.0439398	17.8571	24.1071
ENSG00000285133	AC022506.1	0.0102709	0.0439067	18.75	25
ENSG00000170608	FOXA3	0.0102709	0.0438737	14.2857	20.5357
ENSG00000216490	IFI30	0.0102924	0.0438663	14.2857	28.5714
ENSG00000096384	HSP90AB1	0.0103194	0.0439484	6.25	11.6071
ENSG00000124177	CHD6	0.0103194	0.0439154	12.5	17.8571
ENSG00000271981	AL158211.2	0.0103465	0.043998	51.9481	79.2208
ENSG00000120129	DUSP1	0.0104464	0.0443892	14.7465	26.7281
ENSG00000166123	GPT2	0.010736	0.0455519	14.2857	27.4725
ENSG00000178057	NDUFAF3	0.0107735	0.0456427	14.7783	22.6601
ENSG00000091490	SEL1L3	0.0109312	0.0462419	53.0612	67.3469
ENSG00000134516	DOCK2	0.0109312	0.0462075	14.2857	28.5714
ENSG00000174600	CMKLR1	0.0109312	0.0461731	0	14.2857
ENSG00000263781	AC024619.4	0.0109312	0.0461388	10.2041	24.4898
ENSG00000174365	SNHG11	0.0109331	0.0461124	41.2698	47.619
ENSG00000109851	DBX1	0.0109331	0.0460782	0	6.34921
ENSG00000177468	OLIG3	0.0110374	0.0464831	0.714286	11.4286
ENSG00000081985	IL12RB2	0.0110405	0.0464616	28.5714	41.6667
ENSG00000177989	ODF3B	0.0111092	0.0467164	26.7857	50
ENSG00000100985	MMP9	0.0112244	0.047096	14.2857	26.5306
ENSG00000269543	AC074135.2	0.0112244	0.0470612	14.2857	26.5306
ENSG00000283907	AD000090.1	0.0112244	0.0470265	28.5714	40.8163
ENSG00000166851	PLK1	0.0112244	0.0469918	0	12.2449
ENSG00000055732	MCOLN3	0.0113188	0.0473522	22.8571	36.1905
ENSG00000135903	PAX3	0.0113376	0.0473958	10.582	21.6931
ENSG00000139370	SLC15A4	0.0114485	0.0478244	8.79121	19.7802
ENSG00000205710	C17orf107	0.0115499	0.0481768	45.9184	70.4082
ENSG00000164326	CARTPT	0.0115856	0.0482904	27.4725	39.5604
ENSG00000259285	AC025431.1	0.0115856	0.0482549	7.69231	19.7802
ENSG00000007384	RHBDF1	0.0116171	0.0483154	24.6753	35.0649
ENSG00000074803	SLC12A1	0.0116171	0.04828	10.3896	20.7792
ENSG00000104177	MYEF2	0.0116171	0.0482447	10.3896	20.7792
ENSG00000167962	ZNF598	0.0116171	0.0482094	1.2987	11.6883
ENSG00000183971	NPW	0.0116171	0.0481742	1.2987	11.6883
ENSG00000233932	CTXN2	0.0116171	0.048139	10.3896	20.7792
ENSG00000197702	PARVA	0.0116171	0.0481039	0	10.3896
ENSG00000131459	GFPT2	0.0116171	0.0480689	23.3766	33.7662
ENSG00000148600	CDHR1	0.0116171	0.0480339	12.987	23.3766
ENSG00000129538	RNASE1	0.0116171	0.0479989	89.6104	100
ENSG00000146802	TMEM168	0.011673	0.0481945	15.7143	34.2857
ENSG00000132518	GUCY2D	0.011673	0.0481595	45.7143	64.2857
ENSG00000271275	AC007326.1	0.0117344	0.0483778	46.4286	78.5714
ENSG00000273628	AL354798.1	0.0117344	0.0483427	39.2857	71.4286
ENSG00000167695	FAM57A	0.0117396	0.048329	12.5	25
ENSG00000174332	GLIS1	0.0117396	0.0482939	0	12.5
ENSG00000123066	MED13L	0.0117522	0.0482758	2.85714	10
ENSG00000168461	RAB31	0.0117522	0.0482409	11.4286	18.5714
ENSG00000223086	RNA5SP155	0.0117522	0.0482061	12.8571	20
ENSG00000241839	PLEKHO2	0.0117522	0.0481713	0	7.14286
ENSG00000249240	AC069368.1	0.0117522	0.0481365	0	7.14286
ENSG00000100003	SEC14L2	0.0117522	0.0481018	10	17.1429
ENSG00000139644	TMBIM6	0.0117522	0.0480671	12.8571	20
ENSG00000156304	SCAF4	0.0117522	0.047998	10	17.1429
ENSG00000207696	MIR659	0.0117522	0.0479635	37.1429	44.2857
ENSG00000262766	AC135050.5	0.0117522	0.047929	8.57143	15.7143
ENSG00000267750	RUNDC3A-AS1	0.0117522	0.0478946	10	17.1429
ENSG00000276075	AC027682.6	0.0117522	0.0478603	12.8571	20
ENSG00000108960	MMD	0.0117522	0.0477917	18.5714	25.7143
ENSG00000264577	AC010761.1	0.0117522	0.0477233	90	97.1429
ENSG00000135502	SLC26A10	0.0118769	0.0481266	85.2217	90.6404
ENSG00000174403	MIR1-1HG-AS1	0.011897	0.0481735	30.2857	36
ENSG00000166987	MBD6	0.0120358	0.0487006	17.6471	23.5294
ENSG00000180440	SERTM1	0.0121743	0.049191	32.6531	42.8571
ENSG00000150551	LYPD1	0.0121743	0.049156	26.5306	36.7347
ENSG00000129993	CBFA2T3	0.0121743	0.049121	78.5714	88.7755
ENSG00000116771	AGMAT	0.012343	0.0497666	41.0714	51.7857
ENSG00000265888	DSCAS	0.012343	0.049696	14.2857	25
ENSG00000109794	FAM149A	0.012343	0.0496608	26.7857	37.5
ENSG00000060566	CREB3L3	0.0124042	0.0498717	61.9048	83.3333
ENSG00000161249	DMKN	0.0124042	0.0498364	71.4286	92.8571
ENSG00000197099	AC068631.1	0.0124042	0.0498012	2.38095	23.8095
ENSG00000217702	AC073263.1	0.0124042	0.049766	57.1429	78.5714

## Sheet: HypomethylatedProm NF2wt vs D
ensembl	gene	p.value	FDR	mean𝛽Dura	mean𝛽Meningioma
ENSG00000259375	AC087286.3	8.54909e-12	4.85332e-08	100	0
ENSG00000267506	AC021683.2	8.54909e-12	2.42666e-08	100	0
ENSG00000072818	ACAP1	9.67517e-07	0.000261552	60	40
ENSG00000187260	WDR86	1.92873e-06	0.00047606	38.4615	12.0879
ENSG00000068079	IFI35	3.49632e-06	0.00070888	50	33.3333
ENSG00000198739	LRRTM3	4.11904e-06	0.0007086	33.3333	2.38095
ENSG00000275322	AC103746.1	4.80217e-06	0.000801821	51.2987	3.24675
ENSG00000070526	ST6GALNAC1	5.11392e-06	0.000829477	100	57.1429
ENSG00000264371	MIR4425	5.22668e-06	0.000824219	100	28.5714
ENSG00000243836	WDR86-AS1	5.23073e-06	0.000802563	33.3333	8.33333
ENSG00000207611	MIR149	1.01206e-05	0.00136797	82.8571	58.5714
ENSG00000218416	AC110619.1	1.01206e-05	0.00133616	82.8571	58.5714
ENSG00000277559	AC018553.1	3.63927e-05	0.00286947	65.9341	41.7582
ENSG00000143595	AQP10	4.93379e-05	0.00337459	92.8571	14.2857
ENSG00000169554	ZEB2	5.63285e-05	0.00340188	12.6984	1.5873
ENSG00000082212	ME2	5.63285e-05	0.00333101	11.1111	0
ENSG00000241598	KRTAP5-4	6.43682e-05	0.003618	100	71.4286
ENSG00000171815	PCDHB1	7.25493e-05	0.00396022	30	12.8571
ENSG00000100629	CEP128	8.34985e-05	0.00412192	100	77.1429
ENSG00000173080	RXFP4	0.000215377	0.00683068	100	71.4286
ENSG00000264342	MIR3660	0.000259903	0.00748969	100	14.2857
ENSG00000227392	HPN-AS1	0.000259903	0.00741441	85.7143	0
ENSG00000285526	AC020907.6	0.000259903	0.0073043	85.7143	0
ENSG00000229716	RPL23AP19	0.000259903	0.00719741	100	14.2857
ENSG00000259874	AC034105.2	0.000259903	0.0070936	100	14.2857
ENSG00000204872	NAT8B	0.000259903	0.00702604	100	14.2857
ENSG00000231979	AL356361.2	0.000259903	0.00699274	85.7143	0
ENSG00000119139	TJP2	0.000263666	0.00702738	26.9841	4.7619
ENSG00000043591	ADRB1	0.000275881	0.00715148	17.4603	1.5873
ENSG00000280916	FOXCUT	0.000281717	0.00717178	67.033	20.8791
ENSG00000265987	AC011933.4	0.000286782	0.00726813	100	57.1429
ENSG00000166863	TAC3	0.000286782	0.00723583	100	57.1429
ENSG00000176399	DMRTA1	0.000286782	0.00720381	42.8571	0
ENSG00000249639	AC022092.1	0.000287176	0.00705758	91.0714	75
ENSG00000255833	TIFAB	0.000287176	0.00702716	91.0714	75
ENSG00000124935	SCGB1D2	0.00033543	0.00777239	100	71.4286
ENSG00000204003	AL355987.1	0.000411924	0.00862913	100	78.5714
ENSG00000267206	LCN6	0.000411924	0.00859741	100	78.5714
ENSG00000157330	C1orf158	0.000411924	0.00856592	100	78.5714
ENSG00000283891	MIR628	0.000411924	0.00853465	100	78.5714
ENSG00000114115	RBP1	0.00044173	0.00882993	51.4286	35
ENSG00000263207	AC109462.2	0.000452376	0.0089795	71.4286	41.0714
ENSG00000235020	AL390783.1	0.000502882	0.00971041	88.3117	61.039
ENSG00000167644	C19orf33	0.000509281	0.00970198	100	58.7302
ENSG00000227182	VN1R28P	0.000525327	0.00990791	100	82.8571
ENSG00000235368	SAPCD2P2	0.000525327	0.0098751	100	82.8571
ENSG00000099219	ERMP1	0.000525327	0.00974602	57.1429	40
ENSG00000168702	LRP1B	0.000525327	0.00955859	40.9524	23.8095
ENSG00000207421	SNORD38B	0.000525327	0.00952805	60	42.8571
ENSG00000281859	SNORD38B	0.000525327	0.00949771	60	42.8571
ENSG00000150782	IL18	0.00055517	0.00975758	100	69.0476
ENSG00000226963	AC078883.2	0.000556319	0.00971761	16.9643	5.35714
ENSG00000149571	KIRREL3	0.000664077	0.0107406	51.6484	40.6593
ENSG00000218109	KIRREL3-AS3	0.000664077	0.0107101	51.6484	40.6593
ENSG00000169583	CLIC3	0.000688107	0.0108511	80.9524	66.6667
ENSG00000111885	MAN1A1	0.000688107	0.010821	16.6667	2.38095
ENSG00000102103	PQBP1	0.000826336	0.0121847	76.1905	61.9048
ENSG00000126768	TIMM17B	0.000826336	0.0121531	76.1905	61.9048
ENSG00000277444	RF01987	0.000827631	0.0121407	13.2653	3.06122
ENSG00000186493	C5orf38	0.00086516	0.0125294	23.2143	3.57143
ENSG00000278756	MIR6722	0.000916519	0.0131391	100	87.7551
ENSG00000236081	ELFN1-AS1	0.000916519	0.0130403	71.4286	59.1837
ENSG00000002919	SNX11	0.000916519	0.0130077	14.2857	2.04082
ENSG00000123892	RAB38	0.000918743	0.0130067	19.4805	1.2987
ENSG00000266581	MIR3166	0.000918743	0.0129744	19.4805	1.2987
ENSG00000172493	AFF1	0.000933413	0.0131163	14.2857	7.14286
ENSG00000284968	AC093827.4	0.000933413	0.0130839	14.2857	7.14286
ENSG00000285458	AC093827.5	0.000933413	0.0130517	14.2857	7.14286
ENSG00000168427	KLHL30	0.000949551	0.0132123	91.2088	81.3187
ENSG00000196209	SIRPB2	0.000961608	0.0133473	96.8254	79.3651
ENSG00000047365	ARAP2	0.000961608	0.013218	19.0476	1.5873
ENSG00000247193	AC104078.1	0.000961608	0.0131861	19.0476	1.5873
ENSG00000158816	VWA5B1	0.000961608	0.0131543	85.7143	68.254
ENSG00000262213	AC144836.1	0.00105521	0.0139638	47.619	0
ENSG00000091409	ITGA6	0.00106151	0.0140145	17.1429	5.71429
ENSG00000259725	AC106738.2	0.00107469	0.0140577	77.7778	40.4762
ENSG00000224079	AC091729.1	0.00111782	0.0145547	100	57.1429
ENSG00000134294	SLC38A2	0.00115036	0.0148423	20.6349	6.34921
ENSG00000184574	LPAR5	0.00122865	0.0154315	69.0476	40.4762
ENSG00000126266	FFAR1	0.00123084	0.0154248	100	89.2857
ENSG00000202031	SNORD38A	0.00123084	0.0153909	37.5	26.7857
ENSG00000176909	MAMSTR	0.00126074	0.0153589	91.8367	70.4082
ENSG00000143512	HHIPL2	0.00126924	0.0153963	100	76.1905
ENSG00000121742	GJB6	0.00127789	0.0154025	51.7007	20.4082
ENSG00000258086	AC079313.1	0.00137636	0.0162444	92.8571	42.8571
ENSG00000258137	AC079313.2	0.00137636	0.0162107	92.8571	42.8571
ENSG00000164867	NOS3	0.00138074	0.0161952	81.6327	61.2245
ENSG00000231764	DLX6-AS1	0.00141754	0.0163233	54.6218	28.5714
ENSG00000274709	RF01778	0.00141754	0.0162902	54.6218	28.5714
ENSG00000255301	AP002893.1	0.0014676	0.0167976	66.6667	33.3333
ENSG00000229847	EMX2OS	0.00154461	0.0171936	31.4286	20
ENSG00000244255	AL645922.1	0.00162196	0.0177416	93.6508	61.9048
ENSG00000162078	ZG16B	0.00162584	0.0177157	85.7143	62.5
ENSG00000106526	ACTR3C	0.00166273	0.0178437	47.619	30.6122
ENSG00000127399	LRRC61	0.00166273	0.01781	47.619	30.6122
ENSG00000198960	ARMCX6	0.00167899	0.0179166	73.0159	57.1429
ENSG00000232973	CYP1B1-AS1	0.00168555	0.0179528	33.3333	11.1111
ENSG00000259275	AC087477.2	0.00172482	0.0182004	36.5079	15.873
ENSG00000135960	EDAR	0.00174679	0.018398	100	74.2857
ENSG00000198918	RPL39	0.00177033	0.0185428	80.5195	64.9351
ENSG00000157110	RBPMS	0.00177685	0.0185426	33.3333	25.7143
ENSG00000254109	RBPMS-AS1	0.00177685	0.0185085	40	32.381
ENSG00000237766	GGTA2P	0.00178286	0.0184023	40	20
ENSG00000180066	C10orf91	0.00178286	0.0183689	77.1429	57.1429
ENSG00000170935	NCBP2L	0.00192575	0.0191462	80.6122	63.2653
ENSG00000126903	SLC10A3	0.00197112	0.0194949	83.1169	66.2338
ENSG00000213901	SLC23A3	0.00202035	0.0199124	100	83.3333
ENSG00000280537	AC068946.1	0.00202035	0.0198779	100	83.3333
ENSG00000012174	MBTPS2	0.00202035	0.0198435	65.4762	48.8095
ENSG00000225062	CATIP-AS1	0.00202035	0.0196733	21.4286	4.7619
ENSG00000159763	PIP	0.00202035	0.0196396	83.3333	66.6667
ENSG00000188389	PDCD1	0.0020487	0.0197797	93.8776	69.3878
ENSG00000119042	SATB2	0.00204959	0.0197547	56.1905	11.4286
ENSG00000188825	LINC00910	0.00221801	0.0204742	8.57143	0
ENSG00000151702	FLI1	0.00223952	0.0203096	63.8655	40.3361
ENSG00000266202	AC005697.1	0.00227131	0.020565	17.8571	1.78571
ENSG00000128739	SNRPN	0.00227131	0.0205322	100	83.9286
ENSG00000226355	AL353803.1	0.00230254	0.0207155	64.2857	45.2381
ENSG00000142606	MMEL1	0.00232302	0.0208667	97.9592	83.6735
ENSG00000237058	AL831784.1	0.00232302	0.0208338	97.9592	83.6735
ENSG00000111530	CAND1	0.00232833	0.0207177	12.5	2.67857
ENSG00000203618	GP1BB	0.00233374	0.020701	95.6044	68.1319
ENSG00000245008	AP001122.1	0.00256241	0.0220072	63.8655	39.4958
ENSG00000278905	AC106818.1	0.00275303	0.023292	77.551	24.4898
ENSG00000101966	XIAP	0.00277509	0.0233741	82.6531	63.2653
ENSG00000135426	TESPA1	0.00285138	0.023735	100	85.7143
ENSG00000267125	AC012615.3	0.00293959	0.0241856	50	19.0476
ENSG00000111245	MYL2	0.0029499	0.0242003	100	92.2078
ENSG00000108468	CBX1	0.0029499	0.0239923	9.09091	1.2987
ENSG00000127377	CRYGN	0.00315049	0.0248408	64.2857	26.7857
ENSG00000285254	AL513128.2	0.0031701	0.024823	80.9524	69.8413
ENSG00000232803	SLCO4A1-AS1	0.0032164	0.0248767	92.0635	79.3651
ENSG00000246627	CACNA1C-AS1	0.00323675	0.0249661	100	50
ENSG00000237424	FOXD2-AS1	0.00326073	0.025049	42.0635	26.9841
ENSG00000006377	DLX6	0.0034251	0.0261699	31.5789	19.5489
ENSG00000258776	AL161757.4	0.00342869	0.026127	71.4286	0
ENSG00000284699	AL445648.1	0.00342869	0.0259875	85.7143	14.2857
ENSG00000115008	IL1A	0.00350257	0.0261289	100	52.381
ENSG00000115423	DNAH6	0.00359385	0.0266001	19.0476	8.33333
ENSG00000179046	TRIML2	0.00360743	0.0262556	100	64.2857
ENSG00000283420	MIR4278	0.00360743	0.026155	100	64.2857
ENSG00000224729	PCOLCE-AS1	0.00374469	0.026474	67.1429	38.5714
ENSG00000207744	MIR10B	0.00382126	0.0269482	53.4161	22.3602
ENSG00000224281	SLC25A5-AS1	0.00387254	0.0272084	86.9048	71.4286
ENSG00000182985	CADM1	0.00388075	0.0271988	11.1111	5.55556
ENSG00000150907	FOXO1	0.00388425	0.0271563	8.33333	1.19048
ENSG00000276023	DUSP14	0.00388425	0.0270896	16.6667	9.52381
ENSG00000019186	CYP24A1	0.00388425	0.0268586	15.4762	8.33333
ENSG00000230324	LINC01734	0.00391615	0.0268827	100	76.1905
ENSG00000173198	CYSLTR1	0.00391615	0.0267855	76.1905	52.381
ENSG00000198947	DMD	0.00391615	0.0266571	76.1905	52.381
ENSG00000270640	AC104695.3	0.00391615	0.0265933	61.9048	38.0952
ENSG00000005022	SLC25A5	0.00410816	0.0275024	87.9121	73.6264
ENSG00000134508	CABLES1	0.00410816	0.0274377	46.1538	31.8681
ENSG00000163694	RBM47	0.00416959	0.0276527	46.7532	36.3636
ENSG00000177669	MBOAT4	0.00437092	0.0288532	100	82.1429
ENSG00000106003	LFNG	0.00437092	0.0287862	100	82.1429
ENSG00000254122	PCDHGB7	0.00437092	0.0287529	80.3571	62.5
ENSG00000206168	Z69890.1	0.00437092	0.0287196	46.4286	28.5714
ENSG00000273312	AL121749.1	0.00437092	0.0286533	46.4286	28.5714
ENSG00000156697	UTP14A	0.00443231	0.0289887	79.2208	70.1299
ENSG00000121851	POLR3GL	0.00443231	0.0289553	20.7792	11.6883
ENSG00000272031	ANKRD34A	0.00443231	0.0289221	20.7792	11.6883
ENSG00000180875	GREM2	0.00443231	0.0285934	49.3506	40.2597
ENSG00000178597	PSAPL1	0.00463041	0.029569	92.8571	83.6735
ENSG00000165195	PIGA	0.00491233	0.0309515	76.1905	55.9524
ENSG00000243509	TNFRSF6B	0.00498091	0.0313141	83.3333	52.381
ENSG00000241011	AC108073.2	0.00499393	0.031292	100	85.7143
ENSG00000101972	STAG2	0.00499393	0.0311887	55.7143	41.4286
ENSG00000227179	PGCP1	0.00499393	0.0308829	94.2857	80
ENSG00000280118	AC090983.1	0.00499393	0.030749	88.5714	74.2857
ENSG00000177406	AC021054.1	0.00499393	0.0305502	88.5714	74.2857
ENSG00000172717	FAM71D	0.00503613	0.030742	95.2381	69.0476
ENSG00000172273	HINFP	0.00505529	0.0308259	15.3846	8.79121
ENSG00000273537	RF01986	0.00505529	0.0307928	8.79121	2.1978
ENSG00000137673	MMP7	0.00529384	0.0315684	85.7143	57.1429
ENSG00000170166	HOXD4	0.00530267	0.0314888	50.2646	19.5767
ENSG00000278500	AC009336.2	0.00530267	0.0314559	50.2646	19.5767
ENSG00000049283	EPN3	0.00537702	0.0317972	50.6494	37.6623
ENSG00000113851	CRBN	0.0054854	0.0321368	20.8791	12.0879
ENSG00000272549	LINC02538	0.00572144	0.0332793	61.2245	28.5714
ENSG00000007306	CEACAM7	0.00572284	0.0332194	85.7143	60
ENSG00000197386	HTT	0.00572284	0.0331516	74.2857	48.5714
ENSG00000048462	TNFRSF17	0.005813	0.033537	100	88.0952
ENSG00000139410	SDSL	0.005813	0.033503	61.9048	50
ENSG00000078114	NEBL	0.005813	0.033469	25	13.0952
ENSG00000231920	NEBL-AS1	0.005813	0.0334351	25	13.0952
ENSG00000259448	LINC02352	0.005813	0.0333338	28.5714	16.6667
ENSG00000226856	THORLNC	0.005813	0.0331662	16.6667	4.7619
ENSG00000007392	LUC7L	0.005813	0.0329017	30.9524	19.0476
ENSG00000134590	RTL8C	0.00588583	0.0331816	82.5397	63.4921
ENSG00000102890	ELMO3	0.0059566	0.033514	90.9091	71.4286
ENSG00000167895	TMC8	0.00597038	0.0335583	69.9248	56.391
ENSG00000105388	CEACAM5	0.00598621	0.033614	88.0952	66.6667
ENSG00000267881	AC243967.1	0.00598621	0.0335807	88.0952	66.6667
ENSG00000197530	MIB2	0.00599551	0.0335997	19.6429	11.6071
ENSG00000196632	WNK3	0.00630504	0.0350575	83.6735	65.3061
ENSG00000186787	SPIN2B	0.00630504	0.0349889	81.6327	63.2653
ENSG00000226310	AL022157.1	0.00630504	0.0349548	81.6327	63.2653
ENSG00000219435	CATSPERZ	0.00630592	0.0348236	15.3061	7.14286
ENSG00000108021	FAM208B	0.00649701	0.0355333	14.2857	8.16327
ENSG00000087494	PTHLH	0.00668302	0.036271	53.5714	37.5
ENSG00000168497	CAVIN2	0.00668302	0.0362018	50	33.9286
ENSG00000233766	AC098617.1	0.00668302	0.0361673	50	33.9286
ENSG00000171388	APLN	0.00676694	0.0364478	89.2857	75
ENSG00000272106	AL691432.2	0.0068213	0.0366363	24.3697	16.8067
ENSG00000188549	CCDC9B	0.00686084	0.0367097	53.0612	42.8571
ENSG00000131828	PDHA1	0.0071123	0.0371791	58.5714	38.5714
ENSG00000165675	ENOX2	0.00712433	0.0371735	61.9048	47.619
ENSG00000164236	ANKRD33B	0.0071601	0.0372574	30.9524	19.8413
ENSG00000165186	PTCHD1	0.0071811	0.0372984	71.4286	59.0476
ENSG00000102218	RP2	0.00720606	0.0373938	82.4176	70.3297
ENSG00000207650	MIR570	0.0073719	0.0379422	85.7143	47.619
ENSG00000003987	MTMR7	0.00738029	0.0378824	53.3333	33.3333
ENSG00000179144	GIMAP7	0.00763359	0.0384866	100	87.1429
ENSG00000213205	STRADBP1	0.00763359	0.0384524	100	87.1429
ENSG00000094631	HDAC6	0.00763359	0.0384183	72.8571	60
ENSG00000169575	VPREB1	0.00792399	0.0396688	94.2857	71.4286
ENSG00000269425	AC104521.1	0.00792399	0.0396339	57.1429	34.2857
ENSG00000157514	TSC22D3	0.00801496	0.0398781	80.5195	61.039
ENSG00000157600	TMEM164	0.00810924	0.0402414	68.8312	48.0519
ENSG00000047644	WWC3	0.00816519	0.0404483	73.8095	50
ENSG00000233701	PRR23C	0.00817394	0.0404564	100	91.0714
ENSG00000277855	AC097634.3	0.00817394	0.0402808	8.92857	0
ENSG00000173436	MINOS1	0.00817394	0.0401762	12.5	3.57143
ENSG00000156709	AIFM1	0.00820679	0.0399228	78.022	54.9451
ENSG00000068354	TBC1D25	0.00823217	0.0398075	88.5714	78.0952
ENSG00000125378	BMP4	0.00831443	0.0399332	64.2857	45.2381
ENSG00000128594	LRRC4	0.00832822	0.0399318	25	17.8571
ENSG00000174010	KLHL15	0.00846382	0.0404454	89.7959	69.3878
ENSG00000176882	AL135901.1	0.00866095	0.0411449	92.8571	42.8571
ENSG00000110108	TMEM109	0.00872719	0.0412869	19.0476	12.381
ENSG00000256944	AP003721.3	0.00872719	0.0412525	19.0476	12.381
ENSG00000196972	SMIM10L2B	0.00878713	0.041261	75.5102	59.1837
ENSG00000170561	IRX2	0.00880005	0.0412534	16.5414	9.77444
ENSG00000111540	RAB5B	0.00887637	0.0414401	23.8095	13.0952
ENSG00000185664	PMEL	0.00887637	0.041406	23.8095	13.0952
ENSG00000132793	LPIN3	0.00887637	0.0412704	38.0952	27.381
ENSG00000176692	FOXC2	0.00890601	0.0413743	16.0714	3.57143
ENSG00000180332	KCTD4	0.0089293	0.0414486	100	78.5714
ENSG00000147133	TAF1	0.0089293	0.0414147	62.5	41.0714
ENSG00000120903	CHRNA2	0.0089293	0.0412462	75	53.5714
ENSG00000177508	IRX3	0.00894206	0.0412381	23.5294	15.1261
ENSG00000164825	DEFB1	0.00924301	0.0421466	92.8571	67.8571
ENSG00000175556	LONRF3	0.00948254	0.0429628	81.5126	72.2689
ENSG00000124491	F13A1	0.00968292	0.0433517	34.2857	20
ENSG00000229951	FLJ31356	0.00979119	0.0433577	20.6349	12.6984
ENSG00000003989	SLC7A2	0.00979119	0.0433239	22.2222	14.2857
ENSG00000077549	CAPZB	0.00979119	0.0429556	22.2222	14.2857
ENSG00000127585	FBXL16	0.00979119	0.0427574	22.2222	14.2857
ENSG00000205268	PDE7A	0.00979119	0.0427245	9.52381	1.5873
ENSG00000272192	AC100812.1	0.00979119	0.0426917	9.52381	1.5873
ENSG00000105976	MET	0.00979119	0.0426589	11.1111	3.1746
ENSG00000199900	RNA5SP463	0.00979119	0.0426262	42.8571	34.9206
ENSG00000285674	AC010336.7	0.00979119	0.0425935	42.8571	34.9206
ENSG00000149269	PAK1	0.00979119	0.0425284	11.1111	3.1746
ENSG00000266149	AP001094.3	0.00979119	0.0424634	44.4444	36.5079
ENSG00000232859	LYRM9	0.0100015	0.0432761	25.3968	12.6984
ENSG00000079482	OPHN1	0.010109	0.0437082	74.2857	58.5714
ENSG00000259711	AC106738.1	0.0101902	0.0439922	77.551	55.102
ENSG00000182083	OR6B2	0.0102511	0.0440543	100	83.3333
ENSG00000134243	SORT1	0.0102511	0.0439877	25	8.33333
ENSG00000152213	ARL11	0.0102924	0.0439322	40.4762	26.1905
ENSG00000200431	RNU4-81P	0.0102924	0.0438992	78.5714	64.2857
ENSG00000160211	G6PD	0.0106343	0.0451541	80.1587	65.0794
ENSG00000196998	WDR45	0.010736	0.0455179	75.8242	62.6374
ENSG00000136250	AOAH	0.0109312	0.0462764	97.9592	83.6735
ENSG00000145020	AMT	0.0112054	0.0470861	92.2078	61.039
ENSG00000104921	FCER2	0.0112244	0.0471308	100	87.7551
ENSG00000127533	F2RL3	0.0114485	0.0477892	68.1319	57.1429
ENSG00000147119	CHST7	0.0116171	0.0483508	85.7143	75.3247
ENSG00000171017	LRRC8E	0.0117522	0.0483108	48.5714	41.4286
ENSG00000149646	CNBD2	0.0117522	0.0480325	10	2.85714
ENSG00000268635	AP003680.1	0.0117522	0.0478259	20	12.8571
ENSG00000183715	OPCML	0.0117522	0.0477575	30	22.8571
ENSG00000077721	UBE2A	0.0117594	0.0477184	80.9524	69.5238
ENSG00000094841	UPRT	0.0118184	0.0479236	67.8571	39.2857
ENSG00000141524	TMC6	0.0120904	0.0488868	83.8509	73.913
ENSG00000254997	KRTAP5-9	0.012343	0.0497313	100	89.2857
ENSG00000223309	RNU6-722P	0.0124172	0.049783	82.1429	74.1071
